# Supplementary material for: Testing Danegaptide Effects on Kidney Function after Ischemia/Reperfusion Injury in a New Porcine Two Week Model
Source: PLoS One. 2016 Oct 19;11(10):e0164109. doi: 10.1371/journal.pone.0164109 (PMC5070773; doi:10.1371/journal.pone.0164109)
Supplement: S1 File — (ZIP) [file pone.0164109.s001.zip]

Archive with 532 entries (478 files):
- PLOS-one/
- PLOS-one/.DS_Store
- __MACOSX/
- __MACOSX/PLOS-one/
- __MACOSX/PLOS-one/._.DS_Store
- PLOS-one/Danegaptide i plasma.xlsx
- __MACOSX/PLOS-one/._Danegaptide i plasma.xlsx
- PLOS-one/Histologi/
- PLOS-one/Histologi/data grisenyrer.xls
- __MACOSX/PLOS-one/Histologi/
- __MACOSX/PLOS-one/Histologi/._data grisenyrer.xls
- PLOS-one/Histologi/Histo tabel.pdf
- __MACOSX/PLOS-one/Histologi/._Histo tabel.pdf
- PLOS-one/Histologi/Ordn histo Data.xlsx
- __MACOSX/PLOS-one/Histologi/._Ordn histo Data.xlsx
- PLOS-one/Histologi/tabel.docx
- __MACOSX/PLOS-one/Histologi/._tabel.docx
- __MACOSX/PLOS-one/._Histologi
- PLOS-one/MR/
- PLOS-one/MR/.DS_Store
- __MACOSX/PLOS-one/MR/
- __MACOSX/PLOS-one/MR/._.DS_Store
- PLOS-one/MR/Chris MR pigs data sept2014.xlsx
- __MACOSX/PLOS-one/MR/._Chris MR pigs data sept2014.xlsx
- PLOS-one/MR/Resultater 1.xls
- __MACOSX/PLOS-one/MR/._Resultater 1.xls
- __MACOSX/PLOS-one/._MR
- PLOS-one/NGAL.xls
- __MACOSX/PLOS-one/._NGAL.xls
- PLOS-one/SUM + t├alletal/
- PLOS-one/SUM + t├alletal/.DS_Store
- __MACOSX/PLOS-one/SUM + t├alletal/
- __MACOSX/PLOS-one/SUM + t├alletal/._.DS_Store
- PLOS-one/SUM + t├alletal/Chrome Z1 ST.xlsx
- __MACOSX/PLOS-one/SUM + t├alletal/._Chrome Z1 ST.xlsx
- PLOS-one/SUM + t├alletal/Chrome Z10 ST.xlsx
- __MACOSX/PLOS-one/SUM + t├alletal/._Chrome Z10 ST.xlsx
- PLOS-one/SUM + t├alletal/Chrome Z11 ST.xlsx
- __MACOSX/PLOS-one/SUM + t├alletal/._Chrome Z11 ST.xlsx
- PLOS-one/SUM + t├alletal/Chrome Z12 ST.xlsx
- __MACOSX/PLOS-one/SUM + t├alletal/._Chrome Z12 ST.xlsx
- PLOS-one/SUM + t├alletal/Chrome Z13 ST.xlsx
- __MACOSX/PLOS-one/SUM + t├alletal/._Chrome Z13 ST.xlsx
- PLOS-one/SUM + t├alletal/Chrome Z14 ST.xlsx
- __MACOSX/PLOS-one/SUM + t├alletal/._Chrome Z14 ST.xlsx
- PLOS-one/SUM + t├alletal/Chrome Z15 ST.xlsx
- __MACOSX/PLOS-one/SUM + t├alletal/._Chrome Z15 ST.xlsx
- PLOS-one/SUM + t├alletal/Chrome Z16 ST.xlsx
- __MACOSX/PLOS-one/SUM + t├alletal/._Chrome Z16 ST.xlsx
- PLOS-one/SUM + t├alletal/Chrome Z17 ST.xlsx
- __MACOSX/PLOS-one/SUM + t├alletal/._Chrome Z17 ST.xlsx
- PLOS-one/SUM + t├alletal/Chrome Z18 ST.xlsx
- __MACOSX/PLOS-one/SUM + t├alletal/._Chrome Z18 ST.xlsx
- PLOS-one/SUM + t├alletal/Chrome Z2 ST.xlsx
- __MACOSX/PLOS-one/SUM + t├alletal/._Chrome Z2 ST.xlsx
- PLOS-one/SUM + t├alletal/Chrome Z21 ST.xlsx
- __MACOSX/PLOS-one/SUM + t├alletal/._Chrome Z21 ST.xlsx
- PLOS-one/SUM + t├alletal/Chrome Z22 ST.xlsx
- __MACOSX/PLOS-one/SUM + t├alletal/._Chrome Z22 ST.xlsx
- PLOS-one/SUM + t├alletal/Chrome Z23 ST.xlsx
- __MACOSX/PLOS-one/SUM + t├alletal/._Chrome Z23 ST.xlsx
- PLOS-one/SUM + t├alletal/Chrome Z24 ST.xlsx
- __MACOSX/PLOS-one/SUM + t├alletal/._Chrome Z24 ST.xlsx
- PLOS-one/SUM + t├alletal/Chrome Z3 ST.xlsx
- __MACOSX/PLOS-one/SUM + t├alletal/._Chrome Z3 ST.xlsx
- PLOS-one/SUM + t├alletal/Chrome Z5 ST.xlsx
- __MACOSX/PLOS-one/SUM + t├alletal/._Chrome Z5 ST.xlsx
- PLOS-one/SUM + t├alletal/Chrome Z6 ST.xlsx
- __MACOSX/PLOS-one/SUM + t├alletal/._Chrome Z6 ST.xlsx
- PLOS-one/SUM + t├alletal/Chrome Z7 ST.xlsx
- __MACOSX/PLOS-one/SUM + t├alletal/._Chrome Z7 ST.xlsx
- PLOS-one/SUM + t├alletal/Chrome Z8 ST.xlsx
- __MACOSX/PLOS-one/SUM + t├alletal/._Chrome Z8 ST.xlsx
- PLOS-one/SUM + t├alletal/Chrome Z9 ST.xlsx
- __MACOSX/PLOS-one/SUM + t├alletal/._Chrome Z9 ST.xlsx
- PLOS-one/SUM + t├alletal/Opg├╕relse_28-06-2014.xls
- __MACOSX/PLOS-one/SUM + t├alletal/._Opg├╕relse_28-06-2014.xls
- PLOS-one/SUM + t├alletal/T├alletal GFR.xlsx
- __MACOSX/PLOS-one/SUM + t├alletal/._T├alletal GFR.xlsx
- PLOS-one/SUM + t├alletal/T├alletal gnms.xlsx
- __MACOSX/PLOS-one/SUM + t├alletal/._T├alletal gnms.xlsx
- PLOS-one/SUM + t├alletal/T├alletal gnms1.xlsx
- __MACOSX/PLOS-one/SUM + t├alletal/._T├alletal gnms1.xlsx
- __MACOSX/PLOS-one/._SUM + t├alletal
- PLOS-one/Z1/
- PLOS-one/Z1/.DS_Store
- __MACOSX/PLOS-one/Z1/
- __MACOSX/PLOS-one/Z1/._.DS_Store
- PLOS-one/Z1/000308.csv
- __MACOSX/PLOS-one/Z1/._000308.csv
- PLOS-one/Z1/000311.csv
- __MACOSX/PLOS-one/Z1/._000311.csv
- PLOS-one/Z1/A-skema Z1,1.xlsx
- __MACOSX/PLOS-one/Z1/._A-skema Z1,1.xlsx
- PLOS-one/Z1/A-skema Z1,2.xlsx
- __MACOSX/PLOS-one/Z1/._A-skema Z1,2.xlsx
- PLOS-one/Z1/Chrome Z1.xlsx
- __MACOSX/PLOS-one/Z1/._Chrome Z1.xlsx
- PLOS-one/Z1/Frysepr├╕ver Z1 B1  14.01.14.doc
- __MACOSX/PLOS-one/Z1/._Frysepr├╕ver Z1 B1  14.01.14.doc
- PLOS-one/Z1/KBA Z1.xlsx
- __MACOSX/PLOS-one/Z1/._KBA Z1.xlsx
- PLOS-one/Z1/Z1  B1.doc
- __MACOSX/PLOS-one/Z1/._Z1  B1.doc
- PLOS-one/Z1/Z1  B2.doc
- __MACOSX/PLOS-one/Z1/._Z1  B2.doc
- __MACOSX/PLOS-one/._Z1
- PLOS-one/Z10/
- PLOS-one/Z10/.DS_Store
- __MACOSX/PLOS-one/Z10/
- __MACOSX/PLOS-one/Z10/._.DS_Store
- PLOS-one/Z10/000342.csv
- __MACOSX/PLOS-one/Z10/._000342.csv
- PLOS-one/Z10/000359.csv
- __MACOSX/PLOS-one/Z10/._000359.csv
- PLOS-one/Z10/A-skema Z10,1.xlsx
- __MACOSX/PLOS-one/Z10/._A-skema Z10,1.xlsx
- PLOS-one/Z10/A-skema Z10,2.xlsx
- __MACOSX/PLOS-one/Z10/._A-skema Z10,2.xlsx
- PLOS-one/Z10/Chrome Z10.xlsx
- __MACOSX/PLOS-one/Z10/._Chrome Z10.xlsx
- PLOS-one/Z10/KBA Z10.xlsx
- __MACOSX/PLOS-one/Z10/._KBA Z10.xlsx
- PLOS-one/Z10/Z10  B1 med ZP1609.doc
- __MACOSX/PLOS-one/Z10/._Z10  B1 med ZP1609.doc
- PLOS-one/Z10/Z10  B2.doc
- __MACOSX/PLOS-one/Z10/._Z10  B2.doc
- __MACOSX/PLOS-one/._Z10
- PLOS-one/Z11/
- PLOS-one/Z11/.DS_Store
- __MACOSX/PLOS-one/Z11/
- __MACOSX/PLOS-one/Z11/._.DS_Store
- PLOS-one/Z11/000343.csv
- __MACOSX/PLOS-one/Z11/._000343.csv
- PLOS-one/Z11/000360.csv
- __MACOSX/PLOS-one/Z11/._000360.csv
- PLOS-one/Z11/A-skema Z11,1.xlsx
- __MACOSX/PLOS-one/Z11/._A-skema Z11,1.xlsx
- PLOS-one/Z11/A-skema Z11,2.xlsx
- __MACOSX/PLOS-one/Z11/._A-skema Z11,2.xlsx
- PLOS-one/Z11/Chrome Z11.xlsx
- __MACOSX/PLOS-one/Z11/._Chrome Z11.xlsx
- PLOS-one/Z11/KBA Z11.xlsx
- __MACOSX/PLOS-one/Z11/._KBA Z11.xlsx
- PLOS-one/Z11/Z11  B1 med ZP1609.doc
- __MACOSX/PLOS-one/Z11/._Z11  B1 med ZP1609.doc
- PLOS-one/Z11/Z11  B2.doc
- __MACOSX/PLOS-one/Z11/._Z11  B2.doc
- __MACOSX/PLOS-one/._Z11
- PLOS-one/Z12/
- PLOS-one/Z12/.DS_Store
- __MACOSX/PLOS-one/Z12/
- __MACOSX/PLOS-one/Z12/._.DS_Store
- PLOS-one/Z12/000344.csv
- __MACOSX/PLOS-one/Z12/._000344.csv
- PLOS-one/Z12/000361.csv
- __MACOSX/PLOS-one/Z12/._000361.csv
- PLOS-one/Z12/A-skema Z12,1.xlsx
- __MACOSX/PLOS-one/Z12/._A-skema Z12,1.xlsx
- PLOS-one/Z12/A-skema Z12,2.xlsx
- __MACOSX/PLOS-one/Z12/._A-skema Z12,2.xlsx
- PLOS-one/Z12/Chrome Z12.xlsx
- __MACOSX/PLOS-one/Z12/._Chrome Z12.xlsx
- PLOS-one/Z12/KBA Z12.xlsx
- __MACOSX/PLOS-one/Z12/._KBA Z12.xlsx
- PLOS-one/Z12/Z12  B1 med ZP1609.doc
- __MACOSX/PLOS-one/Z12/._Z12  B1 med ZP1609.doc
- PLOS-one/Z12/Z12  B2.doc
- __MACOSX/PLOS-one/Z12/._Z12  B2.doc
- __MACOSX/PLOS-one/._Z12
- PLOS-one/Z13/
- PLOS-one/Z13/.DS_Store
- __MACOSX/PLOS-one/Z13/
- __MACOSX/PLOS-one/Z13/._.DS_Store
- PLOS-one/Z13/000351.csv
- __MACOSX/PLOS-one/Z13/._000351.csv
- PLOS-one/Z13/000364.csv
- __MACOSX/PLOS-one/Z13/._000364.csv
- PLOS-one/Z13/A-skema Z13,1.xlsx
- __MACOSX/PLOS-one/Z13/._A-skema Z13,1.xlsx
- PLOS-one/Z13/A-skema Z13,2.xlsx
- __MACOSX/PLOS-one/Z13/._A-skema Z13,2.xlsx
- PLOS-one/Z13/Chrome Z13.xlsx
- __MACOSX/PLOS-one/Z13/._Chrome Z13.xlsx
- PLOS-one/Z13/KBA Z13.xlsx
- __MACOSX/PLOS-one/Z13/._KBA Z13.xlsx
- PLOS-one/Z13/Z13  B1 med ZP1609.doc
- __MACOSX/PLOS-one/Z13/._Z13  B1 med ZP1609.doc
- PLOS-one/Z13/Z13  B2.doc
- __MACOSX/PLOS-one/Z13/._Z13  B2.doc
- __MACOSX/PLOS-one/._Z13
- PLOS-one/Z14/
- PLOS-one/Z14/.DS_Store
- __MACOSX/PLOS-one/Z14/
- __MACOSX/PLOS-one/Z14/._.DS_Store
- PLOS-one/Z14/000352.csv
- __MACOSX/PLOS-one/Z14/._000352.csv
- PLOS-one/Z14/000367.csv
- __MACOSX/PLOS-one/Z14/._000367.csv
- PLOS-one/Z14/A-skema Z14,1.xlsx
- __MACOSX/PLOS-one/Z14/._A-skema Z14,1.xlsx
- PLOS-one/Z14/A-skema Z14,2.xlsx
- __MACOSX/PLOS-one/Z14/._A-skema Z14,2.xlsx
- PLOS-one/Z14/Chrome Z14.xlsx
- __MACOSX/PLOS-one/Z14/._Chrome Z14.xlsx
- PLOS-one/Z14/KBA Z14.xlsx
- __MACOSX/PLOS-one/Z14/._KBA Z14.xlsx
- PLOS-one/Z14/Z14  B1 med ZP1609.doc
- __MACOSX/PLOS-one/Z14/._Z14  B1 med ZP1609.doc
- PLOS-one/Z14/Z14  B2.doc
- __MACOSX/PLOS-one/Z14/._Z14  B2.doc
- __MACOSX/PLOS-one/._Z14
- PLOS-one/Z15/
- PLOS-one/Z15/.DS_Store
- __MACOSX/PLOS-one/Z15/
- __MACOSX/PLOS-one/Z15/._.DS_Store
- PLOS-one/Z15/000353.csv
- __MACOSX/PLOS-one/Z15/._000353.csv
- PLOS-one/Z15/000368.csv
- __MACOSX/PLOS-one/Z15/._000368.csv
- PLOS-one/Z15/A-skema Z15,1.xlsx
- __MACOSX/PLOS-one/Z15/._A-skema Z15,1.xlsx
- PLOS-one/Z15/A-skema Z15,2.xlsx
- __MACOSX/PLOS-one/Z15/._A-skema Z15,2.xlsx
- PLOS-one/Z15/Chrome Z15.xlsx
- __MACOSX/PLOS-one/Z15/._Chrome Z15.xlsx
- PLOS-one/Z15/KBA Z15.xlsx
- __MACOSX/PLOS-one/Z15/._KBA Z15.xlsx
- PLOS-one/Z15/Z15 B1.doc
- __MACOSX/PLOS-one/Z15/._Z15 B1.doc
- PLOS-one/Z15/Z15 B2.doc
- __MACOSX/PLOS-one/Z15/._Z15 B2.doc
- __MACOSX/PLOS-one/._Z15
- PLOS-one/Z16/
- PLOS-one/Z16/.DS_Store
- __MACOSX/PLOS-one/Z16/
- __MACOSX/PLOS-one/Z16/._.DS_Store
- PLOS-one/Z16/000369.csv
- __MACOSX/PLOS-one/Z16/._000369.csv
- PLOS-one/Z16/000375.csv
- __MACOSX/PLOS-one/Z16/._000375.csv
- PLOS-one/Z16/A-skema Z16,1.xlsx
- __MACOSX/PLOS-one/Z16/._A-skema Z16,1.xlsx
- PLOS-one/Z16/A-skema Z16,2.xlsx
- __MACOSX/PLOS-one/Z16/._A-skema Z16,2.xlsx
- PLOS-one/Z16/Chrome Z16.xlsx
- __MACOSX/PLOS-one/Z16/._Chrome Z16.xlsx
- PLOS-one/Z16/KBA Z16.xlsx
- __MACOSX/PLOS-one/Z16/._KBA Z16.xlsx
- PLOS-one/Z16/Z16  B1 med ZP1609.doc
- __MACOSX/PLOS-one/Z16/._Z16  B1 med ZP1609.doc
- PLOS-one/Z16/Z16  B2.doc
- __MACOSX/PLOS-one/Z16/._Z16  B2.doc
- __MACOSX/PLOS-one/._Z16
- PLOS-one/Z17/
- PLOS-one/Z17/.DS_Store
- __MACOSX/PLOS-one/Z17/
- __MACOSX/PLOS-one/Z17/._.DS_Store
- PLOS-one/Z17/000370.csv
- __MACOSX/PLOS-one/Z17/._000370.csv
- PLOS-one/Z17/000376.csv
- __MACOSX/PLOS-one/Z17/._000376.csv
- PLOS-one/Z17/A-skema Z17,1.xlsx
- __MACOSX/PLOS-one/Z17/._A-skema Z17,1.xlsx
- PLOS-one/Z17/A-skema Z17,2.xlsx
- __MACOSX/PLOS-one/Z17/._A-skema Z17,2.xlsx
- PLOS-one/Z17/Chrome Z17.xlsx
- __MACOSX/PLOS-one/Z17/._Chrome Z17.xlsx
- PLOS-one/Z17/KBA Z17.xlsx
- __MACOSX/PLOS-one/Z17/._KBA Z17.xlsx
- PLOS-one/Z17/Z17  B1 med ZP1609.doc
- __MACOSX/PLOS-one/Z17/._Z17  B1 med ZP1609.doc
- PLOS-one/Z17/Z17  B2.doc
- __MACOSX/PLOS-one/Z17/._Z17  B2.doc
- __MACOSX/PLOS-one/._Z17
- PLOS-one/Z18/
- PLOS-one/Z18/.DS_Store
- __MACOSX/PLOS-one/Z18/
- __MACOSX/PLOS-one/Z18/._.DS_Store
- PLOS-one/Z18/000371.csv
- __MACOSX/PLOS-one/Z18/._000371.csv
- PLOS-one/Z18/000377.csv
- __MACOSX/PLOS-one/Z18/._000377.csv
- PLOS-one/Z18/A-skema Z18,1.xlsx
- __MACOSX/PLOS-one/Z18/._A-skema Z18,1.xlsx
- PLOS-one/Z18/A-skema Z18,2.xlsx
- __MACOSX/PLOS-one/Z18/._A-skema Z18,2.xlsx
- PLOS-one/Z18/Chrome Z18.xlsx
- __MACOSX/PLOS-one/Z18/._Chrome Z18.xlsx
- PLOS-one/Z18/KBA Z18.xlsx
- __MACOSX/PLOS-one/Z18/._KBA Z18.xlsx
- PLOS-one/Z18/Z18  B1 med ZP1609.doc
- __MACOSX/PLOS-one/Z18/._Z18  B1 med ZP1609.doc
- PLOS-one/Z18/Z18  B2.doc
- __MACOSX/PLOS-one/Z18/._Z18  B2.doc
- __MACOSX/PLOS-one/._Z18
- PLOS-one/Z19 - eksl./
- __MACOSX/PLOS-one/._Z19 - eksl.
- PLOS-one/Z2/
- PLOS-one/Z2/.DS_Store
[truncated: 232 more entries]
