# Supplementary material for: Testing Danegaptide Effects on Kidney Function after Ischemia/Reperfusion Injury in a New Porcine Two Week Model
Source: PLoS One. 2016 Oct 19;11(10):e0164109. doi: 10.1371/journal.pone.0164109 (PMC5070773; doi:10.1371/journal.pone.0164109)
Supplement: S1 File — (ZIP) [file pone.0164109.s001.zip › PLOS-one/Danegaptide i plasma.xlsx]

## Sheet: 13-129
	Study 13-129
								Treated
	ng/mL of ZP1609	Subject time
	Row Labels	115	140	180	240	300			115	140	180	240	300
	Gris Z10	<2*	<2*	<2*	<2*	<2*		1
	Gris Z11	<2*	301	516	553	609		2
	Gris Z12	423	362	404	887	912		9	636	352	256	329	396
	Gris Z13	<2*	<2*	<2*	<2*	<2*		11	2	301	516	553	609
	Gris Z14	488	372	549	378	586		12	423	362	404	887	912
	Gris Z15	<2*	<2*	<2*	<2*	<2*		14	488	372	549	378	586
	Gris Z16	<2*	<2*	<2*	<2*	<2*		17	382	397	397	503	657
	Gris Z17	382	397	397	503	657		18	605	734	659	856	634
	Gris Z18	605	734	659	856	634		22	663	348	339	440	639
	Gris Z21	<2*	<2*	<2*	<2*	<2*		23	392	291	254	578	451
	Gris Z22	663	348	339	440	639		24	427	493		408
	Gris Z23	392	291	254	578	451		Mean	446.444	405.556	421.75	548	610.5
	Gris Z24	427	493		408
	Gris Z5	<2*	<2*	<2*	<2*	<2*
	Gris Z6	<2*	<2*	<2*	<2*	<2*
	Gris Z7	<2*	<2*	<2*	<2*	<2*		Untreated
	Gris Z9	636	352	256	329	396			115	140	180	240	300
	Mini Pig P3 B1	544	237	325	328	371		3
	Mini Pig P4 B1	434	259	301	323	374		5	<2*	<2*	<2*	<2*	<2*
	* All <2 (below limit of quantification) contains small concentrations (0.2-0.3 ng/mL) of ZP1609							6	<2*	<2*	<2*	<2*	<2*
								7	<2*	<2*	<2*	<2*	<2*
								10	<2*	<2*	<2*	<2*	<2*
								13	<2*	<2*	<2*	<2*	<2*
								15	<2*	<2*	<2*	<2*	<2*
								16	<2*	<2*	<2*	<2*	<2*
								21	<2*	<2*	<2*	<2*	<2*
