# Supplementary material for: Testing Danegaptide Effects on Kidney Function after Ischemia/Reperfusion Injury in a New Porcine Two Week Model
Source: PLoS One. 2016 Oct 19;11(10):e0164109. doi: 10.1371/journal.pone.0164109 (PMC5070773; doi:10.1371/journal.pone.0164109)
Supplement: S1 File — (ZIP) [file pone.0164109.s001.zip › PLOS-one/Histologi/data grisenyrer.xls]

## Sheet: Ark1
Gris nummer	Tubulær skade	Casts	inflammation	glomerulær skade	vakuolisering
Z1 venstre	0	0	2	0	2
z1 højre	0	0	0	0	2
z2 højre	0	0	0	0	3
z2 venstre	0	0	1	0	2
z3 højre	0	0	0	0	1
z3 venstre	0	0	1	0	3
z5 venstre	0	0	1	0	2
z5 højre	0	0	0	0	2
z6 højre	0	0	0	0	2
z6 venstre	0	0	1	0	2
z7 højre	0	0	0	0	1
z7 venstre	0	0	0	0	3
z9 venstre	0	0	1	0	3
z10 højre	0	0	0	0	1
z10 venstre	0	0	0	0	3	virker som om der er lidt fibrose interstitielt
z11 højre	0	0	0	0	2
z11 venstre	0	0	2	0	3
z12 højre	0	0	0	0	2
z12 venstre	0	0	0	0	2
z13 højre	0	0	0	0	2
z13 venstre	0	0	0	0	3
z14 højre	0	0	0	0	2
z14 venstre	0	0	0	0	3
z15 højre	0	0	2	0	2
z15 venstre	0	0	2	0	2
z16 højre	0	0	0	0	3
z16 venstre	0	0	0	0	3	forkalkninger i enkelte tubuli
z17 højre	0	0	0	0	3
z17 venstre	0	0	0	0	3
z18 højre	1	0	0	0	2
z18 venstre	0	0	0	0	2
z21 højre	0	0	0	0	3
z21 venstre	0	0	0	0	3
z22 højre	0	0	0	0	2
z22 venstre	0	0	0	0	3
z23 højre	0	0	1	0	3
z23 venstre	0	0	2	0	3	lidt tubulusatrofi
z24 højre	0	0	0	0	2
z24 venstre	0	0	1	0	3
0	<1%
1	1-5%
2	6-25%
3	25-50%
4	50-100%
