# Supplementary material for: Testing Danegaptide Effects on Kidney Function after Ischemia/Reperfusion Injury in a New Porcine Two Week Model
Source: PLoS One. 2016 Oct 19;11(10):e0164109. doi: 10.1371/journal.pone.0164109 (PMC5070773; doi:10.1371/journal.pone.0164109)
Supplement: S1 File — (ZIP) [file pone.0164109.s001.zip › PLOS-one/Histologi/Ordn histo Data.xlsx]

## Sheet: Ark1
	Danegaptide
	Left	Tubular injury	Tubular casts	inflammation	Glomerular damage	Vacuolization		Højre	Tubulær skade	Casts	inflammation	glomerulær skade	vakuolisering
	1	0	0	2	0	2		1	0	0	0	0	2
	2	0	0	1	0	2		2	0	0	0	0	3
	9	0	0	1	0	3		9
	11	0	0	2	0	3		11	0	0	0	0	2
	12	0	0	0	0	2		12	0	0	0	0	2
	14	0	0	0	0	3		14	0	0	0	0	2
	17	0	0	0	0	3		17	0	0	0	0	3
	18	0	0	0	0	2		18	1	0	0	0	2
	22	0	0	0	0	3		22	0	0	0	0	2
	23	0	0	2	0	3		23	0	0	1	0	3
	24	0	0	1	0	3		24	0	0	0	0	2
		0	0	0.818182	0	2.63636			0.1	0	0.1	0	2.3
	Vehicle
	Venstre	Tubulær skade	Casts	inflammation	glomerulær skade	vakuolisering		Højre	Tubulær skade	Casts	inflammation	glomerulær skade	vakuolisering
	3	0	0	1	0	3		3	0	0	0	0	1
	5	0	0	1	0	2		5	0	0	0	0	2
	6	0	0	1	0	2		6	0	0	0	0	2
	7	0	0	0	0	3		7	0	0	0	0	1
	10	0	0	0	0	3		10	0	0	0	0	1
	13	0	0	0	0	3		13	0	0	0	0	2
	15	0	0	2	0	2		15	0	0	2	0	2
	16	0	0	0	0	3		16	0	0	0	0	3
	21	0	0	0	0	3		21	0	0	0	0	3
		0	0	0.555556	0	2.66667			0	0	0.222222	0	1.88889
				0.480842		0.894762			0.357449		0.610043		0.180833
		Tubular injury	Tubular casts	inflammation	Glomerular damage	Vacuolization
	Left (D)	0	0	0.82	0	2.64
	Left (V)	0	0	0.56	0	2.67
	P-value			0.48		0.89
	Right (D)	0.1	0	0.1	0	2.3
	Right (V)	0	0	0.22	0	1.89
	P-value	0.36		0.61		0.18
		Tubular injury	Tubular casts	inflammation	Glomerular damage	Vacuolization
	Left (D)	0	0	0.82	0	2.64
	Right (D)	0.1	0	0.1	0	2.3
	P-value	0.306184		0.0240362		0.135997
	Left (V)	0	0	0.56	0	2.67
	Right (V)	0	0	0.22	0	1.89
	P-value			0.325586		0.0229943
