# Supplementary material for: Testing Danegaptide Effects on Kidney Function after Ischemia/Reperfusion Injury in a New Porcine Two Week Model
Source: PLoS One. 2016 Oct 19;11(10):e0164109. doi: 10.1371/journal.pone.0164109 (PMC5070773; doi:10.1371/journal.pone.0164109)
Supplement: S1 File — (ZIP) [file pone.0164109.s001.zip › PLOS-one/MR/Chris MR pigs data sept2014.xlsx]

## Sheet: Ark2
pig	scanning	nyre	RBF	boldcortex	boldmedulla	ADC(cortex)	ADC(medulla)
1	1	højre	265	13.3245	30.277	2.12576	1.81749
1	1	venstre	268	13.7866	28.3824	2.09747	1.76183
1	2	højre	267.944	10.2036	29.5042	1.74617	1.27755
1	2	venstre	271.79	10.5753	33.4811	1.80469	1.34467
1	3	højre	239.114	12.6445	29.1228	2.09938	1.67768
1	3	venstre	246.305	12.8033	33.0187	2.04308	1.55505
2	1	højre	288	12.2566	29.4598	1.97189	1.56023
2	1	venstre	267	11.9933	28.8024	1.96406	1.46682
2	2	højre	288.784	10.2755	33.7742	1.74999	1.30711
2	2	venstre	247.403	10.5593	32.7718	1.78657	1.29646
2	3	højre	302.84	13.3928	32.6277	2.07346	1.63887
2	3	venstre	264.324	13.8771	32.6619	2.15004	1.81052
3	1	højre	176	14.4644	28.6237	2.23083	1.87575
3	1	venstre	209	14.7051	31.2597	2.36156	1.87324
3	2	højre	154.322	10.9668	33.7845	1.93312	1.54818
3	2	venstre	217.428	10.9022	31.0376	1.81143	1.36664
3	3	højre	160.945	11.8154	32.0307	2.03602	1.64676
3	3	venstre	214.677	12.194	31.8745	1.99651	1.56517
5	1	højre	227	12.2427	29.8896	2.08499	1.72367
5	1	venstre	288	12.329	29.5833	2.0772	1.75318
5	2	højre	223.933	13.1518	29.3214	2.0305	1.59754
5	2	venstre	299.795	12.9333	31.8663	2.14257	1.70476
5	3	højre	212.295	10.6574	32.6885	1.89843	1.51042
5	3	venstre	295.017	10.9547	29.3089	1.88341	1.48236
6	1	højre	298	13.1767	31.4579	2.1641	1.73467
6	1	venstre	304	13.169	30.4598	2.12823	1.77251
6	2	højre	300.708	14.1173	33.3555	2.15993	1.66436
6	2	venstre	295.826	14.1052	33.1661	2.30907	1.85725
6	3	højre	294.176	13.7809	32.5119	2.08538	1.65401
6	3	venstre	300.118	14.145	39.7	2.28405	1.80013
7	1	højre	377	10.0305	31.6439	1.70605	1.30511
7	1	venstre	392	10.4307	33.3504	1.84808	1.36092
7	2	højre	350.213	12.932	28.5577	2.02983	1.62737
7	2	venstre	402.804	12.9266	28.3582	2.07484	1.59392
7	3	højre	359.769	13.42	32.3856	2.23773	1.91922
7	3	venstre	389.409	13.2833	32.4174	2.18349	1.88336
9	1	højre	245	12.5865	29.2897	1.98361	1.59898
9	1	venstre	287	12.4047	30.2062	2.09736	1.74585
9	2	højre	250.764	13.3959	33.0015	2.12857	1.63246
9	2	venstre	291.796	13.2507	29.6916	2.09526	1.66293
9	3	højre	225.569	12.5454	32.5004	2.10499	1.69883
9	3	venstre	291.02	12.706	30.6328	2.1024	1.75359
10	1	højre	187	10.8112	29.305	1.82983	1.49123
10	1	venstre	254	10.4223	33.1108	1.75417	1.38915
10	2	højre	177.037	dårlig kvalitet
10	2	venstre	235.274	dårlig kvalitet
10	3	højre	182.259	13.5757	32.8604	2.06583	1.67137
10	3	venstre	257.197	13.3454	28.1839	2.14914	1.7913
11	1	højre	299	11.1975	29.8381	1.86254	1.52883
11	1	venstre	276	10.9235	28.7715	1.8725	1.49391
11	2	højre	344	14.065	31.9583	2.22567	1.77851
11	2	venstre	261.385	14.443	33.9587	2.2404	1.92901
11	3	højre	287.668	14.3716	33.749	2.30665	1.8767
11	3	venstre	260.536	14.6694	30.13	2.25603	1.77002
12	1	højre	244	missing		2.6	2.22822
12	1	venstre	187	missing		2.5	2.10859
12	2	højre	223.592	11.051	32.043	1.98399	1.60419
12	2	venstre	181.463	11.2215	33.9961	1.93198	1.54714
12	3	højre	221.708	12.5185	31.3174	2.10437	1.6416
12	3	venstre	191.911	12.3348	32.0913	2.01906	1.59302
13	1	højre	299	11.6782	29.6318	1.90155	1.53577
13	1	venstre	254	12.0113	31.8721	1.96281	1.51258
13	2	højre	308.644	14.4848	30.5363	2.2454	1.7918
13	2	venstre	233.247	14.5116	28.9215	2.32659	1.99029
13	3	højre	288.58	15.2978	33.5651	2.33481	1.9972
13	3	venstre	265.439	14.5344	30.1552	2.31899	1.86552
14	1	højre	377	10.9237	31.8315	1.85141	1.44078
14	1	venstre	379	13.9162	33.562	2.11889	1.65497
14	2	højre	387.843	13.3714	28.7746	2.0627	1.59884
14	2	venstre	386.877	13.5601	28.5901	2.07342	1.70704
14	3	højre	391.887	15.0066	28.8445	2.37957	2.00729
14	3	venstre	356.236	14.7215	33.0352	2.21886	1.90522
15	1	højre	301	14.0639	33.0478	2.211	1.75822
15	1	venstre	323	14.488	30.1857	2.30777	1.82063
15	2	højre	281.274	12.0768	28.7614	2.05829	1.59931
15	2	venstre	333.418	11.5872	32.1273	1.9245	1.46563
15	3	højre	273.171	11.578	28.4406	1.97868	1.51406
15	3	venstre	294.138	11.453	32.071	1.89887	1.48927
16	1	højre	260	11.8082	33.7177	1.97578	1.64544
16	1	venstre	265	11.3584	29.7464	1.95326	1.56396
16	2	højre	254.524	11.5855	30.3592	1.94117	1.47414
16	2	venstre	260.741	11.1685	28.332	1.95664	1.59449
16	3	højre		13.3753	29.0424	2.14107	1.83449
16	3	venstre		13.8658	32.9364	2.17792	1.85639
17	1	højre	376	14.3069	32.2243	2.32832	2.00591
17	1	venstre	380	14.5453	28.0693	2.29971	1.94142
17	2	højre	359.636	14.7119	33.3195	2.25477	1.80393
17	2	venstre	390.059	14.2217	30.5261	2.12906	1.75264
17	3	højre	352.213	15.738	33.9484	2.36816	1.91574
17	3	venstre	380.761	15.2602	30.8832	2.36938	2.02501
18	1	højre	389	10.2338	28.0484	1.91499	1.43834
18	1	venstre	377	9.90745	28.8397	1.80999	1.43047
18	2	højre	360.873	14.6941	32.7577	2.34193	2.03704
18	2	venstre	379.31	14.2163	30.8772	2.16134	1.858
18	3	højre	374.002	11.9242	28.3582	1.97568	1.56008
18	3	venstre	359.553	12.2673	32.9226	2.01068	1.69224
21	1	højre	341	10.9727	33.8055	1.82035	1.34935
21	1	venstre	319	11.1026	33.2199	1.92876	1.53265
21	2	højre	347.105	14.5336	29.043	2.26114	1.92192
21	2	venstre	303.196	14.1984	28.3115	2.13074	1.75888
21	3	højre	328.119	15.9856	29.583	2.42593	2.04372
21	3	venstre	310.935	15.5862	29.3853	2.27594	1.91393
22	1	højre	287	14.3406	30.9054	2.17117	1.72171
22	1	venstre	304	14.2533	31.0532	2.21536	1.89446
22	2	højre	290.891	14.3385	29.6395	2.26599	1.85562
22	2	venstre	310.745	14.5515	28.6137	2.29569	1.92496
22	3	højre	297.99	14.7076	30.2851	2.22269	1.85061
22	3	venstre	293.479	14.5168	30.8624	2.3023	1.9591
23	1	højre	187	10.4956	32.3207	1.92382	1.61685
23	1	venstre	201	10.8192	31.2796	1.81265	1.44207
23	2	højre	166.642	14.716	37.4	2.34862	1.90318
23	2	venstre	187.767	14.8186	36.2	2.19222	1.7821
23	3	højre	158.538	11.7632	34.8	1.91467	1.59875
23	3	venstre	178.286	11.6121	32.9	1.93504	1.458
24	1	højre	287	10.8783	40.3	1.79131	1.47256
24	1	venstre	323	11.0998	37.7	1.9901	1.60505
24	2	højre	283.343	11.1987	28.4535	1.86219	1.38732
24	2	venstre	295.069	10.8405	31.6216	1.92011	1.50312
24	3	højre	289.732	12.2773	29.4532	1.97173	1.59986
24	3	venstre	305.183	12.5526	31.1266	2.00779	1.65761
