# Supplementary material for: Testing Danegaptide Effects on Kidney Function after Ischemia/Reperfusion Injury in a New Porcine Two Week Model
Source: PLoS One. 2016 Oct 19;11(10):e0164109. doi: 10.1371/journal.pone.0164109 (PMC5070773; doi:10.1371/journal.pone.0164109)
Supplement: S1 File — (ZIP) [file pone.0164109.s001.zip › PLOS-one/MR/Resultater 1.xls]

## Sheet: Ark1
NGAL resultater Chris Amdisen
Baseline plasma 1:1000		Fryser 5 rack 18					T:60 URIN 1:250		Fryser 5 rack 18
(day to day)							(day to day)
Control:	Date	Absorbance	Konc µg/l	CV %			Control:	Date	Absorbance	Konc µg/l	CV %
High	29.08.14	1.73473	182.331	4.61			Low	29.08.14	0.652315	4.37528	2.17
	01.09.14	1.73471	179.164	0.02				01.09.14	0.661578	4.26863	0.3
	02.09.14	1.80824	180.431	5.73				02.09.14	0.679528	4.15177	0.84
	03.09.14	1.64061	160.266	9.69				03.09.14	0.62313	3.84999	0.09
	11.09.14	1.6441	159.336	0.17				11.09.14	0.636642	3.95039	0.04
	19.09.14	1.69221	163.86	3.43				19.09.14	0.669798	4.07453	2.6
	24.09.14	1.77404	181.245	5.45				24.09.14	0.708643	4.38285	2.89
Middel			172.376				Middel			4.15049
STDAV			10.6297				STDAV			0.20599
CV%			6.16655				CV%			4.96302
										Excretion	Excretion
URIN										of NGAL	of NGAL
										mean x diuresis	mean x diuresis
No	Date	NGAL 1; µg/l	NGAL 2; µg/l	NGAL mean; µg/l	SD	CV %	Dilution	Diuresis/ml	Diuresis l/min	µg/min	ng/min	Comments:
Z 1 baseline	29.08.14	9.35	9.68	9.515	0.233345	2.45239	1:250
Z 1 Fi T:30	01.09.14	81.1048	79.5497	80.3272	1.09962	1.36893	1:1000	5
Z 1 Fi T:60	29.08.14	71.8524	70.1253	70.9888	1.22124	1.72033	1:1000	6	0.0002	0.014198	14, 20
Z 1 Fi T:90	01.09.14	55.3785	54.7696	55.074	0.430557	0.781779	1:1000	6	0.0002	0.011014	11.014
Z 1 T:60								0.5				Ingen urin til NGAL
Z 1 T:120	01.09.14	35.7998	37.303	36.5514	1.06292	2.90802	1:1000	4	6.66e-05	0.0024342	2.4342
Z 1 T:180	01.09.14	41.2721	47.7812	44.5267	4.60263	10.3368	1:1000	107	0.0017833	0.0794103	79.4103
Z 1 T:240	01.09.14	76.782	76.4749	76.6285	0.217152	0.283384	1:1000	99	0.00165	0.12644	126.439
Z 1 T:300	29.08.14	18.1598	17.3913	17.7756	0.543412	3.05707	1:250	265	0.0044166	0.0785271	78.5271
Z 2 baseline	03.09.14	466.287	484.085	475.186	12.5851	2.64845	1:5000
Z 2 Fi T:30	01.09.14	45.3391	47.1697	46.2544	1.29443	2.7985	1:1000	22	0.0007333	0.0339151	33.9151
Z 2 Fi T:60	01.09.14	26.5953	27.3615	26.9784	0.541785	2.00822	1:1000	12	0.0004	0.010792	10.792
Z 2 Fi T:90	01.09.14	16.7454	16.3616	16.5535	0.271388	1.63946	1:1000	17	0.0005666	0.0093772	9.3772
Z 2 T:60	01.09.14	9.76358	9.73578	9.74968	0.0196576	0.201623	1:1000	75	0.00125	0.0121875	12.1875
Z 2 T:120	01.09.14	12.5916	12.3662	12.4789	0.159382	1.27721	1:1000	60	0.001	0.01248	12.48
Z 2 T:180	01.09.14	56.917	58.731	57.824	1.28269	2.21827	1:1000	25	0.0004166	0.0240878	24.0878
Z 2 T:240	01.09.14	40.3998	38.6398	39.5198	1.24451	3.14907	1:1000	60	0.001	0.03952	39.52
Z 2 T:300	01.09.14	16.9811	17.9948	17.488	0.716794	4.09879	1:1000	190	0.0031666	0.0553838	55.3838
Z 3 baseline	01.09.14	27.433	27.4544	27.4437	0.0151321	0.0551386	1:1000
Z 3 Fi T:30	29.08.14	156.817	159.485	158.151	1.88656	1.19289	1:1000	2.5	8.33e-05	0.0131738	13.1738
Z 3 Fi T:60	01.09.14	94.5268	93.0731	93.7999	1.02792	1.09587	1:1000	2.5	8.33e-05	0.0078135	7.8135
Z 3 Fi T:90	29.08.14	121.633	123.189	122.411	1.10026	0.898823	1:1000	14	0.0004666	0.05711	57.1165
Z 3 T:60	29.08.14	52.0148	53.5566	52.7857	1.09022	2.06536	1:1000	12.5	0.0002083	0.0109961	10.9961
Z 3 T:120	29.08.14	39.2003	38.8182	39.0092	0.270186	0.692619	1:1000	17	0.0002833	0.0110515	11.0515
Z 3 T:180	01.09.14	163.192	162.83	163.011	0.255973	0.157028	1:1000	35	0.0005833	0.0950837	95.0837
Z 3 T:240	29.08.14	249.785	279.445	264.615	20.9728	7.92577	1:1000	52	0.0008666	0.22932	229.32
Z 3 T:300	29.08.14	176.551	178.397	177.474	1.30532	0.735499	1:1000	84.5	0.0014083	0.249931	249.931
Z 5 baseline	01.09.14	16.7972	16.7587	16.778	0.0272236	0.162258	1:1000
Z 5 Fi T:30	02.09.14	59.7266	57.4126	58.5696	1.63625	2.79368	1:1000	7	0.0002333	0.0136643	13.6643
Z 5 Fi T:60	02.09.14	35.938	35.4535	35.6958	0.342593	0.959759	1:1000	12	0.0004	0.01428	14.28
Z 5 Fi T:90	02.09.14	10.657	10.016	10.3365	0.453255	4.385	1:1000	30	0.001	0.01034	10.34
Z 5 T:60	02.09.14	5.2646	4.81203	5.03831	0.320015	6.35163	1:1000	100	0.0016666	0.0083996	8.3996
Z 5 T:120	03.09.14	3.36787	3.43899	3.40343	0.0502894	1.47761	1:500	130
Z 5 T:180	02.09.14	63.2356	63.894	63.5648	0.465559	0.732417	1:1000	40	0.0006666	0.042369	42.369
Z 5 T:240	02.09.14	148.2	151.5	149.85	2.33345	1.55719	1:1000	110	0.0018333	0.27472	274.72
Z 5 T:300	02.09.14	56.8708	59.4704	58.1706	1.83819	3.16001	1:1000	240	0.004	0.23268	232.68
Z 6 baseline	01.09.14	61.6907	68.7501	65.2204	4.99175	7.65366	1:1000
Z 6 Fi T:30	02.09.14	144.19	149.857	147.024	4.00717	2.72553	1:1000	31	0.0010333	0.151916	151.916
Z 6 Fi T:60	02.09.14	61.1047	62.8532	61.9789	1.23638	1.99483	1:1000	31	0.0010333	0.0640439	64.0439
Z 6 Fi T:90	02.09.14	30.2654	30.8595	30.5624	0.420092	1.37454	1:1000	30	0.001	0.03056	30.56
Z 6 T:60	02.09.14	6.98751	7.00714	6.99733	0.0138805	0.198369	1:1000	60	0.001	0.007	7
Z 6 T:120	02.09.14	4.46867	4.75268	4.61068	0.200825	4.35566	1:1000	60	0.001	0.00461	4.61
Z 6 T:180	02.09.14	4.42545	4.93235	4.6789	0.358432	7.66061	1:1000	60	0.001	0.00468	4.68
Z 6 T:240	02.09.14	10.8052	11.282	11.0436	0.337149	3.05289	1:1000	59	0.0009833	0.0108556	10.8556
Z 6 T:300	02.09.14	37.9683	40.0247	38.9965	1.45409	3.72878	1:1000	61	0.0010166	0.0396474	39.6474
Z 7 baseline	02.09.14	54.917	57.5977	56.2574	1.89554	3.36941	1:1000
Z 7 Fi T:30	02.09.14	111.296	119.765	115.531	5.98849	5.18347	1:1000	12	0.0004	0.046212	46.212
Z 7 Fi T:60	02.09.14	247.047	252.323	249.685	3.7307	1.49416	1:1000	7	0.0002333	0.0269531	26.9531
Z 7 Fi T:90	02.09.14	89.3507	91.3839	90.3673	1.43769	1.59094	1:1000	14	0.0004666	0.0421666	42.1666
Z 7 T:60	02.09.14	10.9746	10.8152	10.8949	0.112713	1.03455	1:1000	40	0.0006666	0.0072592	7.2592
Z 7 T:120	02.09.14	5.50127	5.17149	5.33638	0.23319	4.36981	1:1000	109	0.0018166	0.0097006	9.7006
Z 7 T:180	02.09.14	15.3427	15.6544	15.4986	0.220405	1.4221	1:1000	140	0.0023333	0.0361661	36.1661
Z 7 T:240	02.09.14	32.4321	33.0575	32.7448	0.442225	1.35052	1:1000	260	0.0043333	0.141872	141.872
Z 7 T:300	02.09.14	28.9186	29.5765	29.2476	0.465206	1.59058	1:1000	101	0.0016833	0.0492365	49.2365
Z 9 baseline	02.09.14	31.2471	30.9618	31.1044	0.201738	0.648581	1:1000
Z 9 Fi T:30	02.09.14	171.098	173.133	172.115	1.43896	0.836045	1:1000	12	0.0004	0.068848	68.848
Z 9 Fi T:60												Ingen urin til NGAL
Z 9 Fi T:90	02.09.14	60.2841	62.5489	61.4165	1.60146	2.60753	1:1000	3	0.0001	0.006142	6.142
Z 9 T:60	02.09.14	12.8524	13.337	13.0947	0.342664	2.61681	1:1000	60	0.001	0.01309	13.09
Z 9 T:120	02.09.14	4.96657	4.9357	4.95113	0.0218284	0.440876	1:1000	217	0.0036166	0.0179021	17.9021
Z 9 T:180	02.09.14	39.5139	40.5308	40.0224	0.719057	1.79664	1:1000	87	0.00145	0.058029	58.029
Z 9 T:240	02.09.14	33.9304	32.3392	33.1348	1.12515	3.39567	1:1000	375	0.00625	0.207063	207.062
Z 9 T:300	02.09.14	18.6377	19.3048	18.9712	0.471711	2.48645	1:1000	325	0.0054166	0.102753	102.753
Z 10 baseline	11.09.14	941.519	936.042	938.781	3.87282	0.412538	1:5000
Z 10 Fi T:30	02.09.14	31.3347	31.4331	31.3839	0.0695793	0.221704	1:1000	8	0.0002666	0.0083659	8.3659
Z 10 Fi T:60	02.09.14	7.04075	7.28827	7.16451	0.175023	2.44292	1:1000	70	0.0023333	0.0167064	16.7064
Z 10 Fi T:90	02.09.14	5.11583	5.13817	5.127	0.0157968	0.308109	1:1000	126	0.0042	0.021546	21.546
Z 10 T:60	03.09.14	3.8839	3.82836	3.85613	0.0392727	1.01845	1:500	80	0.0013333	0.0051465	5.1465
Z 10 T:120	03.09.14	3.40412	3.58287	3.4935	0.126395	3.61802	1:500	195	0.00325	0.0113425	11.3425
Z 10 T:180	24.09.14	6.76694	6.66268	6.71481	0.073723	1.09792	1:250	120	0.002	0.01342	13.42
Z 10 T:240	03.09.14	22.1562	20.6058	21.381	1.0963	5.12744	1:1000	385	0.0064166	0.137187	137.187
Z 10 T:300	03.09.14	41.6564	42.8703	42.2634	0.858357	2.03097	1:1000	202	0.0033666	0.142272	142.273
Z 11 baseline	24.09.14	4459.02	4496.03	4477.52	26.17	0.584475	1:12.000					Trods fortynding på 1:12.000 ligger prøven fortsat udenfor standardkurven.
Z 11 Fi T:30	03.09.14	190.105	186.298	188.202	2.69196	1.43036	1:1000	0.25	8.3e-06	0.001562	1.5562
Z 11 Fi T:60	24.09.14	245.569	243.575	244.572	1.40997	0.576505	1:2500	11	0.0003666	0.0689941	68.9941
Z 11 Fi T:90	03.09.14	69.7902	64.5152	67.1527	3.72999	5.55449	1:500	15	0.0005	0.033575	33.575
Z 11 T:60	03.09.14	22.2083	22.101	22.1547	0.0758726	0.342468	1:500	28	0.0004666	0.0103351	10.3351
Z 11 T:120	03.09.14	18.4516	18.986	18.7188	0.377878	2.01871	1:500	25	0.0004166	0.0077987	7.7987
Z 11 T:180	24.09.14	28.0425	28.6682	28.3554	0.442437	1.56033	1:500	65	0.0010833	0.0307223	30.7223
Z 11 T:240	03.09.14	59.2431	57.622	58.4325	1.14629	1.96173	1:1000	36	0.0006	0.035058	35.058
Z 11 T:300	03.09.14	44.2656	41.7792	43.0224	1.75815	4.08659	1:1000	83	0.0013833	0.0595095	59.5095
Z 12 baseline	24.09.14	315.76	320.029	317.894	3.01864	0.949573	1:2500
Z 12 Fi T:30	03.09.14	191.66	184.68	188.17	4.93561	2.62295	1:1000	10	0.0003333	0.062717	62.717
Z 12 Fi T:60	03.09.14	34.4799	35.7795	35.1297	0.918956	2.61589	1:1000	6	0.0002	0.007026	7.026
Z 12 Fi T:90	03.09.14	28.4925	28.3008	28.3967	0.135552	0.477353	1:500	6	0.0002	0.00568	5.68
Z 12 T:60												Ingen urin
Z 12 T:120	03.09.14	33.2094	32.815	33.0122	0.278883	0.844787	1:500	80	0.0013333	0.0440122	44.0122
Z 12 T:180	03.09.14	94.5778	93.2492	93.9135	0.939462	1.00035	1:500	55	0.0009166	0.0860779	86.0779
Z 12 T:240	03.09.14	171.34	183.742	177.541	8.76954	4.93944	1:1000	67	0.0011166	0.198241	198.241
Z 12 T:300	03.09.14	100.461	91.8442	96.1526	6.093	6.3368	1:1000	310	0.0051666	0.496769	496.769
Z 13 baseline	03.09.14	37.4398	36.3556	36.8977	0.766645	2.07776	1:1000
Z 13 Fi T:30	03.09.14	24.1092	22.6251	23.3672	1.04942	4.49099	1:1000	12	0.0004	0.009348	9.348
Z 13 Fi T:60	03.09.14	6.20875	6.24112	6.22494	0.022889	0.367699	1:1000	46	0.0015333	0.0095371	9.5371
Z 13 Fi T:90	03.09.14	1.25037	1.39847	1.32442	0.104723	7.90705	1:500	175	0.0058333	0.0076999	7.6999
Z 13 T:60	03.09.14	2.46255	2.31023	2.38639	0.107707	4.51337	1:500	124	0.0020666	0.0049391	4.9391
Z 13 T:120	03.09.14	1.65724	1.46576	1.5615	0.135397	8.67095	1:500	265	0.0044166	0.0068898	6.8898
Z 13 T:180	03.09.14	12.9575	12.6787	12.8181	0.197141	1.53799	1:500	105	0.00175	0.022435	22.435
Z 13 T:240	03.09.14	48.7147	53.3799	51.0473	3.29879	6.46223	1:1000	175	0.0029166	0.148892	148.892
Z 13 T:300	03.09.14	33.637	35.5653	34.6012	1.36351	3.94066	1:1000	185	0.0030833	0.106682	106.682
Z 14 baseline	11.09.14	12.1411	12.4631	12.3021	0.227688	1.85081	1:1000
Z 14 Fi T:30	11.09.14	51.7194	49.7211	50.7203	1.41301	2.78589	1:1000	10	0.0003333	0.0169049	16.9049
Z 14 Fi T:60	11.09.14	42.3015	41.0327	41.6671	0.897177	2.1532	1:1000	12	0.0004	0.016668	16.668
Z 14 Fi T:90	11.09.14	23.2458	22.0125	22.6291	0.872075	3.85377	1:500	9	0.0003	0.006789	6.789
Z 14 T:60	11.09.14	5.39442	5.13636	5.26539	0.182476	3.46557	1:500	125	0.0020833	0.0109789	10.9789
Z 14 T:120	11.09.14	4.55839	4.75824	4.65832	0.141319	3.03369	1:500	102	0.0017	0.007922	7.922
Z 14 T:180	11.09.14	29.3142	29.7761	29.5451	0.326613	1.10547	1:500	45	0.00075	0.0221625	22.1625
Z 14 T:240	11.09.14	65.4992	68.0229	66.7611	1.78453	2.673	1:500	70	0.0011666	0.0778822	77.8822
Z 14 T:300	11.09.14	41.7652	43.9505	42.8578	1.54524	3.6055	1:1000	135	0.00225	0.096435	96.435
Z 15 baseline	11.09.14	102.454	107.851	105.153	3.81626	3.62926	1:1000
Z 15 Fi T:30	11.09.14	89.162	89.6287	89.3954	0.330007	0.369154	1:1000	42	0.0014	0.12516	125.16
Z 15 Fi T:60	24.09.14	13.443	13.4254	13.4342	0.0124451	0.0926373	1:500	96	0.0032	0.042976	42.976
Z 15 Fi T:90	11.09.14	22.637	23.3215	22.9793	0.484015	2.10631	1:500	125	0.0041666	0.0957484	95.7484
Z 15 T:60	11.09.14	20.1485	18.484	19.3163	1.17698	6.09321	1:500	145	0.0024166	0.0466887	46.6887
Z 15 T:120	11.09.14	10.9012	11.251	11.0761	0.247346	2.23315	1:500	140	0.0023333	0.0258529	25.8529
Z 15 T:180	24.09.14	224.352	233.835	229.094	6.70549	2.92697	1:1000	45	0.00075	0.171818	171.817
Z 15 T:240	11.09.14	46.4036	47.8777	47.1406	1.04235	2.21114	1:1000	154	0.0025666	0.120989	120.99
Z 15 T:300	11.09.14	49.34	50.4536	49.8968	0.787434	1.57813	1:1000	250	0.0041666	0.207913	207.913
Z 16 baseline	11.09.14	15.4111	15.7543	15.5827	0.242679	1.55736	1:1000
Z 16 Fi T:30	11.09.14	119.038	116.147	117.593	2.04425	1.73842	1:1000	8	0.0002666	0.0313494	31.3494
Z 16 Fi T:60	11.09.14	45.4218	44.7717	45.0968	0.45969	1.01934	1:1000	13	0.0004333	0.0195418	19.5418
Z 16 Fi T:90	11.09.14	12.4081	12.1813	12.2947	0.160372	1.3044	1:500	66	0.0022	0.027038	27.038
Z 16 T:60	11.09.14	7.29704	7.36721	7.33212	0.0496177	0.676716	1:500	88	0.0014666	0.0107501	10.7501
Z 16 T:120	11.09.14	6.00686	5.90637	5.95661	0.0710572	1.19291	1:500	90	0.0015	0.00894	8.94
Z 16 T:180	11.09.14	19.1902	18.7809	18.9855	0.289419	1.52442	1:500	58	0.0009666	0.0183557	18.3557
Z 16 T:240	11.09.14	102.188	98.3627	100.275	2.7049	2.69747	1:1000	21	0.00035	0.035098	35.098
Z 16 T:300	11.09.14	84.5442	83.4151	83.9796	0.798394	0.9507	1:1000	64	0.0010666	0.089573	89.573
Z 17 baseline	24.09.14	1272.32	1270.69	1271.51	1.15258	0.0906472	1:5000
Z 17 Fi T:30	11.09.14	37.3224	37.7228	37.5226	0.283126	0.493941	1:1000	5	0.0001666	0.0062508	6.2508
Z 17 Fi T:60	11.09.14	59.1461	59.8946	59.5203	0.529269	0.505607	1:1000	4	0.0001333	0.007934	7.934
Z 17 Fi T:90	11.09.14	57.786	56.8535	57.3197	0.659377	5.56671	1:500	19	0.0006333	0.0363007	36.3007
Z 17 T:60	11.09.14	104.932	104.428	104.68	0.356382	0.864944	1:500	18	0.0003	0.031404	31.404
Z 17 T:120	11.09.14	11.9438	11.7462	11.845	0.139724	0.985476	1:500	65	0.0010833	0.0128371	12.8371
Z 17 T:180	11.09.14	41.8727	40.5331	41.2029	0.94724	3.8695		27	0.00045	0.01854	18.54
Z 17 T:240	11.09.14	14.6254	13.7313	14.1784	0.632224		1:1000	148	0.0024666	0.0349763	34.9763
Z 17 T:300	11.09.14	24.4859	24.4734	24.4796	0.00883883	0.0419563	1:1000	370	0.0061666	0.150958	150.951
Z 18 baseline	19.09.14	21.5918	20.5417	21.0667	0.742533	3.52467	1:1000
Z 18 Fi T:30	19.09.14	34.5629	34.9578	34.7604	0.279236	0.803319	1:1000	12	0.0004	0.013904	13.904
Z 18 Fi T:60	19.09.14	26.9756	27.1419	27.0587	0.117592	0.43458	1:1000	9	0.0003	0.008118	8.118
Z 18 Fi T:90	19.09.14	28.5457	28.2544	28.4001	0.20598	0.725281	1:500	18	0.0006	0.01704	17.04
Z 18 T:60	19.09.14	155.334	147.859	151.596	5.28562	3.48664	1:500	22	0.0003666	0.0555765	55.5765
Z 18 T:120	19.09.14	75.75	74.333	75.0415	1.00197	1.33522	1:500	21	0.00035	0.026264	26.564
Z 18 T:180	19.09.14	84.8308	82.8771	83.8539	1.38147	1.64748	1:500	14	0.0002333	0.0195622	19.5622
Z 18 T:240	19.09.14	121.338	122.104	121.721	0.541644	0.444988	1:1000	78	0.0013	0.158236	158.236
Z 18 T:300	19.09.14	79.0545	79.448	79.2512	0.278247	0.351094	1:1000	228	0.0038	0.30115	301.15
Z 21 baseline	19.09.14	24.3161	23.8789	24.0975	0.309147	1.2829	1:1000
Z 21 Fi T:30	19.09.14	222.873	216.959	219.916	4.18183	1.90156	1:1000	7	0.0002333	0.0513073	51.3073
Z 21 Fi T:60	19.09.14	83.8319	84.7564	84.2942	0.65372	0.775523	1:1000	17	0.0005666	0.0477587	47.7587
Z 21 Fi T:90	19.09.14	49.9027	46.2863	48.0945	2.55718	5.31699	1:500	18	0.0006	0.028854	28.854
Z 21 T:60	19.09.14	6.39777	6.3509	6.37434	0.0331421	0.51993	1:500	89	0.0014833	0.0094486	9.4486
Z 21 T:120	19.09.14	5.29821	5.40493	5.35157	0.0754624	1.4101	1:500	40	0.0006666	0.0035663	3.5663
Z 21 T:180	19.09.14	23.0905	22.9305	23.0105	0.113137	0.491676	1:500	98	0.0016333	0.0375822	37.5822
Z 21 T:240	19.09.14	23.9335	23.7089	23.8212	0.158816	0.666701	1:1000	66	0.0011	0.026202	26.202
Z 21 T:300	19.09.14	9.68183	9.78943	9.73563	0.0760847	0.781508	1:1000	295	0.0049166	0.0478876	47.8876
Z 22 baseline	19.09.14	29.9153	29.1676	29.5414	0.528704	1.7897	1:1000
Z 22 Fi T:30	19.09.14	3.84023	3.993	3.91662	0.108025	2.75811	1:1000	270	0.009	0.03528	35.28
Z 22 Fi T:60	19.09.14	2.5225	2.50333	2.51292	0.0135552	0.539423	1:1000	310	0.0103333	0.0259365	25.9365
Z 22 Fi T:90	19.09.14	2.69877	2.573	2.63589	0.0889328	3.37393	1:500	175	0.0058333	0.0153999	15.3999
Z 22 T:60	19.09.14	4.45343	4.46267	4.45805	0.00653367	0.146559	1:500	180	0.003	0.01338	13.38
Z 22 T:120	19.09.14	3.00896	3.34826	3.17861	0.239921	7.548	1:500	320	0.0053333	0.0169598	16.9598
Z 22 T:180	19.09.14	21.7483	22.3843	22.0663	0.44972	2.03804	1:500	35	0.0005833	0.0128734	12.8734
Z 22 T:240	19.09.14	11.5505	11.3782	11.4643	0.121834	1.06272	1:1000	210	0.0035	0.04011	40.11
Z 22 T:300	19.09.14	8.10864	8.04387	8.07625	0.0457993	0.567086	1:1000	315	0.00525	0.04242	42.42
Z 23 baseline	19.09.14	53.9698	54.3638	54.1668	0.2786	0.514337	1:1000
Z 23 Fi T:30	19.09.14	26.1952	26.9356	26.5654	0.523542	1.97077	1:1000	62	0.0020666	0.0549095	54.9095
Z 23 Fi T:60	19.09.14	12.324	12.3118	12.3179	0.0086267	0.0700339	1:1000	148	0.0049333	0.0607782	60.7782
Z 23 Fi T:90	24.09.14	18.0719	18.1717	18.1218	0.0705693	0.389416	1:250	280	0.0093333	0.169119	169.119
Z 23 T:60	19.09.14	3.81311	3.61445	3.71378	0.140474	3.7825	1:500	195	0.00325	0.0120575	12.0575
Z 23 T:120	19.09.14	2.14197	2.1054	2.12369	0.0258589	1.21764	1:500	425	0.0070833	0.0150165	15.0165
Z 23 T:180	19.09.14	11.4975	11.437	11.4672	0.04278	0.373062	1:500	90	0.0015	0.017205	17.205
Z 23 T:240	19.09.14	68.096	67.5257	67.8109	0.403263	0.594688	1:1000	92	0.0015333	0.103973	103.973
Z 23 T:300	19.09.14	41.2044	40.4669	40.8357	0.521491	1.27705	1:1000	170	0.0028333	0.115712	115.712
Z 24 baseline	24.09.14	919.755	905.671	912.713	9.95889	1.09113	1:1000					Prøven ligger udenfor standardkurven
Z 24 Fi T:30	24.09.14	38.458	38.3577	38.4078	0.0709228	0.184657	1:1000	13	0.0004333	0.016643	16.643
Z 24 Fi T:60	24.09.14	13.9442	15.3328	14.6385	0.981888	6.70758	1:1000	42	0.0014	0.020496	20.496
Z 24 Fi T:90	24.09.14	2.27225	1.89729	2.08477	0.265137	12.7178	1:500	127	0.0042333	0.0088052	8.8052	For høj CV%
Z 24 T:60	24.09.14	2.24199	1.85501	2.0485	0.273636	13.3579	1:500	288	0.0048	0.00984	9.84	For høj CV%
Z 24 T:120	24.09.14	1.27627	1.46877	1.37252	0.136118	9.91738	1:500	390	0.0065	0.008905	8.905
Z 24 T:180	24.09.14	4.43774	4.60461	4.52117	0.117995	2.60983	1:500	203	0.0033833	0.0152925	15.2925
Z 24 T:240	24.09.14	11.1194	11.9615	11.5404	0.595455	5.15972	1:1000	180	0.003	0.03462	34.62
Z 24 T:300	24.09.14	17.0165	15.0003	16.0084	1.42567	8.90575	1:1000	178	0.0029666	0.0474952	47.4952
