# Supplementary material for: Testing Danegaptide Effects on Kidney Function after Ischemia/Reperfusion Injury in a New Porcine Two Week Model
Source: PLoS One. 2016 Oct 19;11(10):e0164109. doi: 10.1371/journal.pone.0164109 (PMC5070773; doi:10.1371/journal.pone.0164109)
Supplement: S1 File — (ZIP) [file pone.0164109.s001.zip › PLOS-one/SUM + t├alletal/Chrome Z1 ST.xlsx]

## Sheet: B1
	Chris A
	Pilot 2	Z1
	Tid	Urin vol	Tid	Urin	Urin bg-korr			Urin vol/min	Plasma	plasma bg-korr	mL plasma	mL Urin	tid	GFR	Bg	gns baggrund
		mL	min	cpm	cpm			mL/min	cpm	cpm	mL	mL			cpm	cpm
	Baseline								2904.11	2835.35	3
	30	5	37	362364	362295	1	1.81147e+06	0.135135	2804.83	2736.07	3	1	-90	51.4548	69.28
	60	6	23	398954	398885	1	2.39331e+06	0.26087	2870.56	2801.8	3	1	-60	110.009	70.27
	90	6	35	368796	368728	1	2.21237e+06	0.171429	2743.33	2674.57	3	1	-30	67.5579	71.39
	sum	17	95			sum	6.41715e+06	0.178947					0-90 min	73.3711	68.86
Isk	0					cpm/ml	377479		3105.31	3036.55	3		0		68.09
Isk+60	60	0.5	60	172750	172681			0.00833333	3583.13	3514.37	3	0.5	60	2.58179	64.69
Rep/0	120	4	60	211997	211928	1	847712	0.0666667	3931.58	3862.82	3	1	120	11.2807		68.7633
60	180	107	60	116031	115962	1	1.24079e+07	1.78333	3766.59	3697.83	3	1	180	161.18
120	240	99	60	34082.9	34014.1	1	3.3674e+06	1.65	3829.14	3760.38	3	1	240	44.3328
180	300	265	60	13638.9	13570.1	1	3.59609e+06	4.41667	4153.12	4084.36	3	1	200	45.051
		471	180			sum	1.93714e+07	2.61667					Rep-	83.8296
						cpm/ml	41128.2
	Protocol ID	Protocol name	Measurement date & time	Completion status	Run ID			Rack	Det	Pos	Time	Sample code	Cr-51 Counts	Cr-51 CPM	Cr-51 Error %	Cr-51 Info
	30	EDTA Chris	2014-01-15 13:07:41	0	308			55	1	1	1800		2078.5	69.28	12.01	I
	30	EDTA Chris	2014-01-15 13:37:55	0	308			55	1	2	1800.02	P base	2108	70.27	11.93	I
	30	EDTA Chris	2014-01-15 14:08:09	0	308			55	1	3	1032.48	P0	49966.3	2904.11	1.86
	30	EDTA Chris	2014-01-15 14:25:35	0	308			55	1	4	1070.72	30	50045.7	2804.83	1.89
	30	EDTA Chris	2014-01-15 14:43:40	0	308			55	1	5	1044.55	60	49966.3	2870.56	1.87
	30	EDTA Chris	2014-01-15 15:01:18	0	308			55	1	6	1092.85	90	49960	2743.33	1.91
	30	EDTA Chris	2014-01-15 15:19:45	0	308			55	1	7	1800		2141.56	71.39	11.84	I
	30	EDTA Chris	2014-01-15 15:49:59	0	308			55	1	8	966.07	P 0	49990.5	3105.31	1.79
	30	EDTA Chris	2014-01-15 16:06:19	0	308			55	1	9	837.29	60	49992.1	3583.13	1.67
	30	EDTA Chris	2014-01-15 16:20:30	0	308			55	1	10	762.82	120	49974.2	3931.58	1.59
	30	EDTA Chris	2014-01-15 16:33:57	0	308			56	1	1	797.05	180	50025.7	3766.59	1.63
	30	EDTA Chris	2014-01-15 16:47:28	0	308			56	1	2	782.96	240	49957.3	3829.14	1.62
	30	EDTA Chris	2014-01-15 17:00:45	0	308			56	1	3	722.59	300	50005.6	4153.12	1.55
	30	EDTA Chris	2014-01-15 17:13:01	0	308			56	1	4	1800.02		2065.72	68.86	12.05	I
	30	EDTA Chris	2014-01-15 17:43:15	0	308			56	1	5	10.21	U-30	60552.2	362364	0.17
	30	EDTA Chris	2014-01-15 17:43:39	0	308			56	1	6	8.18	60	53355.4	398954	0.16
	30	EDTA Chris	2014-01-15 17:44:01	0	308			56	1	7	10.2	90	61598.7	368796	0.16
	30	EDTA Chris	2014-01-15 17:44:25	0	308			56	1	8	1800		2042.53	68.09	12.12	I
	30	EDTA Chris	2014-01-15 18:14:39	0	308			56	1	9	18.26	U-60	52123	172750	0.24
	30	EDTA Chris	2014-01-15 18:15:11	0	308			56	1	10	16.22	90	56718.5	211997	0.22
	30	EDTA Chris	2014-01-15 18:16:13	0	308			57	1	1	26.29	120	50541.7	116031	0.29
	30	EDTA Chris	2014-01-15 18:16:53	0	308			57	1	2	88.69	180	50294.9	34082.9	0.54
	30	EDTA Chris	2014-01-15 18:18:36	0	308			57	1	3	221.5	240	50314.6	13638.9	0.86
	30	EDTA Chris	2014-01-15 18:22:31	0	308			57	1	4	1800	300	1940.76	64.69	12.43	I
	Ind:	75809.9	cpm/min		Udleveret	cpm/Mbq/min	cpm/min
					18	4211.66	75809.9
	GFR baseline	80.3437
	Præiskæmi
	0-30	79.6749
	30-60	80.1459
	60-90	81.0239
	PostOP
	0-60	68.0068
	60-120	60.5292
	120-180	59.0867
	180-240	59.8835
	240-300	56.9838

## Sheet: B2
Tid	Urin vol	Tid	Urin	Urin bg-korr			Urin vol/min	Plasma	plasma bg-korr	mL plasma	mL Urin	tid	GFR	Bg	gns baggrund
	mL	min	cpm	cpm			mL/min	cpm	cpm	mL	mL			cpm	cpm
Samlet
Baseline								2406.03	2346	3	1
30	0	30	130.29	70.2643	1	0	0	2380.17	2320.14	3	1		0	59.72
60	0	30	60.62	0.594286	1	0	0	2545.91	2485.88	3	1		0	57.98
90	0	30	61.87	1.84429	1	0	0	2606.85	2546.82	3	1		0	58.97
	0	90			sum	0	0					0-90 min	#DIV/0!	60.3
Højre					cpm/ml	#DIV/0!								60.28
0								2327.05	2267.02	3	1			61.04
30	14	30	72953.8	72893.8	1	1.02051e+06	0.466667	2346.24	2286.21	3	1		44.8258	61.89	60.0257
60	13	30	94596.5	94536.5	1	1.22897e+06	0.433333	2487.73	2427.7	3	1		52.1424
90	17.5	34	76022.7	75962.6	1	1.32935e+06	0.514706	2604.49	2544.46	3	1		47.1807
120	12	26	83629.4	83569.4	1	1.00283e+06	0.461538	2649.42	2589.39	3	1		45.0778	47.3067
	56.5	120			sum	3.56115e+06	0.470833						36.7438
Venstre					cpm/ml	63029.3
0								2327.05	2267.02	3	1
30	40	30	21317.6	21257.6	1	850303	1.33333	2346.24	2286.21	3	1		37.3494
60	33	30	27129.4	27069.4	1	893289	1.1	2487.73	2427.7	3	1		37.9
90	42	34	25268	25208	1	1.05874e+06	1.23529	2604.49	2544.46	3	1		37.5763
120	39	26	20762.4	20702.4	1	807393	1.5	2649.42	2589.39	3	1		36.2927	37.2796
	154	120			sum	2.75942e+06	1.28333						28.4716
					cpm/ml	17918.3
Protocol ID	Protocol name	Measurement date & time	Completion status	Run ID			Rack	Det	Pos	Time	Sample code	Cr-51 Counts	Cr-51 CPM	Cr-51 Error %	Cr-51 Info
30	EDTA Chris	2014-01-29 10:14:38	0	311			50	1	1	1800		1791.5	59.72	12.94	I
30	EDTA Chris	2014-01-29 10:44:52	0	311			50	1	2	1800	p Base	1739.5	57.98	13.13	I
30	EDTA Chris	2014-01-29 11:15:06	0	311			50	1	3	1243.79	P0	49870	2406.03	2.04
30	EDTA Chris	2014-01-29 11:36:03	0	311			50	1	4	1259.88	30	49972.4	2380.17	2.05
30	EDTA Chris	2014-01-29 11:57:17	0	311			50	1	5	1177.37	60	49951	2545.91	1.98
30	EDTA Chris	2014-01-29 12:17:08	0	311			50	1	6	1151.22	90	50010.5	2606.85	1.96
30	EDTA Chris	2014-01-29 12:36:33	0	311			50	1	7	1800.02		1769	58.97	13.02	I
30	EDTA Chris	2014-01-29 13:06:47	0	311			50	1	8	1288.06	P0	49950.1	2327.05	2.07
30	EDTA Chris	2014-01-29 13:28:29	0	311			50	1	9	1278	30	49968.7	2346.24	2.06
30	EDTA Chris	2014-01-29 13:50:01	0	311			50	1	10	1205.53	60	49977.2	2487.73	2
30	EDTA Chris	2014-01-29 14:10:47	0	311			51	1	1	1151.21	90	49965	2604.49	1.96
30	EDTA Chris	2014-01-29 14:30:12	0	311			51	1	2	1131.09	120	49938.3	2649.42	1.94
30	EDTA Chris	2014-01-29 14:49:17	0	311			51	1	3	1800.01		1808.92	60.3	12.88	I
30	EDTA Chris	2014-01-29 15:19:31	0	311			51	1	4	1800	U-30	3908.71	130.29	8.76	I
30	EDTA Chris	2014-01-29 15:49:45	0	311			51	1	5	1800.02	60	1818.56	60.62	12.84	I
30	EDTA Chris	2014-01-29 16:19:59	0	311			51	1	6	1800	90	1856.18	61.87	12.71	I
30	EDTA Chris	2014-01-29 16:50:13	0	311			51	1	7	1800.01		1808.25	60.28	12.88	I
30	EDTA Chris	2014-01-29 17:20:27	0	311			51	1	8	42.39	UH 30	51357.7	72953.8	0.37
30	EDTA Chris	2014-01-29 17:21:23	0	311			51	1	9	32.33	60	50737.2	94596.5	0.33
30	EDTA Chris	2014-01-29 17:22:09	0	311			51	1	10	40.39	90	50981.6	76022.7	0.36
30	EDTA Chris	2014-01-29 17:23:31	0	311			52	1	1	36.36	120	50470.7	83629.4	0.35
30	EDTA Chris	2014-01-29 17:24:21	0	311			52	1	2	1800		1831.07	61.04	12.8	I
30	EDTA Chris	2014-01-29 17:54:35	0	311			52	1	3	141	UV 30	50043.5	21317.6	0.68
30	EDTA Chris	2014-01-29 17:57:09	0	311			52	1	4	110.82	60	50038.7	27129.4	0.61
30	EDTA Chris	2014-01-29 17:59:14	0	311			52	1	5	120.88	90	50842.3	25268	0.63
30	EDTA Chris	2014-01-29 18:01:29	0	311			52	1	6	145.03	120	50134.4	20762.4	0.69
30	EDTA Chris	2014-01-29 18:04:08	0	311			52	1	7	1800		1856.71	61.89	12.71	I
Ind:	75809.9	cpm/min		Udleveret	cpm/Mbq/min	cpm/min
				18	4211.66	75809.9
GFR baseline	91.5306
GFR post-op	91.5952
Baseline
0-30	95.0356
30-60	92.337
60-90	88.2749
PostOP
0-30	97.3317
30-60	94.0964
60-90	89.3244
90-120	86.5754
