# Supplementary material for: Testing Danegaptide Effects on Kidney Function after Ischemia/Reperfusion Injury in a New Porcine Two Week Model
Source: PLoS One. 2016 Oct 19;11(10):e0164109. doi: 10.1371/journal.pone.0164109 (PMC5070773; doi:10.1371/journal.pone.0164109)
Supplement: S1 File — (ZIP) [file pone.0164109.s001.zip › PLOS-one/SUM + t├alletal/Chrome Z10 ST.xlsx]

## Sheet: B1
Chris A
Pilot 2	Z1
Tid	Urin vol	Tid	Urin	Urin bg-korr	tal på	total cpm	Urin vol/min	Plasma	plasma bg-korr	mL plasma	mL Urin	tid	GFR	Bg	gns baggrund
	mL	min	cpm	cpm	ML Urin		mL/min	cpm	cpm	mL	mL			cpm	cpm
Baseline								3812.52	3751.99	3
30	8	30	293003	292942	1	2343537	0.266667	3318.86	3258.34	3	1	-90	65.7246	59.37
60	70	30	61225.2	61164.6	1	4.28153e+06	2.33333	3194.26	3133.74	3	1	-60	131.474	61.58
90	126	30	20502.7	20442.2	1	2.57571e+06	4.2	3074.93	3014.4	3	1	-30	82.1705	59.46
SUM	204	90			Sum	9.20077e+06	2.26667					0-90	93.2304	62.89
0					cpm/ml	45101.8		3062.63	3002.11	3		0		61.29
60	80	60	23630.8	23570.3			1.33333	3341.5	3280.97	3	1	60	29.4439	58.56
120	195	60	19589.6	19529.1	1	3.80818e+06	3.25	3291.11	3230.59	3	1	120	57.416		60.525
180	120	60	21654.4	21593.9	1	2.59127e+06	2	4493.14	4432.62	3	1	180	33.2886
240	385	60	15205	15144.4	1	5.8306e+06	6.41667	3529.69	3469.16	3	1	240	72.6751
300	202	60	15729.2	15668.7	1	3.16508e+06	3.36667	3772.25	3711.72	3	1	200	43.3457
	707	180			sum	1.15869e+07	3.92778					Rep-	52.0384
					cpm/ml	16388.9
Protocol ID	Protocol name	Measurement date & time	Completion status	Run ID			Rack	Det	Pos	Time	Sample code	Cr-51 Counts	Cr-51 CPM	Cr-51 Error %	Cr-51 Info
30	EDTA Chris 30	2014-03-12 11:30:05	0	342			57	1	1	1800.02		1781	59.37	12.98	I
30	EDTA Chris 30	2014-03-12 12:00:19	0	342			57	1	2	1800.02	P base	1847.5	61.58	12.74	I
30	EDTA Chris 30	2014-03-12 12:30:33	0	342			57	1	3	788.99	P0	50123.9	3812.52	1.62
30	EDTA Chris 30	2014-03-12 12:43:55	0	342			57	1	4	903.71	30	49979.2	3318.86	1.74
30	EDTA Chris 30	2014-03-12 12:59:13	0	342			57	1	5	937.9	60	49923.2	3194.26	1.77
30	EDTA Chris 30	2014-03-12 13:15:05	0	342			57	1	6	978.15	90	50120.8	3074.93	1.8
30	EDTA Chris 30	2014-03-12 13:31:37	0	342			57	1	7	1800.01		1783.81	59.46	12.97	I
30	EDTA Chris 30	2014-03-12 14:01:51	0	342			57	1	8	978.15	P0	49920.3	3062.63	1.81
30	EDTA Chris 30	2014-03-12 14:18:23	0	342			57	1	9	897.66	60	49983.1	3341.5	1.73
30	EDTA Chris 30	2014-03-12 14:33:34	0	342			57	1	10	911.75	120	50002.1	3291.11	1.74
30	EDTA Chris 30	2014-03-12 14:49:40	0	342			58	1	1	668.25	180	50030.7	4493.14	1.49
30	EDTA Chris 30	2014-03-12 15:01:02	0	342			58	1	2	851.36	240	50074.6	3529.69	1.68
30	EDTA Chris 30	2014-03-12 15:15:27	0	342			58	1	3	795.02	300	49973.7	3772.25	1.63
30	EDTA Chris 30	2014-03-12 15:28:56	0	342			58	1	4	1800.01		1886.83	62.89	12.61	I
30	EDTA Chris 30	2014-03-12 15:59:10	0	342			58	1	5	12.23	U30	58848.7	293003	0.18
30	EDTA Chris 30	2014-03-12 15:59:36	0	342			58	1	6	50.45	60	51322.9	61225.2	0.4
30	EDTA Chris 30	2014-03-12 16:00:40	0	342			58	1	7	147.04	90	50192	20502.7	0.7
30	EDTA Chris 30	2014-03-12 16:03:21	0	342			58	1	8	1800.01		1838.7	61.29	12.77	I
30	EDTA Chris 30	2014-03-12 16:33:35	0	342			58	1	9	128.94	U60	50720.6	23630.8	0.65
30	EDTA Chris 30	2014-03-12 16:35:57	0	342			58	1	10	155.09	120	50586.8	19589.6	0.71
30	EDTA Chris 30	2014-03-12 16:39:13	0	342			59	1	1	138.98	180	50104.4	21654.4	0.68
30	EDTA Chris 30	2014-03-12 16:41:46	0	342			59	1	2	199.35	240	50479.2	15205	0.81
30	EDTA Chris 30	2014-03-12 16:45:19	0	342			59	1	3	191.31	300	50112.6	15729.2	0.8
30	EDTA Chris 30	2014-03-12 16:48:44	0	342			59	1	4	1800		1756.64	58.56	13.07	I
			Udleveret	cpm/Mbq/min	cpm/min
Ind:	109503	cpm/min	26	4211.66	109503
GFR baseline	98.0584
Præiskæmi
0-30	92.1307
30-60	100.876
60-90	104.801
PostOP
0-60	102.593
60-120	99.0589
120-180	84.4036
180-240	81.8937
240-300	89.9787

## Sheet: B2
Tid	Urin vol	Tid	Urin	Urin bg-korr			Urin vol/min	Plasma	plasma bg-korr	mL plasma	mL Urin	tid	GFR	Bg	gns baggrund
	mL	min	cpm	cpm			mL/min	cpm	cpm	mL	mL			cpm	cpm
Samlet
Baseline								2545.04	2492.62	3	1
30	40	30	49438.5	49386.1	1	1.97544e+06	1.33333	2496.49	2444.07	3	1		80.0311	51.27
60	120	30	17140	17087.6	1	2.05051e+06	4	2377.36	2324.94	3	1		85.9929	54.48
90	146	30	12968.2	12915.8	1	1.8857e+06	4.86667	2315.09	2262.67	3	1		82.2085	50.92
	306	90			sum	5.91166e+06	3.4					0-90 min	82.7588	51.14
Højre					cpm/ml	19319.1								51.96
0								2504.7	2452.28	3	1			54
30	30	30	38675.6	38623.2	1	1.1587e+06	1	2577.69	2525.27	3	1		46.5568	52.2	52.4175
60	23.5	29	52553	52500.6	1	1.23376e+06	0.810345	2524.7	2472.28	3	1		51.0772	53.37
90	42	34	37151.8	37099.4	1	1.55817e+06	1.23529	2691.99	2639.57	3	1		53.791
120	35	27	37103.5	37051.1	1	1.29679e+06	1.2963	2618.72	2566.3	3	1		55.3558	51.6952
	130.5	120			sum	4.08872e+06	1.0875						40.3842
Venstre					cpm/ml	31331.2
0								2504.7	2452.28	3	1
30	86	30	9605.8	9553.38	1	821591	2.86667	2577.69	2525.27	3	1		33.0118
60	47	29	16573.5	16521.1	1	776489	1.62069	2524.7	2472.28	3	1		32.1463
90	92	34	10864.3	10811.9	1	994694	2.70588	2691.99	2639.57	3	1		34.3387
120	81	27	10315.1	10262.7	1	831276	3	2618.72	2566.3	3	1		35.4845	33.7453
	306	120			sum	2.60246e+06	2.55						25.7044
					cpm/ml	8504.77
Protocol ID	Protocol name	Measurement date & time	Completion status	Run ID			Rack	Det	Pos	Time	Sample code	Cr-51 Counts	Cr-51 CPM	Cr-51 Error %	Cr-51 Info
30	EDTA Chris 30	2014-03-26 14:22:39	0	359			50	1	1	1800.02		1538	51.27	13.97	I
30	EDTA Chris 30	2014-03-26 14:52:53	0	359			50	1	2	1800.02	p Base	1634.5	54.48	13.55	I
30	EDTA Chris 30	2014-03-26 15:23:07	0	359			50	1	3	1179.39	P0	50019.6	2545.04	1.98
30	EDTA Chris 30	2014-03-26 15:43:00	0	359			50	1	4	1201.52	30	49986.3	2496.49	2
30	EDTA Chris 30	2014-03-26 16:03:15	0	359			50	1	5	1259.89	60	49913.5	2377.36	2.05
30	EDTA Chris 30	2014-03-26 16:24:29	0	359			50	1	6	1294.09	90	49926.1	2315.09	2.08
30	EDTA Chris 30	2014-03-26 16:46:17	0	359			50	1	7	1800		1527.44	50.92	14.01	I
30	EDTA Chris 30	2014-03-26 17:16:31	0	359			50	1	8	1197.51	P0	49983.2	2504.7	2
30	EDTA Chris 30	2014-03-26 17:36:42	0	359			50	1	9	1163.28	30	49969.4	2577.69	1.97
30	EDTA Chris 30	2014-03-26 17:56:19	0	359			50	1	10	1187.45	60	49958.9	2524.7	1.99
30	EDTA Chris 30	2014-03-26 18:16:47	0	359			51	1	1	1113	90	49928.9	2691.99	1.93
30	EDTA Chris 30	2014-03-26 18:35:34	0	359			51	1	2	1147.2	120	50062.9	2618.72	1.95
30	EDTA Chris 30	2014-03-26 18:54:55	0	359			51	1	3	1800.01		1534.17	51.14	13.98	I
30	EDTA Chris 30	2014-03-26 19:25:09	0	359			51	1	4	62.52	U-30	51386.3	49438.5	0.45
30	EDTA Chris 30	2014-03-26 19:26:25	0	359			51	1	5	175.21	60	50009.6	17140	0.76
30	EDTA Chris 30	2014-03-26 19:29:34	0	359			51	1	6	231.55	90	50014.6	12968.2	0.88
30	EDTA Chris 30	2014-03-26 19:33:40	0	359			51	1	7	1800.02		1558.82	51.96	13.87	I
30	EDTA Chris 30	2014-03-26 20:03:53	0	359			51	1	8	78.61	UH 30	50575	38675.6	0.51
30	EDTA Chris 30	2014-03-26 20:05:26	0	359			51	1	9	58.51	60	51110.6	52553	0.44
30	EDTA Chris 30	2014-03-26 20:06:38	0	359			51	1	10	82.66	90	51085.3	37151.8	0.52
30	EDTA Chris 30	2014-03-26 20:08:42	0	359			52	1	1	82.65	120	51017.4	37103.5	0.52
30	EDTA Chris 30	2014-03-26 20:10:18	0	359			52	1	2	1800		1620.1	54	13.61	I
30	EDTA Chris 30	2014-03-26 20:40:32	0	359			52	1	3	314.07	UV 30	50256.6	9605.8	1.02
30	EDTA Chris 30	2014-03-26 20:46:00	0	359			52	1	4	181.25	60	50023.5	16573.5	0.78
30	EDTA Chris 30	2014-03-26 20:49:15	0	359			52	1	5	277.85	90	50282.8	10864.3	0.96
30	EDTA Chris 30	2014-03-26 20:54:06	0	359			52	1	6	291.92	120	50160.2	10315.1	0.98
30	EDTA Chris 30	2014-03-26 20:59:12	0	359			52	1	7	1800		1566.07	52.2	13.84	I
30	EDTA Chris 30	2014-03-26 21:29:26	0	359			52	1	8	30.31	51 Cr,3,	50172	99813.1	0.32
30	EDTA Chris 30	2014-03-26 21:30:10	0	359			52	1	9	1800.02		1601.16	53.37	13.69	I
			Udleveret	cpm/Mbq/min	cpm/min
Ind:	75809.9	cpm/min	18	4211.66	75809.9
GFR baseline	93.458
GFR post-op	88.0296
Baseline
0-30	90.2225
30-60	93.3265
60-90	96.9343
PostOP
0-30	89.4971
30-60	89.1463
60-90	87.1931
90-120	85.6494
