# Supplementary material for: Testing Danegaptide Effects on Kidney Function after Ischemia/Reperfusion Injury in a New Porcine Two Week Model
Source: PLoS One. 2016 Oct 19;11(10):e0164109. doi: 10.1371/journal.pone.0164109 (PMC5070773; doi:10.1371/journal.pone.0164109)
Supplement: S1 File — (ZIP) [file pone.0164109.s001.zip › PLOS-one/SUM + t├alletal/Chrome Z13 ST.xlsx]

## Sheet: B1
Chris A
Pilot 2	Z1
Tid	Urin vol	Tid	Urin	Urin bg-korr			Urin vol/min	Plasma	plasma bg-korr	mL plasma	mL Urin	tid	GFR	Bg	gns baggrund
	mL	min	cpm	cpm			mL/min	cpm	cpm	mL	mL			cpm	cpm
Baseline								2810.07	2752.34	3
30	12	30	206061	206003	1	2.47204e+06	0.4	2187.82	2130.09	3	1	-90	98.9233	57.37
60	46	30	48535.5	48477.8	1	2.22998e+06	1.53333	2044.46	1986.73	3	1	-60	105.379	57.58
90	175	35	8465.94	8408.21	1	1.47144e+06	5	2205.27	2147.54	3	1	-30	59.3558	58.1
sum	233	95			sum	6.17345e+06	2.45263					0-90 min	86.4846	57.41
0					cpm/ml	26495.5		2308.5	2250.77	3		0		57.92
60	124	60	17965.2	17907.4			2.06667	2675.45	2617.72	3	1	60	44.5535	58.02
120	265	60	11003.7	10945.9	1	2.90067e+06	4.41667	3066.15	3008.42	3	1	120	50.5203		57.7333
180	105	60	22802.7	22745	1	2.38822e+06	1.75	3286.26	3228.53	3	1	180	37.5955
240	175	62	26283.3	26225.6	1	4.58948e+06	2.82258	3384.5	3326.77	3	1	240	66.5806
300	185	56	15999.6	15941.9	1	2.94925e+06	3.30357	3298.91	3241.18	3	1	200	47.2799
	465	178			sum	9.92695e+06	2.61236					Rep-	52.2638
					cpm/ml	21348.3
Protocol ID	Protocol name	Measurement date & time	Completion status	Run ID			Rack	Det	Pos	Time	Sample code	Cr-51 Counts	Cr-51 CPM	Cr-51 Error %	Cr-51 Info
30	EDTA Chris 30	2014-03-19 15:43:56	0	351			50	1	1	1800		1721	57.37	13.2	I
30	EDTA Chris 30	2014-03-19 16:14:10	0	351			50	1	2	1800	P base	1727.5	57.58	13.18	I
30	EDTA Chris 30	2014-03-19 16:44:24	0	351			50	1	3	1064.69	P0	49856.7	2810.07	1.89
30	EDTA Chris 30	2014-03-19 17:02:22	0	351			50	1	4	1370.56	30	49969.6	2187.82	2.14
30	EDTA Chris 30	2014-03-19 17:25:27	0	351			50	1	5	1465.14	60	49918	2044.46	2.21
30	EDTA Chris 30	2014-03-19 17:50:06	0	351			50	1	6	1360.51	90	49999	2205.27	2.13
30	EDTA Chris 30	2014-03-19 18:13:00	0	351			50	1	7	1800.02		1742.94	58.1	13.12	I
30	EDTA Chris 30	2014-03-19 18:43:14	0	351			50	1	8	1300.13	P0	50016.1	2308.5	2.08
30	EDTA Chris 30	2014-03-19 19:05:08	0	351			50	1	9	1121.03	60	49980.3	2675.45	1.93
30	EDTA Chris 30	2014-03-19 19:24:03	0	351			50	1	10	978.15	120	49977.8	3066.15	1.81
30	EDTA Chris 30	2014-03-19 19:41:02	0	351			51	1	1	911.75	180	49928.6	3286.26	1.74
30	EDTA Chris 30	2014-03-19 19:56:27	0	351			51	1	2	885.58	240	49944.9	3384.5	1.72
30	EDTA Chris 30	2014-03-19 20:11:26	0	351			51	1	3	909.73	300	50009.5	3298.91	1.74
30	EDTA Chris 30	2014-03-19 20:26:50	0	351			51	1	4	1800.02		1722.15	57.41	13.2	I
30	EDTA Chris 30	2014-03-19 20:57:04	0	351			51	1	5	16.24	U30	55202.1	206061	0.22
30	EDTA Chris 30	2014-03-19 20:57:34	0	351			51	1	6	62.52	60	50450.2	48535.5	0.45
30	EDTA Chris 30	2014-03-19 20:58:50	0	351			51	1	7	356.32	90	50254.8	8465.94	1.09
30	EDTA Chris 30	2014-03-19 21:05:00	0	351			51	1	8	1800		1737.57	57.92	13.14	I
30	EDTA Chris 30	2014-03-19 21:35:14	0	351			51	1	9	169.17	U60	50605.5	17965.2	0.75
30	EDTA Chris 30	2014-03-19 21:38:17	0	351			51	1	10	273.82	120	50189.1	11003.7	0.95
30	EDTA Chris 30	2014-03-19 21:43:32	0	351			52	1	1	132.96	180	50474.7	22802.7	0.66
30	EDTA Chris 30	2014-03-19 21:45:58	0	351			52	1	2	114.85	240	50242.5	26283.3	0.62
30	EDTA Chris 30	2014-03-19 21:48:07	0	351			52	1	3	189.3	300	50439.3	15999.6	0.79
30	EDTA Chris 30	2014-03-19 21:51:30	0	351			52	1	4	1800		1740.62	58.02	13.13	I
			Udleveret	cpm/Mbq/min	cpm/min
Ind:	109503	cpm/min	26	4211.66	109503
GFR baseline	142.095
Præiskæmi
0-30	131.459
30-60	155.24
60-90	154.603
PostOP
0-60	131.827
60-120	114.431
120-180	103.428
180-240	98.4924
240-300	98.3059

## Sheet: B2
Tid	Urin vol	Tid	Urin	Urin bg-korr			Urin vol/min	Plasma	plasma bg-korr	mL plasma	mL Urin	tid	GFR	Bg	gns baggrund
	mL	min	cpm	cpm			mL/min	cpm	cpm	mL	mL			cpm	cpm
Samlet
Baseline								2449.94	2377.66	3	1
30	226	25	8070.16	7997.88	1	1.80752e+06	9.04	2492.56	2420.28	3	1		90.4148	69.93
60	130	30	12924	12851.8	1	1.67073e+06	4.33333	2578.67	2506.39	3	1		67.8238	72.5
90	164	30	15458.3	15386	1	2.5233e+06	5.46667	2546.45	2474.17	3	1		101.326	74.72
	520	85			sum	6.00155e+06	6.11765					0-90 min	86.647	71.07
Højre					cpm/ml	11541.4								71.38
0								2691.32	2619.04	3	1			71.97
30	23	30	49226.2	49154	1	1.13054e+06	0.766667	2743.37	2671.09	3	1		42.7415	71.87	72.2788
60	12	30	94569.9	94497.6	1	1.13397e+06	0.4	2904.23	2831.95	3	1		41.2125	74.79
90	33	35	42150.1	42077.8	1	1.38857e+06	0.942857	2846.89	2774.61	3	1		42.4574
120	35	25	35482.7	35410.4	1	1.23936e+06	1.4	2847.06	2774.78	3	1		53.6	45.0029
	103	120			sum	3.7619e+06	0.858333						34.3955
Venstre					cpm/ml	36523.3
0								2691.32	2619.04	3	1
30	80	30	12627.1	12554.9	1	1.00439e+06	2.66667	2743.37	2671.09	3	1		37.9722
60	60	30	18843.5	18771.2	1	1.12627e+06	2	2904.23	2831.95	3	1		40.9327
90	65	35	12368.2	12295.9	1	799234	1.85714	2846.89	2774.61	3	1		24.4377
120	136	25	9059.62	8987.34	1	1.22228e+06	5.44	2847.06	2774.78	3	1		52.8611	39.0509
	341	120			sum	3.14778e+06	2.84167						28.7806
					cpm/ml	9231.03
Protocol ID	Protocol name	Measurement date & time	Completion status	Run ID			Rack	Det	Pos	Time	Sample code	Cr-51 Counts	Cr-51 CPM	Cr-51 Error %	Cr-51 Info
30	EDTA Chris 30	2014-04-01 16:21:29	0	364			55	1	1	1800		2098	69.93	11.96	I
30	EDTA Chris 30	2014-04-01 16:51:42	0	364			55	1	2	1800.02	p Base	2175	72.5	11.74	I
30	EDTA Chris 30	2014-04-01 17:21:56	0	364			55	1	3	1225.67	P0	50040.4	2449.94	2.02
30	EDTA Chris 30	2014-04-01 17:42:36	0	364			55	1	4	1201.52	30	49907.5	2492.56	2
30	EDTA Chris 30	2014-04-01 18:02:51	0	364			55	1	5	1161.28	60	49902	2578.67	1.97
30	EDTA Chris 30	2014-04-01 18:22:26	0	364			55	1	6	1179.39	90	50047.3	2546.45	1.98
30	EDTA Chris 30	2014-04-01 18:42:19	0	364			55	1	7	1800		2241.47	74.72	11.57	I
30	EDTA Chris 30	2014-04-01 19:12:33	0	364			55	1	8	1115	P0	50006.3	2691.32	1.93
30	EDTA Chris 30	2014-04-01 19:31:22	0	364			55	1	9	1092.87	30	49961.5	2743.37	1.91
30	EDTA Chris 30	2014-04-01 19:49:49	0	364			55	1	10	1032.49	60	49968.5	2904.23	1.86
30	EDTA Chris 30	2014-04-01 20:07:42	0	364			56	1	1	1052.62	90	49937.2	2846.89	1.87
30	EDTA Chris 30	2014-04-01 20:25:29	0	364			56	1	2	1054.63	120	50035.3	2847.06	1.87
30	EDTA Chris 30	2014-04-01 20:43:17	0	364			56	1	3	1800		2132.2	71.07	11.86	I
30	EDTA Chris 30	2014-04-01 21:13:31	0	364			56	1	4	372.43	U-30	50071.9	8070.16	1.11
30	EDTA Chris 30	2014-04-01 21:19:57	0	364			56	1	5	233.56	60	50276.6	12924	0.88
30	EDTA Chris 30	2014-04-01 21:24:04	0	364			56	1	6	195.34	90	50287.2	15458.3	0.8
30	EDTA Chris 30	2014-04-01 21:27:33	0	364			56	1	7	1800		2141.48	71.38	11.84	I
30	EDTA Chris 30	2014-04-01 21:57:47	0	364			56	1	8	62.52	UH 30	51166	49226.2	0.45
30	EDTA Chris 30	2014-04-01 21:59:04	0	364			56	1	9	32.33	60	50721.7	94569.9	0.33
30	EDTA Chris 30	2014-04-01 21:59:50	0	364			56	1	10	72.58	90	50877.6	42150.1	0.49
30	EDTA Chris 30	2014-04-01 22:01:43	0	364			57	1	1	84.66	120	49979.8	35482.7	0.53
30	EDTA Chris 30	2014-04-01 22:03:21	0	364			57	1	2	1800		2159.02	71.97	11.79	I
30	EDTA Chris 30	2014-04-01 22:33:35	0	364			57	1	3	237.6	UV 30	49972.2	12627.1	0.89
30	EDTA Chris 30	2014-04-01 22:37:47	0	364			57	1	4	161.12	60	50554.4	18843.5	0.73
30	EDTA Chris 30	2014-04-01 22:40:41	0	364			57	1	5	243.64	90	50190.8	12368.2	0.9
30	EDTA Chris 30	2014-04-01 22:44:59	0	364			57	1	6	332.17	120	50131.7	9059.62	1.05
30	EDTA Chris 30	2014-04-01 22:50:45	0	364			57	1	7	1800.02		2156.05	71.87	11.8	I
30	EDTA Chris 30	2014-04-01 23:20:59	0	364			57	1	8	28.31	Cr	51541.5	109861	0.3
30	EDTA Chris 30	2014-04-01 23:21:41	0	364			57	1	9	28.3	Cr	51768.4	110354	0.3
30	EDTA Chris 30	2014-04-01 23:22:23	0	364			57	1	10	1800.01		2243.67	74.79	11.56	I
			Udleveret	cpm/Mbq/min	cpm/min
Ind:	75809.9	cpm/min	18	4211.66	75809.9
GFR baseline	90.3608
GFR post-op	81.0346
Baseline
0-30	92.0302
30-60	89.6941
60-90	88.7509
PostOP
0-30	83.6955
30-60	80.5403
60-90	79.0906
90-120	79.8847
