# Supplementary material for: Testing Danegaptide Effects on Kidney Function after Ischemia/Reperfusion Injury in a New Porcine Two Week Model
Source: PLoS One. 2016 Oct 19;11(10):e0164109. doi: 10.1371/journal.pone.0164109 (PMC5070773; doi:10.1371/journal.pone.0164109)
Supplement: S1 File — (ZIP) [file pone.0164109.s001.zip › PLOS-one/SUM + t├alletal/Chrome Z15 ST.xlsx]

## Sheet: B1
Chris A
Pilot 2	Z1
Tid	Urin vol	Tid	Urin	Urin bg-korr			Urin vol/min	Plasma	plasma bg-korr	mL plasma	mL Urin	tid	GFR	Bg	gns baggrund
	mL	min	cpm	cpm			mL/min	cpm	cpm	mL	mL			cpm	cpm
Baseline								3203.82	3146.15	3
30	42	30	106468	106410	1	4.46923e+06	1.4	2826.72	2769.05	3	1	-90	148.22	56.37
60	32	10	17044.1	16986.4	1	543566	3.2	2664.96	2607.29	3	1	-60	59.3879	62.28
90	125	30	21047.4	20989.8	1	2.62372e+06	4.16667	2064.72	2007.05	3	1	-30	110.947	58.06
sum	199	70			sum	7.63652e+06	2.84286					0-90 min	124.328	57.19
0					cpm/ml	38374.5		1858.44	1800.77	3		0		55.17
60	145	62	18815	18757.3			2.33871	2505.55	2447.88	3	0.5	60	120.627	56.96
120	140	60	18819.6	18761.9	1	2.62667e+06	2.33333	3000.03	2942.36	3	1	120	47.7092		57.6717
180	45	60	22789.3	22731.6	1	1.02292e+06	0.75	3771.38	3713.71	3	1	180	15.1065
240	154	57	30240.8	30183.1	1	4.6482e+06	2.70175	3951.9	3894.23	3	1	240	63.3519
300	250	62	20647.3	20589.6	1	5.14741e+06	4.03226	4197.48	4139.81	3	1	200	61.1257
	449	179			sum	1.08185e+07	2.50838					Rep-	49.371
					cpm/ml	24094.7
Protocol ID	Protocol name	Measurement date & time	Completion status	Run ID			Rack	Det	Pos	Time	Sample code	Cr-51 Counts	Cr-51 CPM	Cr-51 Error %	Cr-51 Info
32	EDTA Chris 32	2014-03-21 10:39:37	0	353			70	1	1	1800.01		1691	56.37	13.32	I
32	EDTA Chris 32	2014-03-21 11:09:51	0	353			70	1	2	1800	P base	1868.5	62.28	12.67	I
32	EDTA Chris 32	2014-03-21 11:40:05	0	353			70	1	3	935.9	P0	49965.6	3203.82	1.77
32	EDTA Chris 32	2014-03-21 11:55:54	0	353			70	1	4	1060.66	30	49962.2	2826.72	1.88
32	EDTA Chris 32	2014-03-21 12:13:49	0	353			70	1	5	1125.04	60	49962.8	2664.96	1.94
32	EDTA Chris 32	2014-03-21 12:32:48	0	353			70	1	6	1451.06	90	49928.3	2064.72	2.2
32	EDTA Chris 32	2014-03-21 12:57:12	0	353			70	1	7	1800		1741.64	58.06	13.12	I
32	EDTA Chris 32	2014-03-21 13:27:26	0	353			70	1	8	1612.05	P0	49926.3	1858.44	2.32
32	EDTA Chris 32	2014-03-21 13:54:32	0	353			70	1	9	1195.49	60	49915.7	2505.55	2
32	EDTA Chris 32	2014-03-21 14:14:41	0	353			70	1	10	1000.28	120	50006.3	3000.03	1.83
32	EDTA Chris 32	2014-03-21 14:32:03	0	353			71	1	1	795.02	180	49962.1	3771.38	1.63
32	EDTA Chris 32	2014-03-21 14:45:31	0	353			71	1	2	758.8	240	49968.1	3951.9	1.59
32	EDTA Chris 32	2014-03-21 14:58:24	0	353			71	1	3	714.53	300	49976.1	4197.48	1.54
32	EDTA Chris 32	2014-03-21 15:10:32	0	353			71	1	4	1800.01		1715.79	57.19	13.22	I
32	EDTA Chris 32	2014-03-21 15:40:46	0	353			71	1	5	30.33	U30	53532.4	106468	0.31
32	EDTA Chris 32	2014-03-21 15:41:30	0	353			71	1	6	177.23	60	50303.2	17044.1	0.77
32	EDTA Chris 32	2014-03-21 15:44:41	0	353			71	1	7	143.01	90	50112.3	21047.4	0.69
32	EDTA Chris 32	2014-03-21 15:47:18	0	353			71	1	8	1800.01		1654.99	55.17	13.46	I
32	EDTA Chris 32	2014-03-21 16:17:32	0	353			71	1	9	161.13	U60	50478.4	18815	0.73
32	EDTA Chris 32	2014-03-21 16:20:27	0	353			71	1	10	161.13	120	50490.7	18819.6	0.73
32	EDTA Chris 32	2014-03-21 16:23:49	0	353			72	1	1	132.95	180	50438	22789.3	0.66
32	EDTA Chris 32	2014-03-21 16:26:16	0	353			72	1	2	100.75	240	50704.7	30240.8	0.58
32	EDTA Chris 32	2014-03-21 16:28:10	0	353			72	1	3	147.04	300	50546.6	20647.3	0.7
32	EDTA Chris 32	2014-03-21 16:30:51	0	353			72	1	4	1800		1708.68	56.96	13.25	I
			Udleveret	cpm/Mbq/min	cpm/min
Ind:	109503	cpm/min	26	4211.66	109503
GFR baseline	122.12
Præiskæmi
0-30	108.949
30-60	119.639
60-90	138.914
PostOP
0-60	150.555
60-120	119.337
120-180	97.0284
180-240	85.0699
240-300	80.622

## Sheet: B2
Tid	Urin vol	Tid	Urin	Urin bg-korr			Urin vol/min	Plasma	plasma bg-korr	mL plasma	mL Urin	tid	GFR	Bg	gns baggrund
	mL	min	cpm	cpm			mL/min	cpm	cpm	mL	mL			cpm	cpm
Samlet
Baseline								2755.35	2685.39	3	1
30	46	29	53324.7	53254.7	1	2.44972e+06	1.58621	2921.07	2851.11	3	1		91.5447	68.38
60	77	30	31611.5	31541.6	1	2.4287e+06	2.56667	2989.53	2919.57	3	1		84.1737	69.17
90	57	30	32042	31972	1	1.8224e+06	1.9	3102	3032.04	3	1		61.2406	67.54
	180	89			sum	6.70082e+06	2.02247					0-90 min	78.6448	70.62
Højre					cpm/ml	37226.8								67.38
0								3152.93	3082.97	3	1			72.77
30	18	30	80213.3	80143.3	1	1.44258e+06	0.6	3208.5	3138.54	3	1		46.3739	71.82	69.9562
60	20	29	78835.6	78765.7	1	1.57531e+06	0.689655	3228.36	3158.4	3	1		51.7595	71.97
90	18	31	89778.2	89708.3	1	1.61475e+06	0.580645	3294.13	3224.17	3	1		48.9664
120	33	31	54423.2	54353.3	1	1.79366e+06	1.06452	3290.48	3220.52	3	1		53.8675	50.2418
	89	121			sum	4.98372e+06	0.735537						39.0415
Venstre					cpm/ml	55996.9
0								3152.93	3082.97	3	1
30	28	30	20470.1	20400.1	1	571203	0.933333	3208.5	3138.54	3	1		18.3622
60	44	29	14535.5	14465.6	1	636485	1.51724	3228.36	3158.4	3	1		20.9128
90	35	31	16894.6	16824.7	1	588864	1.12903	3294.13	3224.17	3	1		17.857
120	72	31	10219.5	10149.6	1	730768	2.32258	3290.48	3220.52	3	1		21.9466	19.7696
	179	121			sum	1.95612e+06	1.47934						15.3238
					cpm/ml	10928
Protocol ID	Protocol name	Measurement date & time	Completion status	Run ID			Rack	Det	Pos	Time	Sample code	Cr-51 Counts	Cr-51 CPM	Cr-51 Error %	Cr-51 Info
32	EDTA Chris 32	2014-04-04 10:18:26	0	368			74	1	1	1800		2051.5	68.38	12.09	I
32	EDTA Chris 32	2014-04-04 10:48:40	0	368			74	1	2	1800.02	p Base	2075	69.17	12.02	I
32	EDTA Chris 32	2014-04-04 11:18:54	0	368			74	1	3	1088.83	P0	49994	2755.35	1.91
32	EDTA Chris 32	2014-04-04 11:37:17	0	368			74	1	4	1026.45	30	49964.2	2921.07	1.85
32	EDTA Chris 32	2014-04-04 11:54:37	0	368			74	1	5	1002.3	60	49932	2989.53	1.83
32	EDTA Chris 32	2014-04-04 12:11:33	0	368			74	1	6	968.09	90	50041.7	3102	1.8
32	EDTA Chris 32	2014-04-04 12:27:55	0	368			74	1	7	1800		2026.11	67.54	12.17	I
32	EDTA Chris 32	2014-04-04 12:58:09	0	368			74	1	8	949.97	P0	49911.3	3152.93	1.78
32	EDTA Chris 32	2014-04-04 13:14:12	0	368			74	1	9	935.9	30	50038.3	3208.5	1.77
32	EDTA Chris 32	2014-04-04 13:30:02	0	368			74	1	10	927.84	60	49914.8	3228.36	1.76
32	EDTA Chris 32	2014-04-04 13:46:11	0	368			75	1	1	909.72	90	49937	3294.13	1.74
32	EDTA Chris 32	2014-04-04 14:01:34	0	368			75	1	2	911.74	120	49992.4	3290.48	1.74
32	EDTA Chris 32	2014-04-04 14:17:00	0	368			75	1	3	1800		2118.7	70.62	11.9	I
32	EDTA Chris 32	2014-04-04 14:47:13	0	368			75	1	4	56.48	U-30	50066.8	53324.7	0.43
32	EDTA Chris 32	2014-04-04 14:48:24	0	368			75	1	5	96.73	60	50882.2	31611.5	0.56
32	EDTA Chris 32	2014-04-04 14:50:14	0	368			75	1	6	94.72	90	50503.7	32042	0.56
32	EDTA Chris 32	2014-04-04 14:52:03	0	368			75	1	7	1800		2021.37	67.38	12.18	I
32	EDTA Chris 32	2014-04-04 15:22:16	0	368			75	1	8	38.38	UH 30	51109.7	80213.3	0.35
32	EDTA Chris 32	2014-04-04 15:23:09	0	368			75	1	9	38.37	60	50216.7	78835.6	0.36
32	EDTA Chris 32	2014-04-04 15:24:01	0	368			75	1	10	34.34	90	51152	89778.2	0.33
32	EDTA Chris 32	2014-04-04 15:25:16	0	368			76	1	1	56.48	120	51094.5	54423.2	0.43
32	EDTA Chris 32	2014-04-04 15:26:26	0	368			76	1	2	1800		2183.12	72.77	11.72	I
32	EDTA Chris 32	2014-04-04 15:56:40	0	368			76	1	3	147.05	UV 30	50118.5	20470.1	0.7
32	EDTA Chris 32	2014-04-04 15:59:21	0	368			76	1	4	207.42	60	50212.8	14535.5	0.83
32	EDTA Chris 32	2014-04-04 16:03:02	0	368			76	1	5	179.23	90	50423.5	16894.6	0.77
32	EDTA Chris 32	2014-04-04 16:06:15	0	368			76	1	6	293.95	120	50040.3	10219.5	0.99
32	EDTA Chris 32	2014-04-04 16:11:23	0	368			76	1	7	1800.02		2154.64	71.82	11.8	I
32	EDTA Chris 32	2014-04-04 16:41:37	0	368			76	1	8	28.31	Cr	50827.1	108329	0.3
32	EDTA Chris 32	2014-04-04 16:42:19	0	368			76	1	9	28.31	Cr	50484.8	107593	0.3
32	EDTA Chris 32	2014-04-04 16:43:01	0	368			76	1	10	1800		2159.12	71.97	11.79	I
			Udleveret	cpm/Mbq/min	cpm/min
Ind:	85055.3	cpm/min	18	4211.66	75809.9
GFR baseline	86.7325
GFR post-op	78.8796
Baseline
0-30	89.9038
30-60	86.3418
60-90	83.7773
PostOP
0-30	80.2228
30-60	79.2827
60-90	78.2419
90-120	77.5037
