# Supplementary material for: Testing Danegaptide Effects on Kidney Function after Ischemia/Reperfusion Injury in a New Porcine Two Week Model
Source: PLoS One. 2016 Oct 19;11(10):e0164109. doi: 10.1371/journal.pone.0164109 (PMC5070773; doi:10.1371/journal.pone.0164109)
Supplement: S1 File — (ZIP) [file pone.0164109.s001.zip › PLOS-one/SUM + t├alletal/Chrome Z16 ST.xlsx]

## Sheet: B1
Chris A
Pilot 2	Z1
Tid	Urin vol	Tid	Urin	Urin bg-korr			Urin vol/min	Plasma	plasma bg-korr	mL plasma	mL Urin	tid	GFR	Bg	gns baggrund
	mL	min	cpm	cpm			mL/min	cpm	cpm	mL	mL			cpm	cpm
Baseline								3865.55	3799.64	3
30	8	30	474898	474832	1	3.79866e+06	0.266667	3425.49	3359.58	3	1	-90	104.201	64.8
60	13	30	268298	268232	1	3.48702e+06	0.433333	3156.07	3090.16	3	1	-60	105.963	64.97
90	66	30	58843.9	58778	1	3.87935e+06	2.2	3043.29	2977.38	3	1	-30	125.153	63.61
sum	87	90			sum	1.1165e+07	0.966667					0-90 min	112.55	66.83
0					cpm/ml	128334		3054.92	2989.01	3		0		65.34
60	88	60	37230.3	37164.4			1.46667	3374.18	3308.27	3	1	60	50.8697	66.76
120	90	60	40572.4	40506.5	1	3.64558e+06	1.5	3651.45	3585.54	3	1	120	51.8898	69.03	65.9057
180	28	60	60567.7	60501.7	1	1.69405e+06	0.466667	3879.57	3813.66	3	1	180	22.4943
240	5	14	36636.7	36570.8	1	182854	0.357143	3673.79	3607.88	3	1	240	10.375
300	64	60	50597.3	50531.4	1	3.23401e+06	1.06667	3928.64	3862.73	3	1	200	42.5392
	97	134			sum	5.11091e+06	0.723881					Rep-	30.78
					cpm/ml	52689.8
Protocol ID	Protocol name	Measurement date & time	Completion status	Run ID			Rack	Det	Pos	Time	Sample code	Cr-51 Counts	Cr-51 CPM	Cr-51 Error %	Cr-51 Info
30	EDTA Chris 30	2014-04-11 09:41:58	0	369			50	1	1	1800		1944	64.8	12.42	I
30	EDTA Chris 30	2014-04-11 10:12:11	0	369			50	1	2	1800	P-base	1949	64.97	12.41	I
30	EDTA Chris 30	2014-04-11 10:42:25	0	369			50	1	3	774.9	P0	49913.4	3865.55	1.61
30	EDTA Chris 30	2014-04-11 10:55:34	0	369			50	1	4	875.51	30	49975.2	3425.49	1.71
30	EDTA Chris 30	2014-04-11 11:10:23	0	369			50	1	5	949.97	60	49961.2	3156.07	1.78
30	EDTA Chris 30	2014-04-11 11:26:27	0	369			50	1	6	986.2	90	50013.6	3043.29	1.81
30	EDTA Chris 30	2014-04-11 11:43:07	0	369			50	1	7	1800.02		1908.4	63.61	12.54	I
30	EDTA Chris 30	2014-04-11 12:13:21	0	369			50	1	8	982.18	P0	49999.6	3054.92	1.81
30	EDTA Chris 30	2014-04-11 12:29:57	0	369			50	1	9	889.6	60	50019	3374.18	1.72
30	EDTA Chris 30	2014-04-11 12:45:01	0	369			50	1	10	821.18	120	49965.2	3651.45	1.65
30	EDTA Chris 30	2014-04-11 12:59:23	0	369			51	1	1	772.9	180	49964.7	3879.57	1.61
30	EDTA Chris 30	2014-04-11 13:12:30	0	369			51	1	2	817.17	240	50025.3	3673.79	1.65
30	EDTA Chris 30	2014-04-11 13:26:21	0	369			51	1	3	764.84	300	50069.2	3928.64	1.6
30	EDTA Chris 30	2014-04-11 13:39:19	0	369			51	1	4	1800		2004.94	66.83	12.23	I
30	EDTA Chris 30	2014-04-11 14:09:33	0	369			51	1	5	8.18	U30	63291.7	474898	0.15
30	EDTA Chris 30	2014-04-11 14:09:55	0	369			51	1	6	12.21	60	53878.3	268298	0.19
30	EDTA Chris 30	2014-04-11 14:10:21	0	369			51	1	7	52.46	90	51293.5	58843.9	0.41
30	EDTA Chris 30	2014-04-11 14:11:27	0	369			51	1	8	1800		1960.31	65.34	12.37	I
30	EDTA Chris 30	2014-04-11 14:41:41	0	369			51	1	9	82.64	U60	51183.3	37230.3	0.52
30	EDTA Chris 30	2014-04-11 14:43:18	0	369			51	1	10	74.6	120	50344.2	40572.4	0.5
30	EDTA Chris 30	2014-04-11 14:45:13	0	369			52	1	1	50.43	180	50755.6	60567.7	0.41
30	EDTA Chris 30	2014-04-11 14:46:17	0	369			52	1	2	82.64	240	50367.4	36636.7	0.52
30	EDTA Chris 30	2014-04-11 14:47:54	0	369			52	1	3	60.51	300	50901.2	50597.3	0.44
30	EDTA Chris 30	2014-04-11 14:49:08	0	369			52	1	4	1800		2002.69	66.76	12.24	I
30	EDTA Chris 30	2014-04-11 15:19:22	0	369			52	1	5	30.33	Cr	51761.7	102942	0.31
30	EDTA Chris 30	2014-04-11 15:20:06	0	369			52	1	6	30.31	Cr	50841.3	101156	0.31
30	EDTA Chris 30	2014-04-11 15:20:50	0	369			52	1	7	1800.02		2070.91	69.03	12.04	I
			Udleveret	cpm/Mbq/min	cpm/min
Ind:	109503	cpm/min	26	4211.66	109503
GFR baseline	97.4054
Præiskæmi
0-30	90.1132
30-60	99.8272
60-90	105.982
PostOP
0-60	102.195
60-120	93.5174
120-180	87.2417
180-240	86.9837
240-300	86.4222

## Sheet: B2
Tid	Urin vol	Tid	Urin	Urin bg-korr			Urin vol/min	Plasma	plasma bg-korr	mL plasma	mL Urin	tid	GFR	Bg	gns baggrund
	mL	min	cpm	cpm			mL/min	cpm	cpm	mL	mL			cpm	cpm
Samlet
Baseline								2202.88	2147.1	3	1
30	205	32	10798.8	10743.1	1	2.20233e+06	6.40625	2240.14	2184.36	3	1		95.334	56.92
60	96	29	16678.9	16623.1	1	1.59582e+06	3.31034	2303.67	2247.89	3	1		74.4925	55.35
90	110	29	15787.6	15731.8	1	1.7305e+06	3.7931	2239.18	2183.4	3	1		80.7969	56.38
	411	90			sum	5.52865e+06	4.56667					0-90 min	84.1234	54.34
Højre					cpm/ml	13451.7								56.41
0								2338.25	2282.47	3	1			54.4
30	9	31	98055.9	98000.1	1	882001	0.290323	2438.06	2382.28	3	1		36.5957	57.59	55.7775
60	9	29	113094	113038	1	1.01734e+06	0.310345	2918.76	2862.98	3	1		40.1285	54.83
90	7	30	143875	143819	1	1.00673e+06	0.233333	2671.44	2615.66	3	1		36.7512
120	6	27	151194	151138	1	906828	0.222222	2692.45	2636.67	3	1		38.3672	37.9606
	31	117			sum	2.9309e+06	0.264957						29.4018
Venstre					cpm/ml	94545.3
0								2338.25	2282.47	3	1
30	24	31	20590.9	20535.2	1	492844	0.774194	2438.06	2382.28	3	1		20.4489
60	23	29	24549.1	24493.4	1	563347	0.793103	2918.76	2862.98	3	1		22.2209
90	19	30	29435.8	29380	1	558220	0.633333	2671.44	2615.66	3	1		20.378
120	13	27	33480.1	33424.3	1	434516	0.481481	2692.45	2636.67	3	1		18.3841	20.358
	79	117			sum	1.55608e+06	0.675214						15.6101
					cpm/ml	19697.3
Protocol ID	Protocol name	Measurement date & time	Completion status	Run ID			Rack	Det	Pos	Time	Sample code	Cr-51 Counts	Cr-51 CPM	Cr-51 Error %	Cr-51 Info
30	EDTA Chris 30	2014-04-24 14:08:19	0	375			55	1	1	1800.02		1707.5	56.92	13.25	I
30	EDTA Chris 30	2014-04-24 14:38:33	0	375			55	1	2	1800	p Base	1660.5	55.35	13.44	I
30	EDTA Chris 30	2014-04-24 15:08:47	0	375			55	1	3	1362.52	P0	50018.4	2202.88	2.13
30	EDTA Chris 30	2014-04-24 15:31:43	0	375			55	1	4	1336.36	30	49887.8	2240.14	2.11
30	EDTA Chris 30	2014-04-24 15:54:13	0	375			55	1	5	1304.16	60	50066.1	2303.67	2.08
30	EDTA Chris 30	2014-04-24 16:16:11	0	375			55	1	6	1338.37	90	49941.3	2239.18	2.11
30	EDTA Chris 30	2014-04-24 16:38:43	0	375			55	1	7	1800.02		1691.44	56.38	13.32	I
30	EDTA Chris 30	2014-04-24 17:08:57	0	375			55	1	8	1282.01	P0	49954.6	2338.25	2.07
30	EDTA Chris 30	2014-04-24 17:30:33	0	375			55	1	9	1231.71	30	50042.9	2438.06	2.03
30	EDTA Chris 30	2014-04-24 17:51:18	0	375			55	1	10	1028.47	60	50023	2918.76	1.85
30	EDTA Chris 30	2014-04-24 18:09:08	0	375			56	1	1	1125.06	90	50084.8	2671.44	1.93
30	EDTA Chris 30	2014-04-24 18:28:07	0	375			56	1	2	1112.99	120	49937.1	2692.45	1.93
30	EDTA Chris 30	2014-04-24 18:46:53	0	375			56	1	3	1800		1630.17	54.34	13.57	I
30	EDTA Chris 30	2014-04-24 19:17:07	0	375			56	1	4	279.86	U-30	50341.1	10798.8	0.96
30	EDTA Chris 30	2014-04-24 19:22:01	0	375			56	1	5	181.25	60	50340.8	16678.9	0.77
30	EDTA Chris 30	2014-04-24 19:25:16	0	375			56	1	6	191.31	90	50298.4	15787.6	0.8
30	EDTA Chris 30	2014-04-24 19:28:41	0	375			56	1	7	1800.02		1692.44	56.41	13.31	I
30	EDTA Chris 30	2014-04-24 19:58:55	0	375			56	1	8	32.33	UH 30	52584	98055.9	0.32
30	EDTA Chris 30	2014-04-24 19:59:41	0	375			56	1	9	28.32	60	53085.4	113094	0.3
30	EDTA Chris 30	2014-04-24 20:00:23	0	375			56	1	10	22.27	90	53022.4	143875	0.26
30	EDTA Chris 30	2014-04-24 20:01:27	0	375			57	1	1	20.27	120	50686.2	151194	0.26
30	EDTA Chris 30	2014-04-24 20:02:01	0	375			57	1	2	1800.01		1632.11	54.4	13.56	I
30	EDTA Chris 30	2014-04-24 20:32:14	0	375			57	1	3	147.05	UV 30	50413.5	20590.9	0.7
30	EDTA Chris 30	2014-04-24 20:34:55	0	375			57	1	4	122.9	60	50223.8	24549.1	0.64
30	EDTA Chris 30	2014-04-24 20:37:12	0	375			57	1	5	102.76	90	50341.4	29435.8	0.58
30	EDTA Chris 30	2014-04-24 20:39:09	0	375			57	1	6	90.68	120	50514.9	33480.1	0.55
30	EDTA Chris 30	2014-04-24 20:40:53	0	375			57	1	7	1800		1727.78	57.59	13.18	I
30	EDTA Chris 30	2014-04-24 21:11:07	0	375			57	1	8	36.35	Cr	50600.2	83885.4	0.35
30	EDTA Chris 30	2014-04-24 21:11:57	0	375			57	1	9	36.35	Cr	51650.5	85632.1	0.34
30	EDTA Chris 30	2014-04-24 21:12:47	0	375			57	1	10	1800		1645.01	54.83	13.5	I
			Udleveret	cpm/Mbq/min	cpm/min
Ind:	63174.9	cpm/min	15	4211.66	63174.9
GFR baseline	84.3656
GFR post-op	72.565
Baseline
0-30	85.3135
30-60	83.421
60-90	83.4387
PostOP
0-30	79.3603
30-60	70.7601
60-90	67.806
90-120	70.6669
