# Supplementary material for: Testing Danegaptide Effects on Kidney Function after Ischemia/Reperfusion Injury in a New Porcine Two Week Model
Source: PLoS One. 2016 Oct 19;11(10):e0164109. doi: 10.1371/journal.pone.0164109 (PMC5070773; doi:10.1371/journal.pone.0164109)
Supplement: S1 File — (ZIP) [file pone.0164109.s001.zip › PLOS-one/SUM + t├alletal/Chrome Z17 ST.xlsx]

## Sheet: B1
Chris A
Pilot 2	Z1
Tid	Urin vol	Tid	Urin	Urin bg-korr			Urin vol/min	Plasma	plasma bg-korr	mL plasma	mL Urin	tid	GFR	Bg	gns baggrund
	mL	min	cpm	cpm			mL/min	cpm	cpm	mL	mL			cpm	cpm
Baseline								3086.12	3021.21	3
30	5	27	167563	167498	1	837490	0.185185	2820.21	2755.3	3	1	-90	31.5101	64.48
60	4	34	477486	477421	1	1.90969e+06	0.117647	2886.6	2821.69	3	1	-60	59.0528	64.57
90	19	26	307074	307009	1	5.83316e+06	0.730769	2652.96	2588.05	3	1	-30	243	63.68
sum	28	87			sum	8.58034e+06	0.321839					0-90 min	105.799	65.07
0					cpm/ml	306441		2673.48	2608.57	3		0		66.13
60	18	17	142427	142362			1.05882	3260.93	3196.02	3	1	60	152.402	65.28
120	65	63	56132.7	56067.8	1	3.64441e+06	1.03175	3493.31	3428.4	3	1	120	51.3879	65.19	64.9143
180	27	56	131404	131339	1	3.54615e+06	0.482143	3657.76	3592.85	3	1	180	53.1312
240	148	70	11921.7	11856.8	1	1.7548e+06	2.11429	3105.69	3040.78	3	1	240	22.2389
300	370	50	9203.88	9138.97	1	3.38142e+06	7.4	2842.72	2777.81	3	1	200	68.2149
	545	176			sum	8.68237e+06	3.09659					Rep-	46.105
					cpm/ml	15931
Protocol ID	Protocol name	Measurement date & time	Completion status	Run ID			Rack	Det	Pos	Time	Sample code	Cr-51 Counts	Cr-51 CPM	Cr-51 Error %	Cr-51 Info
31	EDTA Chris 31	2014-04-11 15:51:31	0	370			60	1	1	1800		1934.5	64.48	12.45	I
31	EDTA Chris 31	2014-04-11 16:21:45	0	370			60	1	2	1800	P-base	1937	64.57	12.44	I
31	EDTA Chris 31	2014-04-11 16:51:59	0	370			60	1	3	972.12	P0	49992.8	3086.12	1.8
31	EDTA Chris 31	2014-04-11 17:08:25	0	370			60	1	4	1064.69	30	50036.4	2820.21	1.88
31	EDTA Chris 31	2014-04-11 17:26:23	0	370			60	1	5	1038.52	60	49955.3	2886.6	1.86
31	EDTA Chris 31	2014-04-11 17:43:56	0	370			60	1	6	1131.09	90	50005.2	2652.96	1.94
31	EDTA Chris 31	2014-04-11 18:03:00	0	370			60	1	7	1800		1910.44	63.68	12.53	I
31	EDTA Chris 31	2014-04-11 18:33:14	0	370			60	1	8	1121.04	P0	49944.3	2673.48	1.93
31	EDTA Chris 31	2014-04-11 18:52:09	0	370			60	1	9	919.8	60	49981.4	3260.93	1.75
31	EDTA Chris 31	2014-04-11 19:07:43	0	370			60	1	10	859.43	120	50028.5	3493.31	1.69
31	EDTA Chris 31	2014-04-11 19:22:43	0	370			61	1	1	819.17	180	49929	3657.76	1.65
31	EDTA Chris 31	2014-04-11 19:36:36	0	370			61	1	2	968.09	240	50101.3	3105.69	1.79
31	EDTA Chris 31	2014-04-11 19:52:58	0	370			61	1	3	1054.61	300	49958.6	2842.72	1.88
31	EDTA Chris 31	2014-04-11 20:10:46	0	370			61	1	4	1800.01		1952.2	65.07	12.4	I
31	EDTA Chris 31	2014-04-11 20:41:00	0	370			61	1	5	18.25	U30	50532.8	167563	0.24
31	EDTA Chris 31	2014-04-11 20:41:32	0	370			61	1	6	8.18	60	63615.4	477486	0.14
31	EDTA Chris 31	2014-04-11 20:41:54	0	370			61	1	7	10.2	90	51441.6	307074	0.18
31	EDTA Chris 31	2014-04-11 20:42:18	0	370			61	1	8	1800		1983.86	66.13	12.3	I
31	EDTA Chris 31	2014-04-11 21:12:32	0	370			61	1	9	22.27	U60	52499.8	142427	0.26
31	EDTA Chris 31	2014-04-11 21:13:08	0	370			61	1	10	54.46	120	50809.2	56132.7	0.42
31	EDTA Chris 31	2014-04-11 21:14:44	0	370			62	1	1	24.28	180	52824.2	131404	0.28
31	EDTA Chris 31	2014-04-11 21:15:22	0	370			62	1	2	253.7	240	50378.5	11921.7	0.92
31	EDTA Chris 31	2014-04-11 21:19:50	0	370			62	1	3	326.14	300	50005.2	9203.88	1.04
31	EDTA Chris 31	2014-04-11 21:25:30	0	370			62	1	4	1800		1958.39	65.28	12.38	I
31	EDTA Chris 31	2014-04-11 21:55:43	0	370			62	1	5	30.31	Cr	51942.7	103357	0.31
31	EDTA Chris 31	2014-04-11 21:56:28	0	370			62	1	6	30.33	Cr	51943.8	103302	0.31
31	EDTA Chris 31	2014-04-11 21:57:12	0	370			62	1	7	1800		1955.64	65.19	12.39	I
			Udleveret	cpm/Mbq/min	cpm/min
Ind:	109503	cpm/min	26	4211.66	109503
GFR baseline	114.804
Præiskæmi
0-30	111.24
30-60	115.129
60-90	118.605
PostOP
0-60	110.713
60-120	97.275
120-180	91.877
180-240	97.1426
240-300	110.453

## Sheet: B2
Tid	Urin vol	Tid	Urin	Urin bg-korr			Urin vol/min	Plasma	plasma bg-korr	mL plasma	mL Urin	tid	GFR	Bg	gns baggrund
	mL	min	cpm	cpm			mL/min	cpm	cpm	mL	mL			cpm	cpm
Samlet
Baseline								2171.22	2114.44	3	1
30	90	31	18549.8	18493	1	1.66437e+06	2.90323	2289.54	2232.76	3	1		74.1018	58.35
60	114	29	13668.9	13612.1	1	1.55178e+06	3.93103	2378.51	2321.73	3	1		70.4924	56.78
90	155	30	12196.3	12139.5	1	1.88162e+06	5.16667	2437.44	2380.66	3	1		80.0282	56.74
	359	90			sum	5.09777e+06	3.98889					0-90 min	75.1085	56.55
Højre					cpm/ml	14199.9								56.45
0								2506.18	2449.4	3	1			55.78
30	25	30	43824.8	43768	1	1.0942e+06	0.833333	2562.61	2505.83	3	1		44.1634	56.41	56.7762
60	10	30	96282.2	96225.4	1	962254	0.333333	2620.93	2564.15	3	1		37.9588	57.15
90	19	29	72169.9	72113.2	1	1.37015e+06	0.655172	2584.89	2528.11	3	1		55.6686
120	9	31	118017	117960	1	1.06164e+06	0.290323	2746.51	2689.73	3	1		39.3799	44.2927
	63	120			sum	3.39404e+06	0.525						33.3083
Venstre					cpm/ml	53873.7
0								2506.18	2449.4	3	1
30	64	30	8073.58	8016.8	1	513075	2.13333	2562.61	2505.83	3	1		20.7084
60	22	30	15201.1	15144.3	1	333174	0.733333	2620.93	2564.15	3	1		13.143
90	57	29	11502.5	11445.7	1	652404	1.96552	2584.89	2528.11	3	1		26.5069
120	25	31	16353.6	16296.8	1	407420	0.806452	2746.51	2689.73	3	1		15.1127	18.8677
	168	120			sum	1.393e+06	1.4						13.6705
					cpm/ml	8291.66
Protocol ID	Protocol name	Measurement date & time	Completion status	Run ID			Rack	Det	Pos	Time	Sample code	Cr-51 Counts	Cr-51 CPM	Cr-51 Error %	Cr-51 Info
31	EDTA Chris 31	2014-04-25 13:08:56	0	376			63	1	1	1800.02		1750.5	58.35	13.09	I
31	EDTA Chris 31	2014-04-25 13:39:10	0	376			63	1	2	1800	p Base	1703.5	56.78	13.27	I
31	EDTA Chris 31	2014-04-25 14:09:24	0	376			63	1	3	1378.61	P0	49881.9	2171.22	2.15
31	EDTA Chris 31	2014-04-25 14:32:37	0	376			63	1	4	1310.2	30	49989.8	2289.54	2.09
31	EDTA Chris 31	2014-04-25 14:54:41	0	376			63	1	5	1261.89	60	50017.1	2378.51	2.05
31	EDTA Chris 31	2014-04-25 15:15:56	0	376			63	1	6	1231.71	90	50030.2	2437.44	2.03
31	EDTA Chris 31	2014-04-25 15:36:42	0	376			63	1	7	1800.02		1702.08	56.74	13.28	I
31	EDTA Chris 31	2014-04-25 16:06:56	0	376			63	1	8	1195.48	P0	49928	2506.18	2
31	EDTA Chris 31	2014-04-25 16:27:05	0	376			63	1	9	1171.34	30	50021	2562.61	1.98
31	EDTA Chris 31	2014-04-25 16:46:50	0	376			63	1	10	1143.17	60	49929.2	2620.93	1.95
31	EDTA Chris 31	2014-04-25 17:06:34	0	376			64	1	1	1161.27	90	50022.4	2584.89	1.97
31	EDTA Chris 31	2014-04-25 17:26:09	0	376			64	1	2	1092.85	120	50017.9	2746.51	1.91
31	EDTA Chris 31	2014-04-25 17:44:36	0	376			64	1	3	1800.01		1696.58	56.55	13.3	I
31	EDTA Chris 31	2014-04-25 18:14:50	0	376			64	1	4	163.13	U-30	50386.5	18549.8	0.73
31	EDTA Chris 31	2014-04-25 18:17:46	0	376			64	1	5	221.51	60	50428	13668.9	0.86
31	EDTA Chris 31	2014-04-25 18:21:42	0	376			64	1	6	247.65	90	50309	12196.3	0.91
31	EDTA Chris 31	2014-04-25 18:26:03	0	376			64	1	7	1800		1693.47	56.45	13.31	I
31	EDTA Chris 31	2014-04-25 18:56:17	0	376			64	1	8	70.57	UH 30	51435.8	43824.8	0.48
31	EDTA Chris 31	2014-04-25 18:57:41	0	376			64	1	9	32.33	60	51639.3	96282.2	0.32
31	EDTA Chris 31	2014-04-25 18:58:27	0	376			64	1	10	42.39	90	50810.4	72169.9	0.37
31	EDTA Chris 31	2014-04-25 18:59:51	0	376			65	1	1	26.3	120	51426.4	118017	0.29
31	EDTA Chris 31	2014-04-25 19:00:31	0	376			65	1	2	1800		1673.45	55.78	13.39	I
31	EDTA Chris 31	2014-04-25 19:30:44	0	376			65	1	3	372.41	UV 30	50091.2	8073.58	1.11
31	EDTA Chris 31	2014-04-25 19:37:11	0	376			65	1	4	199.37	60	50471	15201.1	0.81
31	EDTA Chris 31	2014-04-25 19:40:44	0	376			65	1	5	261.74	90	50148.2	11502.5	0.93
31	EDTA Chris 31	2014-04-25 19:45:19	0	376			65	1	6	185.28	120	50457.2	16353.6	0.78
31	EDTA Chris 31	2014-04-25 19:48:38	0	376			65	1	7	1800		1692.25	56.41	13.31	I
31	EDTA Chris 31	2014-04-25 20:18:52	0	376			65	1	8	28.31	Cr	51233.9	109181	0.3
31	EDTA Chris 31	2014-04-25 20:19:34	0	376			65	1	9	28.31	Cr	51352.9	109430	0.3
31	EDTA Chris 31	2014-04-25 20:20:16	0	376			65	1	10	1800		1714.39	57.15	13.23	I
			Udleveret	cpm/Mbq/min	cpm/min
Ind:	63174.9	cpm/min	15	4211.66	63174.9
GFR baseline	81.7206
GFR post-op	72.7759
Baseline
0-30	84.9742
30-60	81.2008
60-90	78.7071
PostOP
0-30	74.781
30-60	73.1256
60-90	72.8126
90-120	71.0975
