# Supplementary material for: Testing Danegaptide Effects on Kidney Function after Ischemia/Reperfusion Injury in a New Porcine Two Week Model
Source: PLoS One. 2016 Oct 19;11(10):e0164109. doi: 10.1371/journal.pone.0164109 (PMC5070773; doi:10.1371/journal.pone.0164109)
Supplement: S1 File — (ZIP) [file pone.0164109.s001.zip › PLOS-one/SUM + t├alletal/Chrome Z18 ST.xlsx]

## Sheet: B1
Chris A
Pilot 2	Z1
Tid	Urin vol	Tid	Urin	Urin bg-korr			Urin vol/min	Plasma	plasma bg-korr	mL plasma	mL Urin	tid	GFR	Bg	gns baggrund
	mL	min	cpm	cpm			mL/min	cpm	cpm	mL	mL			cpm	cpm
Baseline								3676.09	3611.55	3
30	12	30	338062	337998	1	4.05597e+06	0.4	3264.77	3200.23	3	1	-90	116.872	63.98
60	9	30	209914	209849	1	1.88864e+06	0.3	3087.24	3022.7	3	1	-60	59.4659	63.3
90	18	31	157208	157144	1	2.82859e+06	0.580645	2918.98	2854.44	3	1	-30	91.1504	63.46
sum	39	91			sum	8.7732e+06	0.428571					0-90 min	91.1746	65.26
0					cpm/ml	224954		2643.07	2578.53	3		0		64.6
60	22	60	85819.6	85755.1			0.366667	2152.32	2087.78	3	0.5	60	78.6844	66.01
120	21	61	76452.7	76388.2	1	1.60415e+06	0.344262	2742.82	2678.28	3	1	120	32.2331	65.2	64.5443
180	14	59	118814	118749	1	1.66249e+06	0.237288	3190.84	3126.3	3	1	180	28.4929
240	30	23	62156.4	62091.9	1	1.86276e+06	1.30435	3355.33	3290.79	3	1	240	74.2322
300	228	64	16292.9	16228.3	1	3.70005e+06	3.5625	3293.59	3229.05	3	1	200	52.1709
	272	146			sum	7.2253e+06	1.86301					Rep-	48.1857
					cpm/ml	26563.6
Protocol ID	Protocol name	Measurement date & time	Completion status	Run ID			Rack	Det	Pos	Time	Sample code	Cr-51 Counts	Cr-51 CPM	Cr-51 Error %	Cr-51 Info
32	EDTA Chris 32	2014-04-11 22:27:52	0	371			70	1	1	1800		1919.5	63.98	12.5	I
32	EDTA Chris 32	2014-04-11 22:58:06	0	371			70	1	2	1800	P-base	1899	63.3	12.57	I
32	EDTA Chris 32	2014-04-11 23:28:20	0	371			70	1	3	819.17	P0	50179.5	3676.09	1.65
32	EDTA Chris 32	2014-04-11 23:42:13	0	371			70	1	4	919.8	30	50040.2	3264.77	1.75
32	EDTA Chris 32	2014-04-11 23:57:46	0	371			70	1	5	970.09	60	49906.9	3087.24	1.8
32	EDTA Chris 32	2014-04-12 00:14:10	0	371			70	1	6	1026.45	90	49928.5	2918.98	1.85
32	EDTA Chris 32	2014-04-12 00:31:30	0	371			70	1	7	1800		1903.87	63.46	12.55	I
32	EDTA Chris 32	2014-04-12 01:01:44	0	371			70	1	8	1135.12	P0	49996.2	2643.07	1.95
32	EDTA Chris 32	2014-04-12 01:20:53	0	371			70	1	9	1392.7	60	49953.2	2152.32	2.16
32	EDTA Chris 32	2014-04-12 01:44:20	0	371			70	1	10	1092.85	120	49950.7	2742.82	1.91
32	EDTA Chris 32	2014-04-12 02:03:13	0	371			71	1	1	939.92	180	49977.1	3190.84	1.77
32	EDTA Chris 32	2014-04-12 02:19:07	0	371			71	1	2	893.63	240	49964.8	3355.33	1.73
32	EDTA Chris 32	2014-04-12 02:34:15	0	371			71	1	3	909.72	300	49928.7	3293.59	1.74
32	EDTA Chris 32	2014-04-12 02:49:38	0	371			71	1	4	1800		1957.76	65.26	12.38	I
32	EDTA Chris 32	2014-04-12 03:19:52	0	371			71	1	5	10.2	U30	56541.7	338062	0.17
32	EDTA Chris 32	2014-04-12 03:20:16	0	371			71	1	6	16.24	60	56220.7	209914	0.22
32	EDTA Chris 32	2014-04-12 03:20:46	0	371			71	1	7	20.25	90	52646.3	157208	0.25
32	EDTA Chris 32	2014-04-12 03:21:20	0	371			71	1	8	1800.01		1937.97	64.6	12.44	I
32	EDTA Chris 32	2014-04-12 03:51:34	0	371			71	1	9	36.36	U60	51784.5	85819.6	0.34
32	EDTA Chris 32	2014-04-12 03:52:24	0	371			71	1	10	40.37	120	51247	76452.7	0.36
32	EDTA Chris 32	2014-04-12 03:53:45	0	371			72	1	1	26.3	180	51774.7	118814	0.29
32	EDTA Chris 32	2014-04-12 03:54:25	0	371			72	1	2	50.45	240	52101.5	62156.4	0.4
32	EDTA Chris 32	2014-04-12 03:55:29	0	371			72	1	3	185.28	300	50269.9	16292.9	0.78
32	EDTA Chris 32	2014-04-12 03:58:48	0	371			72	1	4	1800		1980.24	66.01	12.31	I
32	EDTA Chris 32	2014-04-12 04:29:02	0	371			72	1	5	30.33	Cr	52019.6	103464	0.31
32	EDTA Chris 32	2014-04-12 04:29:46	0	371			72	1	6	30.33	Cr	53119.2	105656	0.31
32	EDTA Chris 32	2014-04-12 04:30:30	0	371			72	1	7	1800		1956.12	65.2	12.38	I
			Udleveret	cpm/Mbq/min	cpm/min
Ind:	85055.3	cpm/min	26	4211.66	109503
GFR baseline	78.8335
Præiskæmi
0-30	73.5257
30-60	80.3418
60-90	84.9672
PostOP
0-60	106.421
60-120	104.253
120-180	86.0063
180-240	77.9589
240-300	76.7541

## Sheet: B2
Tid	Urin vol	Tid	Urin	Urin bg-korr			Urin vol/min	Plasma	plasma bg-korr	mL plasma	mL Urin	tid	GFR	Bg	gns baggrund
	mL	min	cpm	cpm			mL/min	cpm	cpm	mL	mL			cpm	cpm
Samlet
Baseline								1942.57	1887.14	3	1
30	13	30	38233	38177.6	1	496308	0.433333	2170.12	2114.69	3	1		24.8041	55.08
60	20	30	33251.3	33195.9	1	663917	0.666667	2278.84	2223.41	3	1		30.6087	54.32
90	55	30	30401.9	30346.5	1	1.66906e+06	1.83333	2399.81	2344.38	3	1		73.0795	55.5
	88	90			sum	2.82928e+06	0.977778					0-90 min	44.0204	56.89
Højre					cpm/ml	32150.9								53.56
0								2512.51	2457.08	3	1			55.74
30	28	30	37946.5	37891.1	1	1.06095e+06	0.933333	2565.15	2509.72	3	1		42.7217	56.65	55.4338
60	18	30	65794.7	65739.3	1	1.18331e+06	0.6	2523.13	2467.7	3	1		47.5471	55.73
90	15	30	78052.6	77997.2	1	1.16996e+06	0.5	2553.47	2498.04	3	1		47.1213
120	10	30	99811	99755.6	1	997556	0.333333	2653.21	2597.78	3	1		39.152	44.1355
	71	120			sum	3.35082e+06	0.591667						33.4272
Venstre					cpm/ml	47194.7
0								2512.51	2457.08	3	1
30	48	30	11624.1	11568.7	1	555297	1.6	2565.15	2509.72	3	1		22.3604
60	39	30	14753.2	14697.8	1	573215	1.3	2523.13	2467.7	3	1		23.0326
90	30	30	19061.7	19006.3	1	570188	1	2553.47	2498.04	3	1		22.9649
120	22	30	23277.8	23222.4	1	510892	0.733333	2653.21	2597.78	3	1		20.0514	22.1024
	139	120			sum	1.65429e+06	1.15833						16.5029
					cpm/ml	11901.4
Protocol ID	Protocol name	Measurement date & time	Completion status	Run ID			Rack	Det	Pos	Time	Sample code	Cr-51 Counts	Cr-51 CPM	Cr-51 Error %	Cr-51 Info
32	EDTA Chris 32	2014-04-25 20:50:56	0	377			74	1	1	1800.02		1652.5	55.08	13.47	I
32	EDTA Chris 32	2014-04-25 21:21:09	0	377			74	1	2	1800	p Base	1629.5	54.32	13.57	I
32	EDTA Chris 32	2014-04-25 21:51:23	0	377			74	1	3	1541.62	P0	49906.4	1942.57	2.27
32	EDTA Chris 32	2014-04-25 22:17:19	0	377			74	1	4	1384.65	30	50074.8	2170.12	2.15
32	EDTA Chris 32	2014-04-25 22:40:37	0	377			74	1	5	1314.21	60	49908.5	2278.84	2.09
32	EDTA Chris 32	2014-04-25 23:02:45	0	377			74	1	6	1251.84	90	50063.1	2399.81	2.04
32	EDTA Chris 32	2014-04-25 23:23:51	0	377			74	1	7	1800		1664.99	55.5	13.42	I
32	EDTA Chris 32	2014-04-25 23:54:05	0	377			74	1	8	1193.48	P0	49970.4	2512.51	2
32	EDTA Chris 32	2014-04-26 00:14:12	0	377			74	1	9	1167.31	30	49898.4	2565.15	1.97
32	EDTA Chris 32	2014-04-26 00:33:53	0	377			74	1	10	1187.43	60	49927.2	2523.13	1.99
32	EDTA Chris 32	2014-04-26 00:54:21	0	377			75	1	1	1175.36	90	50014	2553.47	1.98
32	EDTA Chris 32	2014-04-26 01:14:10	0	377			75	1	2	1131.09	120	50009.9	2653.21	1.94
32	EDTA Chris 32	2014-04-26 01:33:15	0	377			75	1	3	1800.02		1706.61	56.89	13.26	I
32	EDTA Chris 32	2014-04-26 02:03:29	0	377			75	1	4	80.63	U-30	51283.3	38233	0.51
32	EDTA Chris 32	2014-04-26 02:05:04	0	377			75	1	5	90.68	60	50170.6	33251.3	0.55
32	EDTA Chris 32	2014-04-26 02:06:48	0	377			75	1	6	100.76	90	50976	30401.9	0.57
32	EDTA Chris 32	2014-04-26 02:08:43	0	377			75	1	7	1800		1606.79	53.56	13.66	I
32	EDTA Chris 32	2014-04-26 02:38:56	0	377			75	1	8	80.62	UH 30	50889.7	37946.5	0.51
32	EDTA Chris 32	2014-04-26 02:40:31	0	377			75	1	9	46.42	60	50739.1	65794.7	0.39
32	EDTA Chris 32	2014-04-26 02:41:31	0	377			75	1	10	40.39	90	52335.1	78052.6	0.36
32	EDTA Chris 32	2014-04-26 02:42:52	0	377			76	1	1	30.31	120	50168.4	99811	0.32
32	EDTA Chris 32	2014-04-26 02:43:36	0	377			76	1	2	1800		1672.24	55.74	13.39	I
32	EDTA Chris 32	2014-04-26 03:13:50	0	377			76	1	3	259.73	UV 30	50289.7	11624.1	0.93
32	EDTA Chris 32	2014-04-26 03:18:23	0	377			76	1	4	205.4	60	50467.3	14753.2	0.82
32	EDTA Chris 32	2014-04-26 03:22:03	0	377			76	1	5	159.12	90	50503.6	19061.7	0.72
32	EDTA Chris 32	2014-04-26 03:24:56	0	377			76	1	6	130.94	120	50740.3	23277.8	0.66
32	EDTA Chris 32	2014-04-26 03:27:20	0	377			76	1	7	1800.01		1699.59	56.65	13.29	I
32	EDTA Chris 32	2014-04-26 03:57:34	0	377			76	1	8	28.31	Cr	50933.8	108535	0.3
32	EDTA Chris 32	2014-04-26 03:58:16	0	377			76	1	9	28.3	Cr	50797.5	108256	0.3
32	EDTA Chris 32	2014-04-26 03:58:58	0	377			76	1	10	1800.02		1671.9	55.73	13.4	I
			Udleveret	cpm/Mbq/min	cpm/min
Ind:	63174.9	cpm/min	15	4211.66	63174.9
GFR baseline	86.2324
GFR post-op	73.9899
Baseline
0-30	92.1658
30-60	85.1995
60-90	81.0168
PostOP
0-30	74.6504
30-60	74.4946
60-90	74.666
90-120	72.8006
