# Supplementary material for: Testing Danegaptide Effects on Kidney Function after Ischemia/Reperfusion Injury in a New Porcine Two Week Model
Source: PLoS One. 2016 Oct 19;11(10):e0164109. doi: 10.1371/journal.pone.0164109 (PMC5070773; doi:10.1371/journal.pone.0164109)
Supplement: S1 File — (ZIP) [file pone.0164109.s001.zip › PLOS-one/SUM + t├alletal/Chrome Z2 ST.xlsx]

## Sheet: B1
Chris A
Pilot 2	Z1
Tid	Urin vol	Tid	Urin	Urin bg-korr			Urin vol/min	Plasma	plasma bg-korr	mL plasma	mL Urin	tid	GFR	Bg	gns baggrund
	mL	min	cpm	cpm			mL/min	cpm	cpm	mL	mL			cpm	cpm
Baseline								1516.34	1451.01	3
30	22	30	120298	120232	1	2.64511e+06	0.733333	1226.52	1161.19	3	1	-90	192.873	65.57
60	12	30	68992.3	68927	1	827124	0.4	1153.97	1088.64	3	1	-60	69.4919	64.08
90	17	30	60938.6	60873.2	1	1.03485e+06	0.566667	1390.87	1325.54	3	1	-30	81.3289	67.03
sum	51	90			sum	4.50708e+06	0.566667					0-90 min	119.558	64.45
0					cpm/ml	88374.1		1719.61	1654.28	3		0		64.81
60	75	60	22524	22458.6			1.25	2344.13	2278.8	3	1	60	41.4494	66.05
120	60	60	24771.4	24706	1	1.48236e+06	1	2890.27	2824.94	3	1	120	28.3196		65.3317
180	25	60	62792.9	62727.6	1	1.56819e+06	0.416667	3291.51	3226.18	3	1	180	25.3679
240	60	60	65895.6	65830.3	1	3.94982e+06	1	3603.68	3538.35	3	1	240	57.2837
300	190	60	17480	17414.6	1	3.30878e+06	3.16667	3900.52	3835.19	3	1	200	44.0923
	275	180			sum	8.82679e+06	1.52778					Rep-	43.8337
					cpm/ml	32097.4
Protocol ID	Protocol name	Measurement date & time	Completion status	Run ID			Rack	Det	Pos	Time	Sample code	Cr-51 Counts	Cr-51 CPM	Cr-51 Error %	Cr-51 Info
31	EDTA Chris 2	2014-01-16 09:54:16	0	309			60	1	1	1800		1967	65.57	12.35	I
31	EDTA Chris 2	2014-01-16 10:24:29	0	309			60	1	2	1800.01	P base	1922.5	64.08	12.49	I
31	EDTA Chris 2	2014-01-16 10:54:43	0	309			60	1	3	1800	P0	45486.3	1516.34	2.57
31	EDTA Chris 2	2014-01-16 11:24:57	0	309			60	1	4	1800	30	36793.1	1226.52	2.86
31	EDTA Chris 2	2014-01-16 11:55:11	0	309			60	1	5	1800.02	60	34617.1	1153.97	2.94
31	EDTA Chris 2	2014-01-16 12:25:25	0	309			60	1	6	1800	90	41722.7	1390.87	2.68
31	EDTA Chris 2	2014-01-16 12:55:38	0	309			60	1	7	1800		2010.9	67.03	12.21	I
31	EDTA Chris 2	2014-01-16 13:25:52	0	309			60	1	8	1742.86	P0	49946	1719.61	2.41
31	EDTA Chris 2	2014-01-16 13:55:09	0	309			60	1	9	1280.01	60	50001.9	2344.13	2.07
31	EDTA Chris 2	2014-01-16 14:16:43	0	309			60	1	10	1038.52	120	50018.8	2890.27	1.86
31	EDTA Chris 2	2014-01-16 14:34:42	0	309			61	1	1	911.73	180	50007.3	3291.51	1.74
31	EDTA Chris 2	2014-01-16 14:50:08	0	309			61	1	2	831.26	240	49916.7	3603.68	1.67
31	EDTA Chris 2	2014-01-16 15:04:13	0	309			61	1	3	768.87	300	49972.5	3900.52	1.6
31	EDTA Chris 2	2014-01-16 15:17:15	0	309			61	1	4	1800		1933.6	64.45	12.46	I
31	EDTA Chris 2	2014-01-16 15:47:29	0	309			61	1	5	26.3	U30	52419.5	120298	0.29
31	EDTA Chris 2	2014-01-16 15:48:09	0	309			61	1	6	44.4	60	50881.8	68992.3	0.38
31	EDTA Chris 2	2014-01-16 15:49:07	0	309			61	1	7	50.45	90	51083.7	60938.6	0.41
31	EDTA Chris 2	2014-01-16 15:50:12	0	309			61	1	8	1800		1944.17	64.81	12.42	I
31	EDTA Chris 2	2014-01-16 16:20:25	0	309			61	1	9	134.98	U60	50614.9	22524	0.67
31	EDTA Chris 2	2014-01-16 16:22:54	0	309			61	1	10	122.89	120	50671.8	24771.4	0.64
31	EDTA Chris 2	2014-01-16 16:25:38	0	309			62	1	1	48.44	180	50540.6	62792.9	0.4
31	EDTA Chris 2	2014-01-16 16:26:40	0	309			62	1	2	46.42	240	50816.9	65895.6	0.39
31	EDTA Chris 2	2014-01-16 16:27:40	0	309			62	1	3	173.21	300	50416.7	17480	0.76
31	EDTA Chris 2	2014-01-16 16:30:47	0	309			62	1	4	1800		1981.44	66.05	12.3	I
Ind:	75809.9	cpm/min	Udleveret	cpm/Mbq/min	cpm/min
			18	4211.66	75809.9
GFR baseline	172.044
Præiskæmi
0-30	165.834
30-60	191.078
60-90	178.738
PostOP
0-60	111.931
60-120	86.8981
120-180	73.5806
180-240	65.9676
240-300	60.614

## Sheet: B2
Tid	Urin vol	Tid	Urin	Urin bg-korr			Urin vol/min	Plasma	plasma bg-korr	mL plasma	mL Urin	tid	GFR	Bg	gns baggrund
	mL	min	cpm	cpm			mL/min	cpm	cpm	mL	mL			cpm	cpm
Samlet
Baseline								2257.09	2199.61	3	1
30	86	30	12098.5	12041	1	1.03552e+06	2.86667	2412.49	2355.01	3	1		45.4713	57.58
60	125	30	13002.5	12945	1	1.61812e+06	4.16667	2559.55	2502.07	3	1		66.6294	56.08
90	90	30	13071.6	13014.1	1	1.17127e+06	3	2682.24	2624.76	3	1		45.6917	58.27
	301	90			sum	3.82492e+06	3.34444					0-90 min	52.6769	57.1
Højre					cpm/ml	12707.4								56.73
0								2763.67	2706.19	3	1			58.57
30	15	30	66861.3	66803.9	1	1.00206e+06	0.5	2891.21	2833.73	3	1		36.1759	58.02	57.4786
60	12	30	84735.4	84677.9	1	1.01613e+06	0.4	2983.46	2925.98	3	1		35.2842
90	7	30	134915	134858	1	944005	0.233333	3043.68	2986.2	3	1		31.9342
120	14	30	97872.1	97814.6	1	1.3694e+06	0.466667	3088.47	3030.99	3	1		45.5164	37.2277
	48	120			sum	3.32954e+06	0.4						28.7365
Venstre					cpm/ml	69365.5
0								2763.67	2706.19
30	40	30	12064.2	12006.8	1	480270	1.33333	2891.21	2833.73	3	1		17.3385
60	50	30	9804.04	9746.56	1	487328	1.66667	2983.46	2925.98	3	1		16.922
90	28	30	15901.9	15844.5	1	443645	0.933333	3043.68	2986.2	3	1		15.0078
120	54	30	9669.13	9611.65	1	519029	1.8	3088.47	3030.99	3	1		17.2515	16.63
	172	120			sum	1.45e+06	1.43333						12.5146
					cpm/ml	8430.24
Protocol ID	Protocol name	Measurement date & time	Completion status	Run ID			Rack	Det	Pos	Time	Sample code	Cr-51 Counts	Cr-51 CPM	Cr-51 Error %	Cr-51 Info
31	EDTA Chris 31	2014-01-30 14:03:22	0	312			63	1	1	1800		1727.5	57.58	13.18	I
31	EDTA Chris 31	2014-01-30 14:33:36	0	312			63	1	2	1800.02	P base	3292	109.73	9.55	I
31	EDTA Chris 31	2014-01-30 15:03:50	0	312			63	1	3	1326.29	P0	49886.2	2257.09	2.1
31	EDTA Chris 31	2014-01-30 15:26:10	0	312			63	1	4	1243.79	30	50003.8	2412.49	2.04
31	EDTA Chris 31	2014-01-30 15:47:07	0	312			63	1	5	1171.33	60	49961.3	2559.55	1.98
31	EDTA Chris 31	2014-01-30 16:06:53	0	312			63	1	6	1117	90	49927.2	2682.24	1.93
31	EDTA Chris 31	2014-01-30 16:25:44	0	312			63	1	7	1800		1682.44	56.08	13.35	I
31	EDTA Chris 31	2014-01-30 16:55:57	0	312			63	1	8	1084.81	P0	49960.4	2763.67	1.9
31	EDTA Chris 31	2014-01-30 17:14:16	0	312			63	1	9	1036.51	30	49938.4	2891.21	1.86
31	EDTA Chris 31	2014-01-30 17:31:46	0	312			63	1	10	1004.3	60	49930.3	2983.46	1.83
31	EDTA Chris 31	2014-01-30 17:49:11	0	312			64	1	1	986.2	90	50020.1	3043.68	1.81
31	EDTA Chris 31	2014-01-30 18:05:51	0	312			64	1	2	972.12	120	50030.9	3088.47	1.8
31	EDTA Chris 31	2014-01-30 18:22:17	0	312			64	1	3	1800.02		1748.24	58.27	13.1	I
31	EDTA Chris 31	2014-01-30 18:52:31	0	312			64	1	4	249.67	U30	50312.8	12098.5	0.91
31	EDTA Chris 31	2014-01-30 18:56:55	0	312			64	1	5	231.55	60	50146.7	13002.5	0.88
31	EDTA Chris 31	2014-01-30 19:01:00	0	312			64	1	6	231.57	90	50416.1	13071.6	0.87
31	EDTA Chris 31	2014-01-30 19:05:05	0	312			64	1	7	1800.02		1713.09	57.1	13.23	I
31	EDTA Chris 31	2014-01-30 19:35:19	0	312			64	1	8	249.67	UV 30	50171.2	12064.2	0.91
31	EDTA Chris 31	2014-01-30 19:39:43	0	312			64	1	9	308.03	60	50307.9	9804.04	1.01
31	EDTA Chris 31	2014-01-30 19:45:04	0	312			64	1	10	189.29	90	50127.1	15901.9	0.79
31	EDTA Chris 31	2014-01-30 19:48:55	0	312			65	1	1	312.06	120	50264.9	9669.13	1.02
31	EDTA Chris 31	2014-01-30 19:54:20	0	312			65	1	2	1800		1701.85	56.73	13.28	I
31	EDTA Chris 31	2014-01-30 20:24:34	0	312			65	1	3	46.42	UH 30	51557.4	66861.3	0.39
31	EDTA Chris 31	2014-01-30 20:25:34	0	312			65	1	4	36.36	60	51134.6	84735.4	0.34
31	EDTA Chris 31	2014-01-30 20:26:25	0	312			65	1	5	24.28	90	54220.8	134915	0.27
31	EDTA Chris 31	2014-01-30 20:27:03	0	312			65	1	6	32.33	120	52486.5	97872.1	0.32
31	EDTA Chris 31	2014-01-30 20:27:49	0	312			65	1	7	1800.02		1757.08	58.57	13.07	I
31	EDTA Chris 31	2014-01-30 20:58:03	0	312			65	1	8	1800.02		1740.56	58.02	13.13	I
31	EDTA Chris 31	2014-01-30 21:28:16	0	312			65	1	9	1800.02		1696.85	56.56	13.3	I
31	EDTA Chris 31	2014-01-30 21:58:30	0	312			65	1	10	1800.01		1691.42	56.38	13.32	I
Ind:	75809.9	cpm/min	Udleveret	cpm/Mbq/min	cpm/min
			18	4211.66	75809.9
GFR baseline	91.7853
GFR post-op	76.9878
Baseline
0-30	97.409
30-60	91.4834
60-90	86.7756
PostOP
0-30	80.4366
30-60	77.4272
60-90	75.4685
90-120	74.1761
