# Supplementary material for: Testing Danegaptide Effects on Kidney Function after Ischemia/Reperfusion Injury in a New Porcine Two Week Model
Source: PLoS One. 2016 Oct 19;11(10):e0164109. doi: 10.1371/journal.pone.0164109 (PMC5070773; doi:10.1371/journal.pone.0164109)
Supplement: S1 File — (ZIP) [file pone.0164109.s001.zip › PLOS-one/SUM + t├alletal/Chrome Z22 ST.xlsx]

## Sheet: B1
Chris A
Pilot 2	Z1
Tid	Urin vol	Tid	Urin	Urin bg-korr			Urin vol/min	Plasma	plasma bg-korr	mL plasma	mL Urin	tid	GFR	Bg	gns baggrund
	mL	min	cpm	cpm			mL/min	cpm	cpm	mL	mL			cpm	cpm
Baseline								1821.07	1759.78	3
30	270	29	9083.62	9022.33	1	2.43603e+06	9.31034	1673.2	1611.91	3	1	-90	144.238	60.73
60	310	30	4604.96	4543.67	1	1.40854e+06	10.3333	1634.31	1573.02	3	1	-60	85.172	60.78
90	175	30	6670.31	6609.02	1	1156578	5.83333	1672.1	1610.81	3	1	-30	69.9597	60.56
sum	755	89			sum	5.00114e+06	8.48315					0-90 min	102.862	60.78
0					cpm/ml	6624.03		1716.05	1654.76	3		0		61.46
60	180	60	10230.8	10169.5			3	2015.18	1953.89	3	1	60	49.059	62.32
120	320	60	9018.04	8956.75	1	2.86616e+06	5.33333	2338.98	2277.69	3	1	120	65.8258	62.42	61.2929
180	35	60	45055.1	44993.8	1	1.57478e+06	0.583333	2438.92	2377.63	3	1	180	32.9597
240	210	62	9620.44	9559.15	1	2.00742e+06	3.3871	2339.19	2277.9	3	1	240	40.6576
300	315	58	5848.03	5786.74	1	1.82282e+06	5.43103	2607.87	2546.58	3	1	200	38.1171
	560	180			sum	5.40502e+06	3.11111					Rep-	38.0109
					cpm/ml	9651.83
Protocol ID	Protocol name	Measurement date & time	Completion status	Run ID			Rack	Det	Pos	Time	Sample code	Cr-51 Counts	Cr-51 CPM	Cr-51 Error %	Cr-51 Info
31	EDTA Chris 31	2014-06-06 23:10:00	0	408			60	1	1	1800.01		1822	60.73	12.83	I
31	EDTA Chris 31	2014-06-06 23:40:14	0	408			60	1	2	1800	P Base	1823.5	60.78	12.83	I
31	EDTA Chris 31	2014-06-07 00:10:27	0	408			60	1	3	1648.26	P0	50021.6	1821.07	2.34
31	EDTA Chris 31	2014-06-07 00:38:09	0	408			60	1	4	1789.14	30	49888.5	1673.2	2.44
31	EDTA Chris 31	2014-06-07 01:08:12	0	408			60	1	5	1800.01	60	49025.2	1634.31	2.47
31	EDTA Chris 31	2014-06-07 01:38:26	0	408			60	1	6	1791.16	90	49911.8	1672.1	2.45
31	EDTA Chris 31	2014-06-07 02:08:31	0	408			60	1	7	1800.01		1816.82	60.56	12.85	I
31	EDTA Chris 31	2014-06-07 02:38:45	0	408			60	1	8	1748.89	P 0	50014.9	1716.05	2.41
31	EDTA Chris 31	2014-06-07 03:08:08	0	408			60	1	9	1491.31	60	50082.1	2015.18	2.23
31	EDTA Chris 31	2014-06-07 03:33:13	0	408			60	1	10	1282.01	120	49970.1	2338.98	2.07
31	EDTA Chris 31	2014-06-07 03:55:28	0	408			61	1	1	1229.7	180	49979	2438.92	2.02
31	EDTA Chris 31	2014-06-07 04:16:11	0	408			61	1	2	1282.01	240	49974.8	2339.19	2.07
31	EDTA Chris 31	2014-06-07 04:37:47	0	408			61	1	3	1149.21	300	49942.6	2607.87	1.96
31	EDTA Chris 31	2014-06-07 04:57:10	0	408			61	1	4	1800		1823.44	60.78	12.83	I
31	EDTA Chris 31	2014-06-07 05:27:24	0	408			61	1	5	330.16	U30	49961.6	9083.62	1.05
31	EDTA Chris 31	2014-06-07 05:33:08	0	408			61	1	6	652.14	60	50039.4	4604.96	1.47
31	EDTA Chris 31	2014-06-07 05:44:14	0	408			61	1	7	450.91	90	50111.5	6670.31	1.22
31	EDTA Chris 31	2014-06-07 05:51:58	0	408			61	1	8	1800		1843.81	61.46	12.76	I
31	EDTA Chris 31	2014-06-07 06:22:12	0	408			61	1	9	293.93	U60	50092.8	10230.8	0.99
31	EDTA Chris 31	2014-06-07 06:27:20	0	408			61	1	10	334.19	120	50205.7	9018.04	1.05
31	EDTA Chris 31	2014-06-07 06:33:36	0	408			62	1	1	68.55	180	51359.6	45055.1	0.47
31	EDTA Chris 31	2014-06-07 06:34:58	0	408			62	1	2	312.06	240	50011.3	9620.44	1.02
31	EDTA Chris 31	2014-06-07 06:40:24	0	408			62	1	3	513.29	300	50013.6	5848.03	1.31
31	EDTA Chris 31	2014-06-07 06:49:11	0	408			62	1	4	1800		1869.71	62.32	12.67	I
31	EDTA Chris 31	2014-06-07 07:19:25	0	408			62	1	5	48.43	Cr	50854.5	63210	0.4
31	EDTA Chris 31	2014-06-07 07:20:27	0	408			62	1	6	48.43	Cr	51016.2	63409	0.4
31	EDTA Chris 31	2014-06-07 07:21:29	0	408			62	1	7	1800		1872.66	62.42	12.66	I
			Udleveret	cpm/Mbq/min	cpm/min
Ind:	84233.2	cpm/min	20	4211.66	84233.2
GFR baseline	148.632
Præiskæmi
0-30	144.637
30-60	152.804
60-90	152.854
PostOP
0-60	135.451
60-120	116.073
120-180	105.779
180-240	105.774
240-300	102.162

## Sheet: B2
Tid	Urin vol	Tid	Urin	Urin bg-korr			Urin vol/min	Plasma	plasma bg-korr	mL plasma	mL Urin	tid	GFR	Bg	gns baggrund
	mL	min	cpm	cpm			mL/min	cpm	cpm	mL	mL			cpm	cpm
Samlet
Baseline								3107.46	3053.13	3	1
30	105	30	39808	39753.6	1	4.17413e+06	3.5	2875.48	2821.15	3	1		142.116	55.33
60	200	30	15635.6	15581.3	1	3116262	6.66667	2756.36	2702.03	3	1		112.843	53.12
90	212	30	11840.2	11785.9	1	2.4986e+06	7.06667	2686.05	2631.72	3	1		93.6903	54.92
	517	90			sum	9.789e+06	5.74444					0-90 min	116.452	53.51
Højre					cpm/ml	18934.2								53.04
0								2527.7	2473.37	3	1			52.53
30	22	30	61328.1	61273.8	1	1.34802e+06	0.733333	2480.19	2425.86	3	1		55.03	57.13	54.33
60	12	32	127982	127928	1	1.53514e+06	0.375	2808.53	2754.2	3	1		55.5666	55.06
90	13	30	95408.2	95353.9	1	1.2396e+06	0.433333	2275.01	2220.68	3	1		49.8344
120	13	28	97789.9	97735.5	1	1.27056e+06	0.464286	1901.08	1846.75	3	1		66.9374
	60	120			sum	4.0453e+06	0.5						43.1421
Venstre					cpm/ml	67421.7
0								2527.7	2473.37	3	1
30	115	30	7814.92	7760.59	1	892468	3.83333	2480.19	2425.86	3	1		36.433
60	42	32	19690.8	19636.5	1	824731	1.3125	2808.53	2754.2	3	1		29.8524
90	65	30	11524.4	11470	1	745551	2.16667	2275.01	2220.68	3	1		29.9726
120	68	28	9203.78	9149.45	1	622163	2.42857	1901.08	1846.75	3	1		32.7776
	290	120			sum	2.19245e+06	2.41667						23.3819
Protocol ID	Protocol name	Measurement date & time	Completion status	Run ID	cpm/ml	7560.16	Rack	Det	Pos	Time	Sample code	Cr-51 Counts	Cr-51 CPM	Cr-51 Error %	Cr-51 Info
32	EDTA Chris 32	2014-06-20 00:24:36	0	418			74	1	1	1800.01		1660	55.33	13.44	I
32	EDTA Chris 32	2014-06-20 00:54:50	0	418			74	1	2	1800.01	p Base	1593.5	53.12	13.72	I
32	EDTA Chris 32	2014-06-20 01:25:04	0	418			74	1	3	966.08	P0	50026	3107.46	1.79
32	EDTA Chris 32	2014-06-20 01:41:24	0	418			74	1	4	1044.55	30	50052.1	2875.48	1.86
32	EDTA Chris 32	2014-06-20 01:59:02	0	418			74	1	5	1086.82	60	49920.1	2756.36	1.9
32	EDTA Chris 32	2014-06-20 02:17:23	0	418			74	1	6	1117	90	49998.1	2686.05	1.93
32	EDTA Chris 32	2014-06-20 02:36:14	0	418			74	1	7	1800.01		1647.47	54.92	13.49	I
32	EDTA Chris 32	2014-06-20 03:06:27	0	418			74	1	8	1185.43	P0	49933.2	2527.7	1.99
32	EDTA Chris 32	2014-06-20 03:26:27	0	418			74	1	9	1209.57	30	49992.9	2480.19	2.01
32	EDTA Chris 32	2014-06-20 03:46:50	0	418			74	1	10	1070.72	60	50111.7	2808.53	1.89
32	EDTA Chris 32	2014-06-20 04:05:34	0	418			75	1	1	1318.24	90	49977.3	2275.01	2.1
32	EDTA Chris 32	2014-06-20 04:27:46	0	418			75	1	2	1575.83	120	49924.4	1901.08	2.29
32	EDTA Chris 32	2014-06-20 04:54:15	0	418			75	1	3	1800.02		1605.32	53.51	13.67	I
32	EDTA Chris 32	2014-06-20 05:24:29	0	418			75	1	4	76.6	U-30	50723.3	39808	0.5
32	EDTA Chris 32	2014-06-20 05:26:00	0	418			75	1	5	193.31	60	50336.9	15635.6	0.8
32	EDTA Chris 32	2014-06-20 05:29:27	0	418			75	1	6	253.7	90	50034.3	11840.2	0.92
32	EDTA Chris 32	2014-06-20 05:33:54	0	418			75	1	7	1800		1591.16	53.04	13.73	I
32	EDTA Chris 32	2014-06-20 06:04:08	0	418			75	1	8	50.43	UH 30	51393.3	61328.1	0.4
32	EDTA Chris 32	2014-06-20 06:05:12	0	418			75	1	9	24.3	60	51493.7	127982	0.28
32	EDTA Chris 32	2014-06-20 06:05:50	0	418			75	1	10	32.33	90	51167.2	95408.2	0.32
32	EDTA Chris 32	2014-06-20 06:07:03	0	418			76	1	1	32.33	120	52440.1	97789.9	0.32
32	EDTA Chris 32	2014-06-20 06:07:49	0	418			76	1	2	1800		1575.74	52.53	13.8	I
32	EDTA Chris 32	2014-06-20 06:38:03	0	418			76	1	3	384.5	UV 30	50060	7814.92	1.13
32	EDTA Chris 32	2014-06-20 06:44:41	0	418			76	1	4	153.07	60	50184.8	19690.8	0.71
32	EDTA Chris 32	2014-06-20 06:47:28	0	418			76	1	5	261.75	90	50246.3	11524.4	0.93
32	EDTA Chris 32	2014-06-20 06:52:04	0	418			76	1	6	326.13	120	50004.2	9203.78	1.04
32	EDTA Chris 32	2014-06-20 06:57:44	0	418			76	1	7	1800		1713.82	57.13	13.23	I
32	EDTA Chris 32	2014-06-20 07:27:58	0	418			76	1	8	34.36	Cr	51875.3	91012.8	0.33
32	EDTA Chris 32	2014-06-20 07:28:46	0	418			76	1	9	34.36	Cr	52260.9	91695.8	0.33
32	EDTA Chris 32	2014-06-20 07:29:34	0	418			76	1	10	1800.01		1651.87	55.06	13.48	I
			Udleveret	cpm/Mbq/min	cpm/min
Ind:	63174.9	cpm/min	15	4211.66	63174.9
GFR baseline	66.3523
GFR post-op	79.0179
Baseline
0-30	63.355
30-60	67.3047
60-90	69.6473
PostOP
0-30	75.6904
30-60	71.6713
60-90	74.5641
90-120	90.7666
