# Supplementary material for: Testing Danegaptide Effects on Kidney Function after Ischemia/Reperfusion Injury in a New Porcine Two Week Model
Source: PLoS One. 2016 Oct 19;11(10):e0164109. doi: 10.1371/journal.pone.0164109 (PMC5070773; doi:10.1371/journal.pone.0164109)
Supplement: S1 File — (ZIP) [file pone.0164109.s001.zip › PLOS-one/SUM + t├alletal/Chrome Z23 ST.xlsx]

## Sheet: B1
Chris A
Pilot 2	Z1
Tid	Urin vol	Tid	Urin	Urin bg-korr			Urin vol/min	Plasma	plasma bg-korr	mL plasma	mL Urin	tid	GFR	Bg	gns baggrund
	mL	min	cpm	cpm			mL/min	cpm	cpm	mL	mL			cpm	cpm
Baseline								1998.61	1940.52	3
30	62	30	47567.2	47509.1	1	2.94556e+06	2.06667	1755.15	1697.06	3	1	-90	156.939	57.2
60	148	30	20254.1	20196	1	2.98901e+06	4.93333	1586.83	1528.74	3	1	-60	178.877	61.75
90	280	30	10815.6	10757.5	1	3.01209e+06	9.33333	1616.22	1558.13	3	1	-30	188.076	57.78
sum	490	90			sum	8.94666e+06	5.44444					0-90 min	177.396	54.98
0					cpm/ml	18258.5		1639.26	1581.17	3		0		58.59
60	195	60	12936.7	12878.6			3.25	1943.21	1885.12	3	1	60	70.1006	57.95
120	425	60	6558.27	6500.18	1	2.76258e+06	7.08333	2207.49	2149.4	3	1	120	66.5569	58.39	58.0914
180	90	60	26000.5	25942.4	1	2.33482e+06	1.5	2282.54	2224.45	3	1	180	52.0001
240	92	72	30333.5	30275.4	1	2.78534e+06	1.27778	2385.77	2327.68	3	1	240	49.7207
300	170	46	17769.5	17711.4	1	3.01093e+06	3.69565	2522.64	2464.55	3	1	200	80.0117
	352	178			sum	8.13109e+06	1.97753					Rep-	59.8035
					cpm/ml	23099.7
Protocol ID	Protocol name	Measurement date & time	Completion status	Run ID			Rack	Det	Pos	Time	Sample code	Cr-51 Counts	Cr-51 CPM	Cr-51 Error %	Cr-51 Info
30	EDTA Chris 30	2014-06-13 12:42:20	0	414			55	1	1	1800		1716	57.2	13.22	I
30	EDTA Chris 30	2014-06-13 13:12:34	0	414			55	1	2	1800.01	P-base	1852.5	61.75	12.73	I
30	EDTA Chris 30	2014-06-13 13:42:48	0	414			55	1	3	1501.35	P0	50004.9	1998.61	2.24
30	EDTA Chris 30	2014-06-13 14:08:03	0	414			55	1	4	1708.65	30	49977.4	1755.15	2.39
30	EDTA Chris 30	2014-06-13 14:36:45	0	414			55	1	5	1800	60	47600.8	1586.83	2.51
30	EDTA Chris 30	2014-06-13 15:06:59	0	414			55	1	6	1800	90	48482.2	1616.22	2.49
30	EDTA Chris 30	2014-06-13 15:37:13	0	414			55	1	7	1800.01		1733.41	57.78	13.16	I
30	EDTA Chris 30	2014-06-13 16:07:27	0	414			55	1	8	1800	P0	49173.2	1639.26	2.47
30	EDTA Chris 30	2014-06-13 16:37:41	0	414			55	1	9	1543.62	60	49987.7	1943.21	2.27
30	EDTA Chris 30	2014-06-13 17:03:38	0	414			55	1	10	1360.51	120	50049.1	2207.49	2.13
30	EDTA Chris 30	2014-06-13 17:26:59	0	414			56	1	1	1312.2	180	49912.8	2282.54	2.09
30	EDTA Chris 30	2014-06-13 17:49:05	0	414			56	1	2	1257.88	240	50010.2	2385.77	2.05
30	EDTA Chris 30	2014-06-13 18:10:17	0	414			56	1	3	1187.43	300	49917.4	2522.64	1.99
30	EDTA Chris 30	2014-06-13 18:30:18	0	414			56	1	4	1800		1649.35	54.98	13.49	I
30	EDTA Chris 30	2014-06-13 19:00:32	0	414			56	1	5	64.52	U30	51032.2	47567.2	0.46
30	EDTA Chris 30	2014-06-13 19:01:50	0	414			56	1	6	149.06	60	50265.6	20254.1	0.7
30	EDTA Chris 30	2014-06-13 19:04:33	0	414			56	1	7	1800	60 (tom)	1739.5	57.98	13.13	I
30	EDTA Chris 30	2014-06-13 19:34:47	0	414			56	1	8	277.83	90	50054.2	10815.6	0.96
30	EDTA Chris 30	2014-06-13 19:39:39	0	414			56	1	9	1800.01		1757.75	58.59	13.06	I
30	EDTA Chris 30	2014-06-13 20:09:52	0	414			56	1	10	233.58	U60	50328.8	12936.7	0.88
30	EDTA Chris 30	2014-06-13 20:14:19	0	414			57	1	1	458.95	120	50148.8	6558.27	1.23
30	EDTA Chris 30	2014-06-13 20:22:11	0	414			57	1	2	116.85	180	50570.6	26000.5	0.62
30	EDTA Chris 30	2014-06-13 20:24:22	0	414			57	1	3	100.76	240	50861.2	30333.5	0.57
30	EDTA Chris 30	2014-06-13 20:26:17	0	414			57	1	4	169.18	300	50059.4	17769.5	0.75
30	EDTA Chris 30	2014-06-13 20:29:19	0	414			57	1	5	1800.02		1738.39	57.95	13.14	I
30	EDTA Chris 30	2014-06-13 20:59:33	0	414			57	1	6	38.37	Cr	51762	81277.7	0.35
30	EDTA Chris 30	2014-06-13 21:00:26	0	414			57	1	7	38.37	Cr	51846	81411	0.35
30	EDTA Chris 30	2014-06-13 21:01:18	0	414			57	1	8	1800.01		1751.67	58.39	13.09	I
			Udleveret	cpm/Mbq/min	cpm/min
Ind:	84233.2	cpm/min	20	4211.66	84233.2
GFR baseline	145.296
Præiskæmi
0-30	134.638
30-60	151.227
60-90	157.787
PostOP
0-60	141.076
60-120	121.762
120-180	112.56
180-240	108.262
240-300	102.966

## Sheet: B2
Tid	Urin vol	Tid	Urin	Urin bg-korr			Urin vol/min	Plasma	plasma bg-korr	mL plasma	mL Urin	tid	GFR	Bg	gns baggrund
	mL	min	cpm	cpm			mL/min	cpm	cpm	mL	mL			cpm	cpm
Samlet
Baseline								2865.18	2798.41	3	1
30	182	29	19792	19725.2	1	3.58999e+06	6.27586	2657.38	2590.61	3	1		137.828	63.72
60	298	29	6773.52	6706.75	1	1.99861e+06	10.2759	2473.79	2407.02	3	1		82.7404	67.13
90	330	30	6748.86	6682.09	1	2.20509e+06	11	2555.73	2488.96	3	1		90.0776	67.92
	810	88			sum	7.79369e+06	9.20455					0-90 min	103.333	67.69
Højre					cpm/ml	9621.84								66.21
0								2487.64	2420.87	3	1			68.57
30	28	29	53010.5	52943.7	1	1.48242e+06	0.965517	2645.27	2578.5	3	1		61.3494	65.97	66.7712
60	20	30	80699.4	80632.7	1	1.61265e+06	0.666667	2647.94	2581.17	3	1		62.51	66.96
90	17.5	30	87511.6	87444.9	1	1.53029e+06	0.583333	2648.95	2582.18	3	1		59.2749
120	22	30	91039	90972.2	1	2.00139e+06	0.733333	2664.79	2598.02	3	1		77.2708
120	21.5	30	82501	82434.2	1	1.77234e+06	0.716667	2560.22	2493.45	3	1		69.6198
	81	120			sum	5.30401e+06	0.675						52.1563
Venstre					cpm/ml	65481.6
0								2487.64	2420.87	3	1
30		29	4343.23	4276.46	1	0	0	2645.27	2578.5	3	1		0
60		30	121.58	54.8088	1	0	0	2647.94	2581.17	3	1		0
90		30	66.64	-0.13125	1	0	0	2648.95	2582.18	3	1		0
120	159	30	2925.77	2859	1	454581	5.3	2664.79	2598.02	3	1		17.5507
120	170	30	2789.12	2722.35	1	462799	5.66667	2560.22	2493.45	3	1		18.1794
	329	60			sum	454581	5.48333						17.1968
					cpm/ml	2674
Protocol ID	Protocol name	Measurement date & time	Completion status	Run ID			Rack	Det	Pos	Time	Sample code	Cr-51 Counts	Cr-51 CPM	Cr-51 Error %	Cr-51 Info
31	EDTA Chris 31	2014-06-26 21:52:39	0	420			60	1	1	1800.01		1911.5	63.72	12.53	I
31	EDTA Chris 31	2014-06-26 22:22:53	0	420			60	1	2	1800	P base	2014	67.13	12.2	I
31	EDTA Chris 31	2014-06-26 22:53:07	0	420			60	1	3	1048.58	P0	50064.9	2865.18	1.87
31	EDTA Chris 31	2014-06-26 23:10:49	0	420			60	1	4	1129.09	30	49999.7	2657.38	1.94
31	EDTA Chris 31	2014-06-26 23:29:52	0	420			60	1	5	1211.58	60	49946.4	2473.79	2.01
31	EDTA Chris 31	2014-06-26 23:50:17	0	420			60	1	6	1175.36	90	50058.1	2555.73	1.98
31	EDTA Chris 31	2014-06-27 00:10:07	0	420			60	1	7	1800		2037.54	67.92	12.13	I
31	EDTA Chris 31	2014-06-27 00:40:20	0	420			60	1	8	1205.55	P0	49976.1	2487.64	2
31	EDTA Chris 31	2014-06-27 01:00:40	0	420			60	1	9	1133.11	30	49949.2	2645.27	1.94
31	EDTA Chris 31	2014-06-27 01:19:47	0	420			60	1	10	1133.09	60	49998.8	2647.94	1.94
31	EDTA Chris 31	2014-06-27 01:39:21	0	420			61	1	1	1133.1	90	50018	2648.95	1.94
31	EDTA Chris 31	2014-06-27 01:58:28	0	420			61	1	2	1125.06	120	49960.2	2664.79	1.94
31	EDTA Chris 31	2014-06-27 02:17:27	0	420			61	1	3	1171.34	150	49974.3	2560.22	1.98
31	EDTA Chris 31	2014-06-27 02:37:12	0	420			61	1	4	1800		2030.58	67.69	12.15	I
31	EDTA Chris 31	2014-06-27 03:07:26	0	420			61	1	5	153.09	U30	50447.3	19792	0.71
31	EDTA Chris 31	2014-06-27 03:10:13	0	420			61	1	6	444.86	60	50204.2	6773.52	1.22
31	EDTA Chris 31	2014-06-27 03:17:51	0	420			61	1	7	444.86	90	50021.1	6748.86	1.22
31	EDTA Chris 31	2014-06-27 03:25:30	0	420			61	1	8	1800.01		1986.38	66.21	12.29	I
31	EDTA Chris 31	2014-06-27 03:55:44	0	420			61	1	9	58.49	UH30	51540	53010.5	0.43
31	EDTA Chris 31	2014-06-27 03:56:56	0	420			61	1	10	38.38	60	51416.9	80699.4	0.35
31	EDTA Chris 31	2014-06-27 03:58:15	0	420			62	1	1	36.38	90	52824.6	87511.6	0.34
31	EDTA Chris 31	2014-06-27 03:59:05	0	420			62	1	2	34.35	120	51890.9	91039	0.33
31	EDTA Chris 31	2014-06-27 03:59:54	0	420			62	1	3	38.37	150	52540.4	82501	0.35
31	EDTA Chris 31	2014-06-27 04:00:46	0	420			62	1	4	1800		2056.99	68.57	12.08	I
31	EDTA Chris 31	2014-06-27 04:31:00	0	420			62	1	5	692.4	UV30	50109.6	4343.23	1.52
31	EDTA Chris 31	2014-06-27 04:42:46	0	420			62	1	6	1800	60	3647.38	121.58	9.07	I
31	EDTA Chris 31	2014-06-27 05:13:00	0	420			62	1	7	1800	90	1999.04	66.64	12.25	I
31	EDTA Chris 31	2014-06-27 05:43:13	0	420			62	1	8	1026.45	120	50044.7	2925.77	1.85
31	EDTA Chris 31	2014-06-27 06:00:34	0	420			62	1	9	1076.75	150	50045.8	2789.12	1.89
31	EDTA Chris 31	2014-06-27 06:18:44	0	420			62	1	10	1800.01		1979.22	65.97	12.31	I
31	EDTA Chris 31	2014-06-27 06:49:26	0	420			64	1	1	36.35	Cr	50938.9	84450.1	0.34
31	EDTA Chris 31	2014-06-27 06:50:16	0	420			64	1	2	36.36	Cr	52111.5	86363.9	0.34
31	EDTA Chris 31	2014-06-27 06:51:06	0	420			64	1	3	1800.01		2008.66	66.96	12.22	I
			Udleveret	cpm/Mbq/min	cpm/min
Ind:	71598.2	cpm/min	17	4211.66	71598.2
GFR baseline	81.4227
GFR post-op	82.3241
Baseline
0-30	77.7881
30-60	83.7215
60-90	85.4136
PostOP
0-30	86.3447
30-60	81.1995
60-90	81.1176
90-120	81.0867
