# Supplementary material for: Testing Danegaptide Effects on Kidney Function after Ischemia/Reperfusion Injury in a New Porcine Two Week Model
Source: PLoS One. 2016 Oct 19;11(10):e0164109. doi: 10.1371/journal.pone.0164109 (PMC5070773; doi:10.1371/journal.pone.0164109)
Supplement: S1 File — (ZIP) [file pone.0164109.s001.zip › PLOS-one/SUM + t├alletal/Chrome Z3 ST.xlsx]

## Sheet: B1
Chris A
Pilot 2	Z1
Tid	Urin vol	Tid	Urin	Urin bg-korr			Urin vol/min	Plasma	plasma bg-korr	mL plasma	mL Urin	tid	GFR	Bg	gns baggrund
	mL	min	cpm	cpm			mL/min	cpm	cpm	mL	mL			cpm	cpm
Baseline								3195.07	3130.28	3
30	2.5	43	32124.1	32059.3	1	80148.2	0.0581395	3076.3	3011.51	3	0.5	-90	3.56652	63.88
60	2.5	30	118710	118645	1	296613	0.0833333	2874.36	2809.57	3	0.5	-60	19.9381	67.38
90	14	27	189067	189002	1	2.64603e+06	0.518519	3070.33	3005.54	3	1	-30	98.913	65.55
sum	19	100			sum	3.02279e+06	0.19					0-90 min	30.3369	64.5
0					cpm/ml	159094		3219.35	3154.56	3		0		64.59
60	12.5	60	166623	166558			0.208333	3642.08	3577.29	3	1	60	30.3431	62.86
120	17	59	135342	135277	1	2.29971e+06	0.288136	3828.53	3763.74	3	1	120	31.3052		64.7933
180	35	61	72366.4	72301.6	1	2.53055e+06	0.57377	4053.31	3988.52	3	1	180	31.5798
240	52	60	41020.6	40955.8	1	2.1297e+06	0.866667	4198.58	4133.79	3	1	240	25.8086
300	84.5	60	18357.8	18293	1	1.54576e+06	1.40833	4346.37	4281.58	3	1	200	18.0897
	171.5	181			sum	6.20601e+06	0.947514					Rep-	25.4489
					cpm/ml	36186.7
Protocol ID	Protocol name	Measurement date & time	Completion status	Run ID			Rack	Det	Pos	Time	Sample code	Cr-51 Counts	Cr-51 CPM	Cr-51 Error %	Cr-51 Info
30	EDTA Chris	2014-01-17 11:14:07	0	310			50	1	1	1800		1916.5	63.88	12.51	I
30	EDTA Chris	2014-01-17 11:44:21	0	310			50	1	2	1800.02	P base	2021.5	67.38	12.18	I
30	EDTA Chris	2014-01-17 12:14:34	0	310			50	1	3	937.9	P0	49935.9	3195.07	1.77
30	EDTA Chris	2014-01-17 12:30:26	0	310			50	1	4	976.14	30	50040.3	3076.3	1.8
30	EDTA Chris	2014-01-17 12:46:56	0	310			50	1	5	1042.54	60	49936.4	2874.36	1.87
30	EDTA Chris	2014-01-17 13:04:32	0	310			50	1	6	978.15	90	50045.9	3070.33	1.8
30	EDTA Chris	2014-01-17 13:21:04	0	310			50	1	7	1800		1966.56	65.55	12.35	I
30	EDTA Chris	2014-01-17 13:51:18	0	310			50	1	8	931.87	P0	49991.5	3219.35	1.76
30	EDTA Chris	2014-01-17 14:07:04	0	310			50	1	9	823.2	60	49959.7	3642.08	1.66
30	EDTA Chris	2014-01-17 14:21:01	0	310			50	1	10	782.95	120	49949.2	3828.53	1.62
30	EDTA Chris	2014-01-17 14:34:45	0	310			51	1	1	740.69	180	50026.5	4053.31	1.57
30	EDTA Chris	2014-01-17 14:47:19	0	310			51	1	2	714.52	240	49988.2	4198.58	1.54
30	EDTA Chris	2014-01-17 14:59:27	0	310			51	1	3	690.38	300	49999.5	4346.37	1.52
30	EDTA Chris	2014-01-17 15:11:12	0	310			51	1	4	1800.01		1934.84	64.5	12.45	I
30	EDTA Chris	2014-01-17 15:41:25	0	310			51	1	5	94.72	U30	50633.5	32124.1	0.56
30	EDTA Chris	2014-01-17 15:43:14	0	310			51	1	6	26.28	60	51697.1	118710	0.29
30	EDTA Chris	2014-01-17 15:43:54	0	310			51	1	7	16.24	90	50691.5	189067	0.23
30	EDTA Chris	2014-01-17 15:44:24	0	310			51	1	8	1800.02		1937.74	64.59	12.44	I
30	EDTA Chris	2014-01-17 16:14:38	0	310			51	1	9	18.25	U60	50252.5	166623	0.24
30	EDTA Chris	2014-01-17 16:15:10	0	310			51	1	10	24.28	120	54392.9	135342	0.27
30	EDTA Chris	2014-01-17 16:16:15	0	310			52	1	1	42.4	180	50948.9	72366.4	0.37
30	EDTA Chris	2014-01-17 16:17:11	0	310			52	1	2	74.6	240	50898.7	41020.6	0.49
30	EDTA Chris	2014-01-17 16:18:39	0	310			52	1	3	165.15	300	50483.8	18357.8	0.74
30	EDTA Chris	2014-01-17 16:21:38	0	310			52	1	4	1800		1885.83	62.86	12.61	I
			Udleveret	cpm/Mbq/min	cpm/min
Ind:	75809.9	cpm/min	18	4211.66	75809.9
GFR baseline	74.4691
Præiskæmi
0-30	72.5295
30-60	76.4385
60-90	76.5152
PostOP
0-60	66.2922
60-120	60.8865
120-180	57.7098
180-240	55.1218
240-300	53.2314

## Sheet: B2
Tid	Urin vol	Tid	Urin	Urin bg-korr			Urin vol/min	Plasma	plasma bg-korr	mL plasma	mL Urin	tid	GFR	Bg	gns baggrund
	mL	min	cpm	cpm			mL/min	cpm	cpm	mL	mL			cpm	cpm
Samlet
Baseline								2130.99	2068.96	3	1
30	8	30	83765.8	83703.7	1	669630	0.266667	2352.58	2290.55	3	1		30.7204	60.03
60	11	30	97705	97643	1	1.07407e+06	0.366667	2369.03	2307	3	1		46.7236	76.75
90	8	30	104086	104024	1	832195	0.266667	2235.66	2173.63	3	1		37.1463	57.6
	27	90			sum	2.5759e+06	0.3					0-90 min	38.8515	60.04
Højre					cpm/ml	95403.6								60.56
0								2627.58	2565.55	3	1		0	59.19
30	7	31	123258	123196	1	862370	0.225806	2668.74	2606.71	3	1		32.2702	60.01	62.0257
60	6	29	116997	116935	1	701610	0.206897	2846.45	2784.42	3	1		26.9258
90	14	36	99905.6	99843.6	1	1.39781e+06	0.388889	2983.91	2921.88	3	1		40.8265
120	8	30	166618	166556	1	1.33245e+06	0.266667	3062.5	3000.47	3	1		44.9972	36.2549
	35	126			sum	3.43187e+06	0.277778						29.4369
Venstre					cpm/ml	98053.4
0								2627.58	2565.55	3	1
30	8.5	31	60678.4	60616.3	1	515239	0.274194	2668.74	2606.71	3	1		19.2804
60	14	29	49382.9	49320.9	1	690492	0.482759	2846.45	2784.42	3	1		26.4991
90	19	36	41308.7	41246.7	1	783687	0.527778	2983.91	2921.88	3	1		22.8895
120	20	30	48622.2	48560.2	1	971204	0.666667	3062.5	3000.47	3	1		32.7979	25.3667
	61.5	126			sum	2.44538e+06	0.488095						20.9753
					cpm/ml	39762.3
Protocol ID	Protocol name	Measurement date & time	Completion status	Run ID			Rack	Det	Pos	Time	Sample code	Cr-51 Counts	Cr-51 CPM	Cr-51 Error %	Cr-51 Info
32	EDTA Chris 32	2014-01-31 14:31:50	0	313			70	1	1	1800		1801	60.03	12.91	I
32	EDTA Chris 32	2014-01-31 15:02:04	0	313			70	1	2	1800.02	P base	2302.5	76.75	11.41	I
32	EDTA Chris 32	2014-01-31 15:32:18	0	313			70	1	3	1404.77	P0	49886.7	2130.99	2.17
32	EDTA Chris 32	2014-01-31 15:55:56	0	313			70	1	4	1273.98	30	49945.7	2352.58	2.06
32	EDTA Chris 32	2014-01-31 16:17:24	0	313			70	1	5	1265.92	60	49976.7	2369.03	2.05
32	EDTA Chris 32	2014-01-31 16:38:44	0	313			70	1	6	1342.4	90	50013	2235.66	2.11
32	EDTA Chris 32	2014-01-31 17:01:20	0	313			70	1	7	1800		1728.03	57.6	13.18	I
32	EDTA Chris 32	2014-01-31 17:31:34	0	313			70	1	8	1141.17	P0	49968	2627.58	1.95
32	EDTA Chris 32	2014-01-31 17:50:49	0	313			70	1	9	1125.06	30	50034.2	2668.74	1.94
32	EDTA Chris 32	2014-01-31 18:09:48	0	313			70	1	10	1054.63	60	50024.7	2846.45	1.87
32	EDTA Chris 32	2014-01-31 18:28:03	0	313			71	1	1	1004.31	90	49938	2983.91	1.83
32	EDTA Chris 32	2014-01-31 18:45:01	0	313			71	1	2	980.16	120	50020.7	3062.5	1.81
32	EDTA Chris 32	2014-01-31 19:01:35	0	313			71	1	3	1800.01		1801.14	60.04	12.91	I
32	EDTA Chris 32	2014-01-31 19:31:49	0	313			71	1	4	36.36	U30	50548.2	83765.8	0.35
32	EDTA Chris 32	2014-01-31 19:32:39	0	313			71	1	5	32.33	60	52396.9	97705	0.32
32	EDTA Chris 32	2014-01-31 19:33:25	0	313			71	1	6	30.33	90	52342.5	104086	0.31
32	EDTA Chris 32	2014-01-31 19:34:09	0	313			71	1	7	1800.02		1816.7	60.56	12.85	I
32	EDTA Chris 32	2014-01-31 20:04:23	0	313			71	1	8	26.3	UH 30	53698.3	123258	0.28
32	EDTA Chris 32	2014-01-31 20:05:03	0	313			71	1	9	26.3	60	50986.8	116997	0.29
32	EDTA Chris 32	2014-01-31 20:05:43	0	313			71	1	10	30.33	90	50248.8	99905.6	0.32
32	EDTA Chris 32	2014-01-31 20:06:54	0	313			72	1	1	18.24	120	50237.8	166618	0.24
32	EDTA Chris 32	2014-01-31 20:07:27	0	313			72	1	2	1800.01		1775.66	59.19	13	I
32	EDTA Chris 32	2014-01-31 20:37:40	0	313			72	1	3	50.44	UV 30	50851.7	60678.4	0.41
32	EDTA Chris 32	2014-01-31 20:38:45	0	313			72	1	4	62.53	60	51342.2	49382.9	0.45
32	EDTA Chris 32	2014-01-31 20:40:01	0	313			72	1	5	74.6	90	51255.6	41308.7	0.49
32	EDTA Chris 32	2014-01-31 20:41:29	0	313			72	1	6	62.52	120	50538.2	48622.2	0.45
32	EDTA Chris 32	2014-01-31 20:42:46	0	313			72	1	7	1800.01		1800.34	60.01	12.91	I
			Udleveret	cpm/Mbq/min	cpm/min
Ind:	75809.9	cpm/min	18	4211.66	75809.9
GFR baseline	100.098
GFR post-op	80.1419
Baseline
0-30	101.45
30-60	96.3356
60-90	98.7817
PostOP
0-30	85.8821
30-60	82.4739
60-90	78.0156
90-120	75.228
