# Supplementary material for: Testing Danegaptide Effects on Kidney Function after Ischemia/Reperfusion Injury in a New Porcine Two Week Model
Source: PLoS One. 2016 Oct 19;11(10):e0164109. doi: 10.1371/journal.pone.0164109 (PMC5070773; doi:10.1371/journal.pone.0164109)
Supplement: S1 File — (ZIP) [file pone.0164109.s001.zip › PLOS-one/SUM + t├alletal/Chrome Z6 ST.xlsx]

## Sheet: B1
Chris A
Pilot 2	Z1
Tid	Urin vol	Tid	Urin	Urin bg-korr			Urin vol/min	Plasma	plasma bg-korr	mL plasma	mL Urin	tid	GFR	Bg	gns baggrund
	mL	min	cpm	cpm			mL/min	cpm	cpm	mL	mL			cpm	cpm
Baseline								2600.61	2533.28	3
30	12	31	440893	440826	1	5.28991e+06	0.387097	2563.03	2495.7	3	1	-90	198.281	66.38
60	6.5	31	302639	302571	1	1.96671e+06	0.209677	1807.13	1739.8	3	1	-60	87.103	65.87
90	15	30	154114	154046	1	2.3107e+06	0.5	1479.88	1412.55	3	1	-30	140.596	65.67
sum	33.5	92			sum	9.56732e+06	0.36413					0-90 min	152.532	69.58
0					cpm/ml	285592		65.67	-1.66167	3		0		69.05
60	15	60	22754.2	22686.8			0.25	2042.85	1975.52	3	1	60	16.1394	67.44
120	290	60	13473.4	13406	1	3.88775e+06	4.83333	2077.71	2010.38	3	1	120	94.3501		67.3317
180	340	60	11473	11405.7	1	3.87793e+06	5.66667	3282.83	3215.5	3	1	180	72.3421
240	335	59	14644.1	14576.8	1	4.88323e+06	5.67797	3430.35	3363.02	3	1	240	73.9738
300	75	61	22361	22293.7	1	1.67203e+06	1.22951	3558.83	3491.5	3	1	200	23.5309
	750	180			sum	1.04332e+07	4.16667					Rep-	57.5764
					cpm/ml	13910.9
Protocol ID	Protocol name	Measurement date & time	Completion status	Run ID			Rack	Det	Pos	Time	Sample code	Cr-51 Counts	Cr-51 CPM	Cr-51 Error %	Cr-51 Info
31	EDTA Chris 31	2014-02-15 00:07:30	0	318			66	1	1	1800.01		1991.5	66.38	12.27	I
31	EDTA Chris 31	2014-02-15 00:37:44	0	318			66	1	2	1800	P base	1976	65.87	12.32	I
31	EDTA Chris 31	2014-02-15 01:07:57	0	318			66	1	3	1151.21	P0	49890.5	2600.61	1.96
31	EDTA Chris 31	2014-02-15 01:27:23	0	318			66	1	4	1169.32	30	49942.9	2563.03	1.98
31	EDTA Chris 31	2014-02-15 01:47:06	0	318			66	1	5	1660.34	60	50002.7	1807.13	2.35
31	EDTA Chris 31	2014-02-15 02:15:00	0	318			66	1	6	1800	90	44392.6	1479.88	2.6
31	EDTA Chris 31	2014-02-15 02:45:14	0	318			66	1	7	1800.02		1970.03	65.67	12.34	I
31	EDTA Chris 31	2014-02-15 03:15:28	0	318			66	1	8	1597.96	P0	49915.6	1874.42	2.31
31	EDTA Chris 31	2014-02-15 03:42:20	0	318			66	1	9	1467.16	60	49947.5	2042.85	2.21
31	EDTA Chris 31	2014-02-15 04:07:01	0	318			66	1	10	1443.01	120	49963.4	2077.71	2.19
31	EDTA Chris 31	2014-02-15 04:31:45	0	318			67	1	1	913.75	180	49986	3282.83	1.75
31	EDTA Chris 31	2014-02-15 04:47:12	0	318			67	1	2	873.51	240	49931.5	3430.35	1.71
31	EDTA Chris 31	2014-02-15 05:01:59	0	318			67	1	3	843.31	300	50010.3	3558.83	1.68
31	EDTA Chris 31	2014-02-15 05:16:17	0	318			67	1	4	1800.02		2087.28	69.58	11.99	I
31	EDTA Chris 31	2014-02-15 05:46:30	0	318			67	1	5	8.18	U30	58855.7	440893	0.15
31	EDTA Chris 31	2014-02-15 05:46:52	0	318			67	1	6	10.21	60	50716.7	302639	0.18
31	EDTA Chris 31	2014-02-15 05:47:16	0	318			67	1	7	20.27	90	51660	154114	0.25
31	EDTA Chris 31	2014-02-15 05:47:50	0	318			67	1	8	1800.02		2071.57	69.05	12.03	I
31	EDTA Chris 31	2014-02-15 06:18:04	0	318			67	1	9	132.96	U 60	50367.3	22754.2	0.66
31	EDTA Chris 31	2014-02-15 06:20:31	0	318			67	1	10	223.51	120	50156.7	13473.4	0.86
31	EDTA Chris 31	2014-02-15 06:24:47	0	318			68	1	1	263.74	180	50402.8	11473	0.93
31	EDTA Chris 31	2014-02-15 06:29:25	0	318			68	1	2	205.41	240	50097.8	14644.1	0.83
31	EDTA Chris 31	2014-02-15 06:33:04	0	318			68	1	3	134.97	300	50244.6	22361	0.67
31	EDTA Chris 31	2014-02-15 06:35:32	0	318			68	1	4	1800		2023.25	67.44	12.18	I
			Udleveret	cpm/Mbq/min	cpm/min
Ind:	101080	cpm/min	24	4211.66	101080
GFR baseline	143.534
Præiskæmi
0-30	117.452
30-60	138.777
60-90	184.508
PostOP
0-60	154.822
60-120	147.184
120-180	113.138
180-240	90.3415
240-300	86.774

## Sheet: B2
Tid	Urin vol	Tid	Urin	Urin bg-korr			Urin vol/min	Plasma	plasma bg-korr	mL plasma	mL Urin	tid	GFR	Bg	gns baggrund
	mL	min	cpm	cpm			mL/min	cpm	cpm	mL	mL			cpm	cpm
Samlet
Baseline								2668.83	2613.74	3	1
30	2.5	30	149226	149171	1	372926	0.0833333	2438.56	2383.47	3	0.5		29.8508	56.38
60	8	30	168161	168106	1	1.34485e+06	0.266667	2638.18	2583.09	3	1		54.1562	55.2
90	9	30	105895	105840	1	952560	0.3	2719.33	2664.24	3	1		36.3065	57.44
	19.5	90			sum	2.67034e+06	0.216667					0-90 min	34.7546	55.25
Højre					cpm/ml	136940								55.09
0								2754.84	2699.75	3	1			52.95
30	14	30	90772.9	90717.8	1	1.27005e+06	0.466667	2864.65	2809.56	3	1		46.1056	53.33	55.0914
60	9	30	121414	121359	1	1.09223e+06	0.3	2880.35	2825.26	3	1		38.7671
90	14	30	109415	109360	1	1.53104e+06	0.466667	2873.57	2818.48	3	1		54.2562
120	10	33	100720	100665	1	1.00665e+06	0.30303	2706.13	2651.04	3	1		33.463	43.148
	47	123			sum	3.62991e+06	0.382114						32.0682
Venstre					cpm/ml	77232.2
0								2754.84	2699.75	3	1
30	20	30	37217.1	37162	1	743241	0.666667	2864.65	2809.56	3	1		26.9813
60	12.5	30	49306.9	49251.8	1	615647	0.416667	2880.35	2825.26	3	1		21.8515
90	7.5	30	49048.5	48993.4	1	367450	0.25	2873.57	2818.48	3	1		13.0215
120	30	33	41854.2	41799.1	1	1.25397e+06	0.909091	2706.13	2651.04	3	1		41.6847	25.8848
	70	123			sum	2.23707e+06	0.569106						19.7632
					cpm/ml	31958.1
Protocol ID	Protocol name	Measurement date & time	Completion status	Run ID			Rack	Det	Pos	Time	Sample code	Cr-51 Counts	Cr-51 CPM	Cr-51 Error %	Cr-51 Info
32	EDTA Chris 32	2014-02-28 00:31:38	0	333			74	1	1	1800	0	1691.5	56.38	13.32	I
32	EDTA Chris 32	2014-02-28 01:01:52	0	333			74	1	2	1800	P base	1656	55.2	13.46	I
32	EDTA Chris 32	2014-02-28 01:32:06	0	333			74	1	3	1123.05	P0	49946.8	2668.83	1.94
32	EDTA Chris 32	2014-02-28 01:51:03	0	333			74	1	4	1229.71	30	49972.2	2438.56	2.03
32	EDTA Chris 32	2014-02-28 02:11:46	0	333			74	1	5	1137.14	60	49992.6	2638.18	1.95
32	EDTA Chris 32	2014-02-28 02:30:57	0	333			74	1	6	1102.93	90	49979.9	2719.33	1.92
32	EDTA Chris 32	2014-02-28 02:49:34	0	333			74	1	7	1800		1723.04	57.44	13.2	I
32	EDTA Chris 32	2014-02-28 03:19:48	0	333			74	1	8	1088.84	P0	49985.5	2754.84	1.91
32	EDTA Chris 32	2014-02-28 03:38:10	0	333			74	1	9	1046.57	30	49960	2864.65	1.87
32	EDTA Chris 32	2014-02-28 03:55:51	0	333			74	1	10	1042.55	60	50040.5	2880.35	1.86
32	EDTA Chris 32	2014-02-28 04:13:46	0	333			75	1	1	1044.55	90	50018.7	2873.57	1.87
32	EDTA Chris 32	2014-02-28 04:31:24	0	333			75	1	2	1108.96	120	50009.3	2706.13	1.92
32	EDTA Chris 32	2014-02-28 04:50:07	0	333			75	1	3	1800		1657.5	55.25	13.45	I
32	EDTA Chris 32	2014-02-28 05:20:21	0	333			75	1	4	22.27	U30	54987.6	149226	0.26
32	EDTA Chris 32	2014-02-28 05:20:57	0	333			75	1	5	18.24	60	50707.8	168161	0.24
32	EDTA Chris 32	2014-02-28 05:21:29	0	333			75	1	6	30.33	90	53247.3	105895	0.31
32	EDTA Chris 32	2014-02-28 05:22:13	0	333			75	1	7	1800		1652.69	55.09	13.47	I
32	EDTA Chris 32	2014-02-28 05:52:27	0	333			75	1	8	34.35	UH30	51740.2	90772.9	0.33
32	EDTA Chris 32	2014-02-28 05:53:15	0	333			75	1	9	26.3	60	52898.4	121414	0.29
32	EDTA Chris 32	2014-02-28 05:53:55	0	333			75	1	10	28.31	90	51340.7	109415	0.3
32	EDTA Chris 32	2014-02-28 05:55:16	0	333			76	1	1	30.33	120	50658.9	100720	0.32
32	EDTA Chris 32	2014-02-28 05:56:00	0	333			76	1	2	1800		1588.44	52.95	13.74	I
32	EDTA Chris 32	2014-02-28 06:26:14	0	333			76	1	3	82.66	UV30	51174.2	37217.1	0.52
32	EDTA Chris 32	2014-02-28 06:27:50	0	333			76	1	4	62.52	60	51249.1	49306.9	0.45
32	EDTA Chris 32	2014-02-28 06:29:07	0	333			76	1	5	62.52	90	50979.6	49048.5	0.45
32	EDTA Chris 32	2014-02-28 06:30:23	0	333			76	1	6	72.58	120	50522.6	41854.2	0.49
32	EDTA Chris 32	2014-02-28 06:31:49	0	333			76	1	7	1800.01		1599.9	53.33	13.69	I
			Udleveret	cpm/Mbq/min	cpm/min
Ind:	75809.9	cpm/min	18	4211.66	75809.9
GFR baseline	86.9305
GFR post-op	80.766
Baseline
0-30	89.059
30-60	89.5967
60-90	84.9012
PostOP
0-30	80.9432
30-60	79.1748
60-90	79.0521
90-120	81.5204
