# Supplementary material for: Testing Danegaptide Effects on Kidney Function after Ischemia/Reperfusion Injury in a New Porcine Two Week Model
Source: PLoS One. 2016 Oct 19;11(10):e0164109. doi: 10.1371/journal.pone.0164109 (PMC5070773; doi:10.1371/journal.pone.0164109)
Supplement: S1 File — (ZIP) [file pone.0164109.s001.zip › PLOS-one/SUM + t├alletal/Chrome Z8 ST.xlsx]

## Sheet: B1
Chris A
Pilot 2	Z1
Tid	Urin vol	Tid	Urin	Urin bg-korr			Urin vol/min	Plasma	plasma bg-korr	mL plasma	mL Urin	tid	GFR	Bg	gns baggrund
	mL	min	cpm	cpm			mL/min	cpm	cpm	mL	mL			cpm	cpm
Baseline								2926.26	2868.31	3
30	10	30	213333	213275	1	2.13275e+06	0.333333	2953.34	2895.39	3	1	-90	72.5473	58.22
60	10	30	219136	219078	1	2.19078e+06	0.333333	2970.06	2912.11	3	1	-60	73.9705	58.15
90	15	30	143011	142953	1	2.14429e+06	0.5	2953.72	2895.77	3	1	-30	72.3959	52.94
sum	35	90			sum	6.46782e+06	0.388889					0-90 min	74.5254	59.04
0					cpm/ml	184795		2982.98	2925.03	3		0		59.83
60	74	60	31828.4	31770.5			1.23333	3437.67	3379.72	3	1	60	36.6165	59.54
120	104	60	22160.7	22102.7			1.73333	3603.6	3545.65	3	1	120	32.6458		57.9533
180	37	60	62810.2	62752.2			0.616667	4020.98	3963.03	3	1	180	30.4519
240	85	60	34943.8	34885.9			1.41667	1604.86	1546.91	3	1	240	52.7085
300	100	60	22047.9	21989.9			1.66667	4820.1	4762.15	3	1	200	34.2258
Protocol ID	Protocol name	Measurement date & time	Completion status	Run ID			Rack	Det	Pos	Time	Sample code	Cr-51 Counts	Cr-51 CPM	Cr-51 Error %	Cr-51 Info
31	EDTA Chris 31	2014-02-20 18:42:38	0	328			63	1	1	1800.01		1746.5	58.22	13.11	I
31	EDTA Chris 31	2014-02-20 19:12:52	0	328			63	1	2	1800	P0	1744.5	58.15	13.11	I
31	EDTA Chris 31	2014-02-20 19:43:06	0	328			63	1	3	1026.45	Base	50053.1	2926.26	1.85
31	EDTA Chris 31	2014-02-20 20:00:26	0	328			63	1	4	1016.37	30	50020.4	2953.34	1.84
31	EDTA Chris 31	2014-02-20 20:17:37	0	328			63	1	5	1010.35	60	50005.4	2970.06	1.83
31	EDTA Chris 31	2014-02-20 20:34:41	0	328			63	1	6	1016.39	90	50027.4	2953.72	1.84
31	EDTA Chris 31	2014-02-20 20:51:51	0	328			63	1	7	1800		1588.33	52.94	13.74	I
31	EDTA Chris 31	2014-02-20 21:22:05	0	328			63	1	8	1004.32	P0	49923.2	2982.98	1.83
31	EDTA Chris 31	2014-02-20 21:39:03	0	328			63	1	9	873.51	60	50038	3437.67	1.71
31	EDTA Chris 31	2014-02-20 21:53:50	0	328			63	1	10	833.26	120	50036.2	3603.6	1.67
31	EDTA Chris 31	2014-02-20 22:08:16	0	328			64	1	1	746.72	180	50031.8	4020.98	1.58
31	EDTA Chris 31	2014-02-20 22:20:56	0	328			64	1	2	1800	240	48141.5	1604.86	2.5
31	EDTA Chris 31	2014-02-20 22:51:10	0	328			64	1	3	623.96	300	50113.4	4820.1	1.44
31	EDTA Chris 31	2014-02-20 23:01:48	0	328			64	1	4	1800.01		1771.23	59.04	13.01	I
31	EDTA Chris 31	2014-02-20 23:32:02	0	328			64	1	5	16.24	U30	57130.8	213333	0.22
31	EDTA Chris 31	2014-02-20 23:32:32	0	328			64	1	6	14.22	60	51363.1	219136	0.21
31	EDTA Chris 31	2014-02-20 23:33:00	0	328			64	1	7	22.27	90	52712.2	143011	0.26
31	EDTA Chris 31	2014-02-20 23:33:36	0	328			64	1	8	1800		1795.01	59.83	12.93	I
31	EDTA Chris 31	2014-02-21 00:03:50	0	328			64	1	9	94.72	U60	50168.1	31828.4	0.56
31	EDTA Chris 31	2014-02-21 00:05:38	0	328			64	1	10	136.97	120	50534.5	22160.7	0.67
31	EDTA Chris 31	2014-02-21 00:08:48	0	328			65	1	1	48.43	180	50538.1	62810.2	0.4
31	EDTA Chris 31	2014-02-21 00:09:50	0	328			65	1	2	86.67	240	50385.4	34943.8	0.53
31	EDTA Chris 31	2014-02-21 00:11:31	0	328			65	1	3	136.98	300	50278.7	22047.9	0.67
31	EDTA Chris 31	2014-02-21 00:14:01	0	328			65	1	4	1800.02		1786.24	59.54	12.96	I
Ind:	85055.3	cpm/min
GFR baseline	86.4722
Præiskæmi
0-30	86.797
30-60	86.1552
60-90	86.1497
PostOP
0-60	79.4829
60-120	72.4773
120-180	66.9325
180-240	90.7121
240-300	79.4296

## Sheet: B2
Tid	Urin vol	Tid	Urin	Urin bg-korr	Urin vol/min	Plasma	plasma bg-korr	mL plasma	mL Urin	tid	GFR	Bg	gns baggrund
	mL	min	cpm	cpm	mL/min	cpm	cpm	mL	mL			cpm	cpm
Samlet
Baseline						0	0	3	1
30	0	30	0	0	0	0	0	3	1		#DIV/0!	0
60	0	30	0	0	0	0	0	3	1		#DIV/0!	0
90	0	30	0	0	0	0	0	3	1		#DIV/0!	0
												0
Højre												0
0						0	0	3	1			0
30	14	30	0	0	0.466667	0	0	3	1		#DIV/0!	0	0
60	13	30	0	0	0.433333	0	0	3	1		#DIV/0!
90	17.5	34	0	0	0.514706	0	0	3	1		#DIV/0!
120	12	26	0	0	0.461538	0	0	3	1		#DIV/0!	#DIV/0!
Venstre
0						0	0	3	1
30	40	30	0	0	1.33333	0	0	3	1		#DIV/0!
60	33	30	0	0	1.1	0	0	3	1		#DIV/0!
90	42	34	0	0	1.23529	0	0	3	1		#DIV/0!
120	39	26	0	0	1.5	0	0	3	1		#DIV/0!	#DIV/0!
