# Supplementary material for: Testing Danegaptide Effects on Kidney Function after Ischemia/Reperfusion Injury in a New Porcine Two Week Model
Source: PLoS One. 2016 Oct 19;11(10):e0164109. doi: 10.1371/journal.pone.0164109 (PMC5070773; doi:10.1371/journal.pone.0164109)
Supplement: S1 File — (ZIP) [file pone.0164109.s001.zip › PLOS-one/SUM + t├alletal/Opg├╕relse_28-06-2014.xls]

## Sheet: Ark1
Opgørelse pr.	2014-06-28
			NUK/Lee
Chris Amdisen	Isotop til Prim og sust
51 Cr-EDTA	Pris pr. MBq	100	kr.
Udleveret af Lene E. Nielsen/NUK-skejby
Forsøgsdato	antal MBq	Pris
4.+6. marts 2014	36	3600	kr.
11.+12.+13. marts 2014	78	7800	kr.
18.+19.+20. marts 2014	78	7800	kr.
25.+26.+27. marts 2014	54	5400	kr.
1.+2.+3. april 2014	54	5400	kr.
9.+10.+10. april 2014	78	7800	kr.
23.+24.+24. april 2014	45	4500	kr.
6. +6. maj 2014	40	4000	kr.
5. +5. juni 2014	40	4000	kr.
12.+12. juni 2014	40	4000	kr.
19.+19. juni 2014	30	3000	kr.
26.+26. juni 2014	30	3000	kr.
Udleveret i alt	603	MBq
Pris i alt		60300	kr.
