# Supplementary material for: Testing Danegaptide Effects on Kidney Function after Ischemia/Reperfusion Injury in a New Porcine Two Week Model
Source: PLoS One. 2016 Oct 19;11(10):e0164109. doi: 10.1371/journal.pone.0164109 (PMC5070773; doi:10.1371/journal.pone.0164109)
Supplement: S1 File — (ZIP) [file pone.0164109.s001.zip › PLOS-one/SUM + t├alletal/T├alletal GFR.xlsx]

## Sheet: Ark1
Dag 1
		1	2	3		5	6	7	8	9	10	11	12	13	14	15	16	17	18	19	20	21	22	23	24
	GFR baseline	80.3437	172.044	74.4691		85.2954	143.534	95.472		109.093	98.0584	148.767	96.6218	142.095	115.523	122.12	97.4054	114.804	78.8335			120.932	148.632	145.296	120.405
	Præiskæmi
	0-30	79.6749	165.834	72.5295		75.4126	117.452	92.1501		103.691	92.1307	149.678	75.3389	131.459	107.561	108.949	90.1132	111.24	73.5257			114.504	144.637	134.638	115.884
	30-60	80.1459	191.078	76.4385		95.0915	138.777	94.5324		110.43	100.876	158.56	74.6768	155.24	115.414	119.639	99.8272	115.129	80.3418			126.413	152.804	151.227	120.256
	60-90	81.0239	178.738	76.5152		98.1591	184.508	99.0425		115.089	104.801	147.868	134.663	154.603	124.757	138.914	105.982	118.605	84.9672			128.123	152.854	157.787	125.293
	PostOP
	0-60	68.0068	111.931	66.2922		84.6827	154.822	95.4355		109.873	102.593	138.639	129.023	131.827	119.673	150.555	102.195	110.713	106.421			113.667	135.451	141.076	117.534
	60-120	60.5292	86.8981	60.8865		76.0853	147.184	90.4825		108.144	99.0589	116.488	115.854	114.431	104.597	119.337	93.5174	97.275	104.253			99.5562	116.073	121.762	103.362
	120-180	59.0867	73.5806	57.7098		69.8849	113.138	85.1082		110.32	84.4036	97.991	109.989	103.428	94.9794	97.0284	87.2417	91.877	86.0063			90.9959	105.779	112.56	94.6026
	180-240	59.8835	65.9676	55.1218		68.363	90.3415	75.1788		100.398	81.8937	92.1812	99.1039	98.4924	92.9102	85.0699	86.9837	97.1426	77.9589				105.774	108.262	92.4109
	240-300	56.9838	60.614	53.2314		86.7665	86.774	72.0111		89.3943	89.9787	91.4199	79.3619	98.3059	90.043	80.622	86.4222	110.453	76.7541			89.8842	102.162	102.966	90.3888
Dag 2
	GFR baseline	91.5306	91.7853	100.098		74.7167	86.9305	84.375		81.914	93.458	83.4729	86.8422	90.3608	79.9962	86.7325	84.3656	81.7206	86.2324			94.6996	66.3523	81.4227	58.2997
	GFR post-op	91.5952	76.9878	80.1419		67.3849	80.766	77.4038		76.8619	88.0296	78.222	84.3806	81.0346	71.655	78.8796	72.565	72.7759	73.9899			75.3853	79.0179	82.3241	90.1122
	Baseline
	0-30	95.0356	97.409	101.45		74.7981	89.059	86.7188		84.8518	90.2225	84.7031	87.9666	92.0302	80.9734	89.9038	85.3135	84.9742	92.1658			117.913	63.355	77.7881	55.7707
	30-60	92.337	91.4834	96.3356		74.8815	89.5967	84.0607		81.3008	93.3265	83.3902	89.0299	89.6941	79.6396	86.3418	83.421	81.2008	85.1995			120.167	67.3047	83.7215	58.4665
	60-90	88.2749	86.7756	98.7817		74.6355	84.9012	82.1545		79.1729	96.9343	82.2779	85.7461	88.7509	79.0423	83.7773	83.4387	78.7071	81.0168			79.1226	69.6473	85.4136	61.069
	PostOP
	0-30	97.3317	80.4366	85.8821		68.5764	80.9432	78.0324		75.8137	89.4971	79.3232	82.2792	83.6955	72.0115	80.2228	79.3603	74.781	74.6504			66.66	75.6904	86.3447	75.5596
	30-60	94.0964	77.4272	82.4739		67.1239	79.1748	75.8042		76.7933	89.1463	77.7576	83.2039	80.5403	70.5114	79.2827	70.7601	73.1256	74.4946			67.342	71.6713	81.1995	87.1571
	60-90	89.3244	75.4685	78.0156		66.1941	79.0521	74.5798		78.0806	87.1931	77.1563	83.7263	79.0906	69.7727	78.2419	67.806	72.8126	74.666			79.0276	74.5641	81.1176	99.169
	90-120	86.5754	74.1761	75.228		66.742	81.5204	78.2811		77.2165	85.6494	77.7408	86.5052	79.8847	71.7965	77.5037	70.6669	71.0975	72.8006			85.8104	90.7666	81.0867	109.079

## Sheet: Ark2
Dag 1		GFR baseline		Præiskæmi	0-30	30-60	60-90		PostOP	Isk+60	Rep/0	60	120	180
1	1	80.3437			79.6749	80.1459	81.0239			68.0068	60.5292	59.0867	59.8835	56.9838
1	2	172.044			165.834	191.078	178.738			111.931	86.8981	73.5806	65.9676	60.614
1	9	109.093			103.691	110.43	115.089			109.873	108.144	110.32	100.398	89.3943
1	11	148.767			149.678	158.56	147.868			138.639	116.488	97.991	92.1812	91.4199
1	12	96.6218			75.3389	74.6768	134.663			129.023	115.854	109.989	99.1039	79.3619
1	14	115.523			107.561	115.414	124.757			119.673	104.597	94.9794	92.9102	90.043
1	17	114.804			111.24	115.129	118.605			110.713	97.275	91.877	97.1426	110.453
1	18	78.8335			73.5257	80.3418	84.9672			106.421	104.253	86.0063	77.9589	76.7541
1	22	148.632			144.637	152.804	152.854			135.451	116.073	105.779	105.774	102.162
1	23	145.296			134.638	151.227	157.787			141.076	121.762	112.56	108.262	102.966
1	24	120.405			115.884	120.256	125.293			117.534	103.362	94.6026	92.4109	90.3888
0	3	74.4691			72.5295	76.4385	76.5152			66.2922	60.8865	57.7098	55.1218	53.2314
0	5	85.2954			75.4126	95.0915	98.1591			84.6827	76.0853	69.8849	68.363	86.7665
0	6	143.534			117.452	138.777	184.508			154.822	147.184	113.138	90.3415	86.774
0	7	95.472			92.1501	94.5324	99.0425			95.4355	90.4825	85.1082	75.1788	72.0111
0	10	98.0584			92.1307	100.876	104.801			102.593	99.0589	84.4036	81.8937	89.9787
0	13	142.095			131.459	155.24	154.603			131.827	114.431	103.428	98.4924	98.3059
0	15	122.12			108.949	119.639	138.914			150.555	119.337	97.0284	85.0699	80.622
0	16	97.4054			90.1132	99.8272	105.982			102.195	93.5174	87.2417	86.9837	86.4222
0	21	120.932			114.504	126.413	128.123			113.667	99.5562	90.9959		89.8842
DAG 2
Behandlet
		GFR baseline	GFR post-op		Baseline	0-30	30-60	60-90		PostOP	0-30	30-60	60-90	90-120
1	1	91.5306	91.5952			95.0356	92.337	88.2749			97.3317	94.0964	89.3244	86.5754
1	2	91.7853	76.9878			97.409	91.4834	86.7756			80.4366	77.4272	75.4685	74.1761
1	9	81.914	76.8619			84.8518	81.3008	79.1729			75.8137	76.7933	78.0806	77.2165
1	11	83.4729	78.222			84.7031	83.3902	82.2779			79.3232	77.7576	77.1563	77.7408
1	12	86.8422	84.3806			87.9666	89.0299	85.7461			82.2792	83.2039	83.7263	86.5052
1	14	79.9962	71.655			80.9734	79.6396	79.0423			72.0115	70.5114	69.7727	71.7965
1	17	81.7206	72.7759			84.9742	81.2008	78.7071			74.781	73.1256	72.8126	71.0975
1	18	86.2324	73.9899			92.1658	85.1995	81.0168			74.6504	74.4946	74.666	72.8006
1	19
1	20
1	22	66.3523	79.0179			63.355	67.3047	69.6473			75.6904	71.6713	74.5641	90.7666
1	23	81.4227	82.3241			77.7881	83.7215	85.4136			86.3447	81.1995	81.1176	81.0867
1	24	58.2997	90.1122			55.7707	58.4665	61.069			75.5596	87.1571	99.169	109.079
		80.8699	79.8111
Ubehandlet
0	3	100.098	80.1419			101.45	96.3356	98.7817			85.8821	82.4739	78.0156	75.228
0
0	5	74.7167	67.3849			74.7981	74.8815	74.6355			68.5764	67.1239	66.1941	66.742
0	6	86.9305	80.766			89.059	89.5967	84.9012			80.9432	79.1748	79.0521	81.5204
0	7	84.375	77.4038			86.7188	84.0607	82.1545			78.0324	75.8042	74.5798	78.2811
0	8
0	10	93.458	88.0296			90.2225	93.3265	96.9343			89.4971	89.1463	87.1931	85.6494
0	13	90.3608	81.0346			92.0302	89.6941	88.7509			83.6955	80.5403	79.0906	79.8847
0	15	86.7325	78.8796			89.9038	86.3418	83.7773			80.2228	79.2827	78.2419	77.5037
0	16	84.3656	72.565			85.3135	83.421	83.4387			79.3603	70.7601	67.806	70.6669
0	21	94.6996	75.3853			117.913	120.167	79.1226			66.66	67.342	79.0276	85.8104
		88.4152	77.9545
