# Supplementary material for: Testing Danegaptide Effects on Kidney Function after Ischemia/Reperfusion Injury in a New Porcine Two Week Model
Source: PLoS One. 2016 Oct 19;11(10):e0164109. doi: 10.1371/journal.pone.0164109 (PMC5070773; doi:10.1371/journal.pone.0164109)
Supplement: S1 File — (ZIP) [file pone.0164109.s001.zip › PLOS-one/SUM + t├alletal/T├alletal gnms.xlsx]

## Sheet: Ark1
	Tælletal Gnm snit:
16.1	102942
	101156
16.2	83885.4
	85632.1
17.1	103357
	103302
17.2	109181
	109430
18.1	103464
	105656
18.2	108535
	108256
19.1
19.2
20.1
20.2
21.1
21.2
22.1
22.2
	102066	cpm/01, mL
Ind:	85055.3	cpm/min
