# Supplementary material for: Testing Danegaptide Effects on Kidney Function after Ischemia/Reperfusion Injury in a New Porcine Two Week Model
Source: PLoS One. 2016 Oct 19;11(10):e0164109. doi: 10.1371/journal.pone.0164109 (PMC5070773; doi:10.1371/journal.pone.0164109)
Supplement: S1 File — (ZIP) [file pone.0164109.s001.zip › PLOS-one/SUM + t├alletal/T├alletal gnms1.xlsx]

## Sheet: Ark1
	Tælletal Gnm snit:
	cpm		Mbq		cpm/MBq
16.1	102942		26		3959.32
	101156		26		3890.61
16.2	83885.4		15		5592.36
	85632.1		15		5708.8
17.1	103357		26		3975.28
	103302		26		3973.14
17.2	109181		15		7278.74
	109430		15		7295.34
18.1	103464		26		3979.38
	105656		26		4063.71
18.2	108535		15		7235.64
	108256		15		7217.05
21.1	80509.1		20		4025.45
	80748.6		20		4037.43
21.2	92396.3		15		6159.75
	91839.9		15		6122.66
22.1	63210		20		3160.5
	63409		20		3170.45
22.2	91012.8		15		6067.52
	91695.8		15		6113.06
23.1	81277.7		20		4063.88
	81411		20		4070.55
23.2	84450.1		17		4967.65
	86363.9		17		5080.23
24.1	85124.4		20		4256.22
	84830.3		20		4241.51
24.2	100587		17		5916.89
	100107		17		5888.64
				Gnmsnit	5053.99	cpm/mbq/0, mL
					4211.66	cpm/mbq/min
