# Supplementary material for: Testing Danegaptide Effects on Kidney Function after Ischemia/Reperfusion Injury in a New Porcine Two Week Model
Source: PLoS One. 2016 Oct 19;11(10):e0164109. doi: 10.1371/journal.pone.0164109 (PMC5070773; doi:10.1371/journal.pone.0164109)
Supplement: S1 File — (ZIP) [file pone.0164109.s001.zip › PLOS-one/Z1/000308.csv]

Protocol ID	Protocol name	Measurement date & time	Completion status	Run ID	Rack	Det	Pos	Time	Sample code	Cr-51 Counts	Cr-51 CPM	Cr-51 Error %	Cr-51 Info
30	EDTA Chris	2014-01-15 13:07:41	0	308	55	1	1	1800		2078.5	69.28	12.01	I
30	EDTA Chris	2014-01-15 13:37:55	0	308	55	1	2	1800.02		2108	70.27	11.93	I
30	EDTA Chris	2014-01-15 14:08:09	0	308	55	1	3	1032.48		49966.32	2904.11	1.86
30	EDTA Chris	2014-01-15 14:25:35	0	308	55	1	4	1070.72		50045.7	2804.83	1.89
30	EDTA Chris	2014-01-15 14:43:40	0	308	55	1	5	1044.55		49966.28	2870.56	1.87
30	EDTA Chris	2014-01-15 15:01:18	0	308	55	1	6	1092.85		49959.98	2743.33	1.91
30	EDTA Chris	2014-01-15 15:19:45	0	308	55	1	7	1800		2141.56	71.39	11.84	I
30	EDTA Chris	2014-01-15 15:49:59	0	308	55	1	8	966.07		49990.53	3105.31	1.79
30	EDTA Chris	2014-01-15 16:06:19	0	308	55	1	9	837.29		49992.12	3583.13	1.67
30	EDTA Chris	2014-01-15 16:20:30	0	308	55	1	10	762.82		49974.15	3931.58	1.59
30	EDTA Chris	2014-01-15 16:33:57	0	308	56	1	1	797.05		50025.72	3766.59	1.63
30	EDTA Chris	2014-01-15 16:47:28	0	308	56	1	2	782.96		49957.32	3829.14	1.62
30	EDTA Chris	2014-01-15 17:00:45	0	308	56	1	3	722.59		50005.59	4153.12	1.55
30	EDTA Chris	2014-01-15 17:13:01	0	308	56	1	4	1800.02		2065.72	68.86	12.05	I
30	EDTA Chris	2014-01-15 17:43:15	0	308	56	1	5	10.21		60552.15	362363.59	0.17
30	EDTA Chris	2014-01-15 17:43:39	0	308	56	1	6	8.18		53355.38	398953.82	0.16
30	EDTA Chris	2014-01-15 17:44:01	0	308	56	1	7	10.2		61598.7	368796.3	0.16
30	EDTA Chris	2014-01-15 17:44:25	0	308	56	1	8	1800		2042.53	68.09	12.12	I
30	EDTA Chris	2014-01-15 18:14:39	0	308	56	1	9	18.26		52122.98	172749.95	0.24
30	EDTA Chris	2014-01-15 18:15:11	0	308	56	1	10	16.22		56718.53	211996.66	0.22
30	EDTA Chris	2014-01-15 18:16:13	0	308	57	1	1	26.29		50541.65	116030.53	0.29
30	EDTA Chris	2014-01-15 18:16:53	0	308	57	1	2	88.69		50294.93	34082.87	0.54
30	EDTA Chris	2014-01-15 18:18:36	0	308	57	1	3	221.5		50314.56	13638.91	0.86
30	EDTA Chris	2014-01-15 18:22:31	0	308	57	1	4	1800		1940.76	64.69	12.43	I
