# Supplementary material for: Testing Danegaptide Effects on Kidney Function after Ischemia/Reperfusion Injury in a New Porcine Two Week Model
Source: PLoS One. 2016 Oct 19;11(10):e0164109. doi: 10.1371/journal.pone.0164109 (PMC5070773; doi:10.1371/journal.pone.0164109)
Supplement: S1 File — (ZIP) [file pone.0164109.s001.zip › PLOS-one/Z1/000311.csv]

Protocol ID	Protocol name	Measurement date & time	Completion status	Run ID	Rack	Det	Pos	Time	Sample code	Cr-51 Counts	Cr-51 CPM	Cr-51 Error %	Cr-51 Info
30	EDTA Chris	2014-01-29 10:14:38	0	311	50	1	1	1800		1791.5	59.72	12.94	I
30	EDTA Chris	2014-01-29 10:44:52	0	311	50	1	2	1800		1739.5	57.98	13.13	I
30	EDTA Chris	2014-01-29 11:15:06	0	311	50	1	3	1243.79		49869.97	2406.03	2.04
30	EDTA Chris	2014-01-29 11:36:03	0	311	50	1	4	1259.88		49972.42	2380.17	2.05
30	EDTA Chris	2014-01-29 11:57:17	0	311	50	1	5	1177.37		49951.03	2545.91	1.98
30	EDTA Chris	2014-01-29 12:17:08	0	311	50	1	6	1151.22		50010.52	2606.85	1.96
30	EDTA Chris	2014-01-29 12:36:33	0	311	50	1	7	1800.02		1769	58.97	13.02	I
30	EDTA Chris	2014-01-29 13:06:47	0	311	50	1	8	1288.06		49950.07	2327.05	2.07
30	EDTA Chris	2014-01-29 13:28:29	0	311	50	1	9	1278		49968.73	2346.24	2.06
30	EDTA Chris	2014-01-29 13:50:01	0	311	50	1	10	1205.53		49977.2	2487.73	2
30	EDTA Chris	2014-01-29 14:10:47	0	311	51	1	1	1151.21		49965	2604.49	1.96
30	EDTA Chris	2014-01-29 14:30:12	0	311	51	1	2	1131.09		49938.3	2649.42	1.94
30	EDTA Chris	2014-01-29 14:49:17	0	311	51	1	3	1800.01		1808.92	60.3	12.88	I
30	EDTA Chris	2014-01-29 15:19:31	0	311	51	1	4	1800		3908.71	130.29	8.76	I
30	EDTA Chris	2014-01-29 15:49:45	0	311	51	1	5	1800.02		1818.56	60.62	12.84	I
30	EDTA Chris	2014-01-29 16:19:59	0	311	51	1	6	1800		1856.18	61.87	12.71	I
30	EDTA Chris	2014-01-29 16:50:13	0	311	51	1	7	1800.01		1808.25	60.28	12.88	I
30	EDTA Chris	2014-01-29 17:20:27	0	311	51	1	8	42.39		51357.66	72953.79	0.37
30	EDTA Chris	2014-01-29 17:21:23	0	311	51	1	9	32.33		50737.15	94596.54	0.33
30	EDTA Chris	2014-01-29 17:22:09	0	311	51	1	10	40.39		50981.63	76022.66	0.36
30	EDTA Chris	2014-01-29 17:23:31	0	311	52	1	1	36.36		50470.73	83629.39	0.35
30	EDTA Chris	2014-01-29 17:24:21	0	311	52	1	2	1800		1831.07	61.04	12.8	I
30	EDTA Chris	2014-01-29 17:54:35	0	311	52	1	3	141		50043.48	21317.6	0.68
30	EDTA Chris	2014-01-29 17:57:09	0	311	52	1	4	110.82		50038.69	27129.38	0.61
30	EDTA Chris	2014-01-29 17:59:14	0	311	52	1	5	120.88		50842.27	25268.04	0.63
30	EDTA Chris	2014-01-29 18:01:29	0	311	52	1	6	145.03		50134.36	20762.4	0.69
30	EDTA Chris	2014-01-29 18:04:08	0	311	52	1	7	1800		1856.71	61.89	12.71	I
