# Supplementary material for: Testing Danegaptide Effects on Kidney Function after Ischemia/Reperfusion Injury in a New Porcine Two Week Model
Source: PLoS One. 2016 Oct 19;11(10):e0164109. doi: 10.1371/journal.pone.0164109 (PMC5070773; doi:10.1371/journal.pone.0164109)
Supplement: S1 File — (ZIP) [file pone.0164109.s001.zip › PLOS-one/Z1/A-skema Z1,1.xlsx]

## Sheet: Sheet1
Anæstesiskema Gris nr. Z1,1. d. 14.01.14
Gris på leje kl. 08.10
Vægt: 44,3					Iskæmi				Rep
Tidspunkt	10:30:00	11:00:00	11:30:00	12:00:00	12:30:00	13:00:00	13:30:00	14:00:00	14:30:00	15:00:00	15:30:00	16:00:00	16:30:00	17:00:00	17:30:00
Medicin
Fentanyl Bolus - 10 mL
Fentanyl - 10 ml/h
Penicillinprokain vet 2mL
finadyne 2mL
Ringer Acetat - 500 mL/h
Nacl
Respirator
E-CO2	4.2	4.3	1.3	4.8	4.8	5.1	5.2		5.5	5.6	5.9			5.2	5.3
TV - 400 mL
RF - 12				11
Værdier
Blodtryk Sys			81	85	98	113	123		127	143	148			124	129
Blodtryk dia			54	39	52	88	78		89	92	94			74	80
MAP			66	56	69	78	97		102	110	114			95	100
Puls	42	37	37	40	34	38	44		46	44	48			58	43
SAT-O2	100	99	99	69	95	96	95		100	100	100			98	100
Temperatur	34.9	35.1	35.5	35.4	35.6	36.3	36.8		37.2	37.3	37.8			37.2	37.3
A-gas
pH	7.527	7.489		7.439	7.43		7.446		7.45		7.455		7.561		7.451
pO2	24.2	26.6		23.6	21.2		25		23.6		24.4		50.8		24
pCO2	4.71	4.88		5.48	5.39		5.43		5.42		5.22		4.15		5.28
Base excess	6.2	4.2		3.5	2.4		3.8		4		3.4		5.3		3.3
HCO3	30.3	28.3		27.5	26.6		27.8		28		27.5		29.7		27.4
Na	138	138		139	138		130		137		137		138		139
K	3.6	3.5		3.6	3.8		4		4.1		4.2		4.2		4
Glu	4.7	4.2		4.1	4.4		4.7		4.8		4.6		4.7		4.3
Lac	0.7	0.6		0.6	0.5		0.5		0.5		0.5		0.5		0.5
Bemærkninger
