# Supplementary material for: Testing Danegaptide Effects on Kidney Function after Ischemia/Reperfusion Injury in a New Porcine Two Week Model
Source: PLoS One. 2016 Oct 19;11(10):e0164109. doi: 10.1371/journal.pone.0164109 (PMC5070773; doi:10.1371/journal.pone.0164109)
Supplement: S1 File — (ZIP) [file pone.0164109.s001.zip › PLOS-one/Z1/A-skema Z1,2.xlsx]

## Sheet: Sheet1
Anæstesiskema Gris nr. Z1, B2 d. 28.01.14
Gris på leje kl.
Vægt: 47,8				B1	B2	B3		0	30	60	90	120
Tidspunkt	10:40:00	11:10:00	11:40:00	12:10:00	12:40:00	13:10:00	13:40:00	14:00:00	14:30:00	15:00:00	15:30:00	16:00:00
Medicin
Fentanyl Bolus - 10 mL
Fentanyl - 10 ml/h
Penicillinprokain vet 2mL
Glucose (mL)		48
finadyne 2mL
Ringer Acetat - 500 mL/h
Nacl
Respirator
E-CO2	4.6	4.9	4.7	4.7	4.8	5.3	5.5	5.2	5.5			4.8
TV - 400 mL	500	450			400
RF - 12
Værdier
BT Sys	102	103	110	109	110	114	132	140	111
BT Dia	53	51	52	53	55	61	83	87	67
MAP	72	69	70	73	75	82	105	108	84
Puls	44	41	40	40	40	43	57	52	39
SAT-O2	100	100	100	100	99	100	100	96	97
Temperatur	36.6	36.8	36.9	37	37.1	37.4	37.4	37.4	37.5
A-gas
pH		7.464	7.439	7.459	7.473	7.439		7.458		7.516	7.532	7.463
pO2		25.7	25.2	28.1	25.2	23.3		26.2		50.3	40	25.2
pCO2		5	5.13	5.22	5.08	5.56		5.22		4.78	4.5	5.19
Base excess		3	1.9	3.7	3.9	3.8		3.8		5.7	5.2	3.8
HCO3		27.2	26.1	27.8	28	27.8		27.7		29.6		27.9
Na		140	139	140	140	141		139		138	137	136
K		3.3	3.3	3.6	3.8	3.9		4.1		4.1	3.8	3.7
Glu		2.7	3	3	3.2	3.4		4.1		4.3	4.1	4.6
Lac		0.7	0.5	0.4	0.4	0.4		0.4		0.4	0.4	0.4
Bemærkninger
