# Supplementary material for: Testing Danegaptide Effects on Kidney Function after Ischemia/Reperfusion Injury in a New Porcine Two Week Model
Source: PLoS One. 2016 Oct 19;11(10):e0164109. doi: 10.1371/journal.pone.0164109 (PMC5070773; doi:10.1371/journal.pone.0164109)
Supplement: S1 File — (ZIP) [file pone.0164109.s001.zip › PLOS-one/Z1/KBA Z1.xlsx]

## Sheet: B1
	T:	0	30	60	90		0	60	120	180	240	300
							Iskæmi		Reperfusion
	Plasma
	Carbamid	2	1.9	2.1	2		2	2.1	2.4	2.3	2.6	2.7	mmol
	Creatinin	139	126	129	131		126	140	168	170	186	191	mikromol	10^-6	1e-06
	Kalium	3.8	3.6	3.8	3.9		3.8	4	4.7	4.4	4.6	4.3	mmol
	Natrium	145	142	151	149		139	137	154	140	149	145	mmol
	Creatinin	0.000139	0.000126	0.000129	0.000131		0.000126	0.00014	0.000168	0.00017	0.000186	0.000191	mol
	Urin
	Carbamid	60	332		360				214	116	44	16	mmol
	Creatinin	10.1	51		47.2				25.1	12.5	4.3	1.4	mmol	10^-3	0.001
	Kalium	32	72		68				16	30	37	15	mmol
	Natrium	0.9	4.5		3.6				77	95	89	13	mmol
	Creatinin	0.0101	0.051	0	0.0472		0	0	0.0251	0.0125	0.0043	0.0014	mol
	UrinVOL (mL/min)		0.135	0.261	0.171			0.008	0.067	1.783	1.65	4.417
	Creatinin Clearence =		Ucr x V
			Pcr
				CreaCL(-60)
		GFR- Crea	54.6429	0	61.6122			0	10.0101	131.103	38.1452	32.3759	mL/min

## Sheet: B2
	T:	0	30	60	90	0	30	60	90	120	Crea fortegn
	Plasma												Creatinin Clearence =		Ucr x V
	Carbamid	3.3	3.3	3.4	3.4	3.5	3.5	3.5	3.7	3.5					Pcr
	Creatinin	120	123	126	133	132	130	132	136	126
	Kalium	3.4	3.6	3.9	4.1	4.4	4.2	4.1	4.1	3.9
	Natrium	145	142	144	144	145	143	141	147	141
	Creatinin	0.00012	0.000123	0.000126	0.000133	0.000132	0.00013	0.000132	0.000136	0.000126	1e-06
	Urin samlet
	Carbamid
	Creatinin
	Kalium
	Natrium
	Creatinin	0	0	0	0						0.001
	UrinVOL (mL/min)
	GFR		0	0	0
	Urin Venstre
	Carbamid						53	59	72	43
	Creatinin						2.4	2.8	3.4	1.9
	Kalium						23	29	36	13
	Natrium						86	72	94	41
	Creatinin						0.0024	0.0028	0.0034	0.0019	0.001
	UrinVOL (mL/min)						1.33	1.1	1.24	1.5
	GFR						24.5538	23.3333	31	22.619
	Urin højre
	Carbamid						147	248	156	194
	Creatinin						8.9	15.2	8.9	11.3
	Kalium						13	29	14	8
	Natrium						81	113	107	85
	Creatinin						0.0089	0.0152	0.0089	0.0113	0.001
	UrinVOL (mL/min)						0.47	0.43	0.51	0.46
	GFR						32.1769	49.5152	33.375	41.254
