# Supplementary material for: Testing Danegaptide Effects on Kidney Function after Ischemia/Reperfusion Injury in a New Porcine Two Week Model
Source: PLoS One. 2016 Oct 19;11(10):e0164109. doi: 10.1371/journal.pone.0164109 (PMC5070773; doi:10.1371/journal.pone.0164109)
Supplement: S1 File — (ZIP) [file pone.0164109.s001.zip › PLOS-one/Z10/000342.csv]

Protocol ID	Protocol name	Measurement date & time	Completion status	Run ID	Rack	Det	Pos	Time	Sample code	Cr-51 Counts	Cr-51 CPM	Cr-51 Error %	Cr-51 Info
30	EDTA Chris 30	2014-03-12 11:30:05	0	342	57	1	1	1800.02		1781	59.37	12.98	I
30	EDTA Chris 30	2014-03-12 12:00:19	0	342	57	1	2	1800.02		1847.5	61.58	12.74	I
30	EDTA Chris 30	2014-03-12 12:30:33	0	342	57	1	3	788.99		50123.91	3812.52	1.62
30	EDTA Chris 30	2014-03-12 12:43:55	0	342	57	1	4	903.71		49979.2	3318.86	1.74
30	EDTA Chris 30	2014-03-12 12:59:13	0	342	57	1	5	937.9		49923.17	3194.26	1.77
30	EDTA Chris 30	2014-03-12 13:15:05	0	342	57	1	6	978.15		50120.78	3074.93	1.8
30	EDTA Chris 30	2014-03-12 13:31:37	0	342	57	1	7	1800.01		1783.81	59.46	12.97	I
30	EDTA Chris 30	2014-03-12 14:01:51	0	342	57	1	8	978.15		49920.3	3062.63	1.81
30	EDTA Chris 30	2014-03-12 14:18:23	0	342	57	1	9	897.66		49983.07	3341.5	1.73
30	EDTA Chris 30	2014-03-12 14:33:34	0	342	57	1	10	911.75		50002.12	3291.11	1.74
30	EDTA Chris 30	2014-03-12 14:49:40	0	342	58	1	1	668.25		50030.65	4493.14	1.49
30	EDTA Chris 30	2014-03-12 15:01:02	0	342	58	1	2	851.36		50074.63	3529.69	1.68
30	EDTA Chris 30	2014-03-12 15:15:27	0	342	58	1	3	795.02		49973.66	3772.25	1.63
30	EDTA Chris 30	2014-03-12 15:28:56	0	342	58	1	4	1800.01		1886.83	62.89	12.61	I
30	EDTA Chris 30	2014-03-12 15:59:10	0	342	58	1	5	12.23		58848.7	293002.65	0.18
30	EDTA Chris 30	2014-03-12 15:59:36	0	342	58	1	6	50.45		51322.9	61225.17	0.4
30	EDTA Chris 30	2014-03-12 16:00:40	0	342	58	1	7	147.04		50191.97	20502.68	0.7
30	EDTA Chris 30	2014-03-12 16:03:21	0	342	58	1	8	1800.01		1838.7	61.29	12.77	I
30	EDTA Chris 30	2014-03-12 16:33:35	0	342	58	1	9	128.94		50720.59	23630.84	0.65
30	EDTA Chris 30	2014-03-12 16:35:57	0	342	58	1	10	155.09		50586.82	19589.64	0.71
30	EDTA Chris 30	2014-03-12 16:39:13	0	342	59	1	1	138.98		50104.41	21654.41	0.68
30	EDTA Chris 30	2014-03-12 16:41:46	0	342	59	1	2	199.35		50479.24	15204.95	0.81
30	EDTA Chris 30	2014-03-12 16:45:19	0	342	59	1	3	191.31		50112.59	15729.23	0.8
30	EDTA Chris 30	2014-03-12 16:48:44	0	342	59	1	4	1800		1756.64	58.56	13.07	I
