# Supplementary material for: Testing Danegaptide Effects on Kidney Function after Ischemia/Reperfusion Injury in a New Porcine Two Week Model
Source: PLoS One. 2016 Oct 19;11(10):e0164109. doi: 10.1371/journal.pone.0164109 (PMC5070773; doi:10.1371/journal.pone.0164109)
Supplement: S1 File — (ZIP) [file pone.0164109.s001.zip › PLOS-one/Z10/000359.csv]

Protocol ID	Protocol name	Measurement date & time	Completion status	Run ID	Rack	Det	Pos	Time	Sample code	Cr-51 Counts	Cr-51 CPM	Cr-51 Error %	Cr-51 Info
30	EDTA Chris 30	2014-03-26 14:22:39	0	359	50	1	1	1800.02		1538	51.27	13.97	I
30	EDTA Chris 30	2014-03-26 14:52:53	0	359	50	1	2	1800.02		1634.5	54.48	13.55	I
30	EDTA Chris 30	2014-03-26 15:23:07	0	359	50	1	3	1179.39		50019.56	2545.04	1.98
30	EDTA Chris 30	2014-03-26 15:43:00	0	359	50	1	4	1201.52		49986.34	2496.49	2
30	EDTA Chris 30	2014-03-26 16:03:15	0	359	50	1	5	1259.89		49913.51	2377.36	2.05
30	EDTA Chris 30	2014-03-26 16:24:29	0	359	50	1	6	1294.09		49926.08	2315.09	2.08
30	EDTA Chris 30	2014-03-26 16:46:17	0	359	50	1	7	1800		1527.44	50.92	14.01	I
30	EDTA Chris 30	2014-03-26 17:16:31	0	359	50	1	8	1197.51		49983.21	2504.7	2
30	EDTA Chris 30	2014-03-26 17:36:42	0	359	50	1	9	1163.28		49969.41	2577.69	1.97
30	EDTA Chris 30	2014-03-26 17:56:19	0	359	50	1	10	1187.45		49958.87	2524.7	1.99
30	EDTA Chris 30	2014-03-26 18:16:47	0	359	51	1	1	1113		49928.91	2691.99	1.93
30	EDTA Chris 30	2014-03-26 18:35:34	0	359	51	1	2	1147.2		50062.91	2618.72	1.95
30	EDTA Chris 30	2014-03-26 18:54:55	0	359	51	1	3	1800.01		1534.17	51.14	13.98	I
30	EDTA Chris 30	2014-03-26 19:25:09	0	359	51	1	4	62.52		51386.3	49438.53	0.45
30	EDTA Chris 30	2014-03-26 19:26:25	0	359	51	1	5	175.21		50009.61	17139.97	0.76
30	EDTA Chris 30	2014-03-26 19:29:34	0	359	51	1	6	231.55		50014.6	12968.2	0.88
30	EDTA Chris 30	2014-03-26 19:33:40	0	359	51	1	7	1800.02		1558.82	51.96	13.87	I
30	EDTA Chris 30	2014-03-26 20:03:53	0	359	51	1	8	78.61		50574.96	38675.59	0.51
30	EDTA Chris 30	2014-03-26 20:05:26	0	359	51	1	9	58.51		51110.59	52552.98	0.44
30	EDTA Chris 30	2014-03-26 20:06:38	0	359	51	1	10	82.66		51085.35	37151.77	0.52
30	EDTA Chris 30	2014-03-26 20:08:42	0	359	52	1	1	82.65		51017.38	37103.51	0.52
30	EDTA Chris 30	2014-03-26 20:10:18	0	359	52	1	2	1800		1620.1	54	13.61	I
30	EDTA Chris 30	2014-03-26 20:40:32	0	359	52	1	3	314.07		50256.63	9605.8	1.02
30	EDTA Chris 30	2014-03-26 20:46:00	0	359	52	1	4	181.25		50023.49	16573.47	0.78
30	EDTA Chris 30	2014-03-26 20:49:15	0	359	52	1	5	277.85		50282.79	10864.31	0.96
30	EDTA Chris 30	2014-03-26 20:54:06	0	359	52	1	6	291.92		50160.17	10315.08	0.98
30	EDTA Chris 30	2014-03-26 20:59:12	0	359	52	1	7	1800		1566.07	52.2	13.84	I
30	EDTA Chris 30	2014-03-26 21:29:26	0	359	52	1	8	30.31		50172.02	99813.09	0.32
30	EDTA Chris 30	2014-03-26 21:30:10	0	359	52	1	9	1800.02		1601.16	53.37	13.69	I
