# Supplementary material for: Testing Danegaptide Effects on Kidney Function after Ischemia/Reperfusion Injury in a New Porcine Two Week Model
Source: PLoS One. 2016 Oct 19;11(10):e0164109. doi: 10.1371/journal.pone.0164109 (PMC5070773; doi:10.1371/journal.pone.0164109)
Supplement: S1 File — (ZIP) [file pone.0164109.s001.zip › PLOS-one/Z10/A-skema Z10,1.xlsx]

## Sheet: Sheet1
Anæstesiskema Gris nr. 10,1 d. 11.03.14
Gris på leje kl.
Vægt: 39,85			B2	B3	Isk	30	60	90	Rep/0	60	120	180
Tidspunkt	08:30:00	09:43:00	10:44:00	11:12:00	11:33:00	12:05:00	12:35:00	13:00:00	13:35:00	14:35:00	15:37:00	16:35:00
Medicin
Fentanyl Bolus - 10 mL
Fentanyl - 10 ml/h
Penicillinprokain vet 2mL
finadyne 2mL
Ringer Acetat - 500 mL/h
Nacl
Respirator
E-CO2		5.2	5.6	6.2	6.6	5.1	5.2	5.2	5.1	4.8	5.8	5.2
TV - 400 mL		400			450
RF - 12
Værdier
BT Sys		107	119	105				136	129
BT Dia		69	67	63				83	78
MAP		84	91	81				105	100
Puls		50	52	66	78	73	67	73	74		93	85
SAT-O2		99	89	99	100	100	100	100	100	92	100	99
Temperatur		35.5	36.7	36.9	36.6	37.3	38.2	38.5	38.12	38
A-gas
pH	7.346	7.363	7.368		7.368				7.464	7.452	7.227	7.417
pO2	21.9	19	15.1		18.5				13.3	13.2	15.6	10.9
pCO2	6.15	6.4	6.33		6.37				5.32	5.19	9.89	8.1
Base excess	-0.4	1.8	1.9		2				4.5	6.1	2.8	4.5
HCO3	23.8	25.7	25.7		25.9				28.5	27.2	25.6	28.2
Na	136	136	136		136				136	136	138	138
K	3.1	3.4	3.4		4.1				4.7	4.7	4.9	4.5
Glu	5.1	4.6	4.3		4.8				4.7	4.3	4.1	0.1
Lac	2.6	1.1	0.7		0.6				0.4	0.5	0.3	0.4
Bemærkninger
