# Supplementary material for: Testing Danegaptide Effects on Kidney Function after Ischemia/Reperfusion Injury in a New Porcine Two Week Model
Source: PLoS One. 2016 Oct 19;11(10):e0164109. doi: 10.1371/journal.pone.0164109 (PMC5070773; doi:10.1371/journal.pone.0164109)
Supplement: S1 File — (ZIP) [file pone.0164109.s001.zip › PLOS-one/Z10/A-skema Z10,2.xlsx]

## Sheet: Sheet1
Anæstesiskema Gris nr. Z10, B2, 25.03.14
Gris på leje kl.
Vægt: 43,1			B1	B2	B3	0	30	60	120
Tidspunkt	10:45:00	11:30:00	12:00:00	12:31:00	13:01:00	13:30:00	13:51:00	13:20:00	14:52:00
Medicin
Fentanyl Bolus - 10 mL
Fentanyl - 10 ml/h
Penicillinprokain vet 2mL
finadyne 2mL
Ringer Acetat - 500 mL/h
Nacl
Respirator
E-CO2	5.4	5.7	5.8	5.8	5.8	6	5.4	5.7
TV - 400 mL	450
RF - 12	12
Værdier
BT sys	98	110	111	113	124		129	117
BT Dia	50	47	47	52	65		88	70
MAP	69	68	68	74	93		110	88
Puls	64	56	55	51	56	87	58	49
SAT-O2	99	99	99	98	100	99	100	100
Temperatur	36.5	37.2	37.8	38.1	38.4	37.3	37.6	37.5
A-gas
pH	7.337	7.393		7.356	7.359		7.393		7.317
pO2	30.8	30.7		32.7	31.6		26.7		20.8
pCO2	7.25	6.46		6.73	6.9		6.36		7.69
Base excess	3	4.2		2.5	3.4		3.8		3.1
HCO3	26.7	28		26.4	27.2		27.6		26.6
Na	138	138		139	138		138		137
K	3.4	3.8		4	4.2		4		3.7
Glu	5.8	5.1		4.3	4.2		4.6		4.7
Lac	0.8	0.6		0.5	0.6		0.8		1
Bemærkninger
