# Supplementary material for: Testing Danegaptide Effects on Kidney Function after Ischemia/Reperfusion Injury in a New Porcine Two Week Model
Source: PLoS One. 2016 Oct 19;11(10):e0164109. doi: 10.1371/journal.pone.0164109 (PMC5070773; doi:10.1371/journal.pone.0164109)
Supplement: S1 File — (ZIP) [file pone.0164109.s001.zip › PLOS-one/Z10/KBA Z10.xlsx]

## Sheet: B1
	T:	0	30	60	90		0	60	120	180	240	300
							Iskæmi		Reperfusion
	Plasma
	Carbamid												mmol
	Creatinin												mikromol	10^-6	1e-06
	Kalium												mmol
	Natrium												mmol
	Creatinin	0	0	0	0	0	0	0	0	0	0	0	mol
	Urin
	Carbamid												mmol
	Creatinin												mmol	10^-3	0.001
	Kalium												mmol
	Natrium												mmol
	Creatinin	0	0	0	0			0	0	0	0	0	mol
	UrinVOL (mL/min)			4				0.67	2.17	2.58	2.59	3.25
	Creatinin Clearence =		Ucr x V
			Pcr
				CreaCL(-60)
		GFR- Crea	#DIV/0!	#DIV/0!	#DIV/0!			#DIV/0!	#DIV/0!	#DIV/0!	#DIV/0!	#DIV/0!	mL/min

## Sheet: B2
	T:	0	30	60	90	0	30	60	90	120	Crea fortegn
	Plasma												Creatinin Clearence =		Ucr x V
	Carbamid	4.5	4.3	4.3	4	4.1	3.9	4	3.7	4					Pcr
	Creatinin	120	117	113	106	123	112	121	106	115
	Kalium	4	4.1	4.1	4.3	4.2	3.9	3.9	3.7	3.9
	Natrium	138	140	139	134	141	134	144	131	143
	Creatinin	0.00012	0.000117	0.000113	0.000106	0.000123	0.000112	0.000121	0.000106	0.000115	1e-06
	Urin samlet
	Carbamid	117	130	39	46
	Creatinin	6.7	6	1.6	1.8
	Kalium	85	20	8	11
	Natrium	3.3	41	41	94
	Creatinin	0.0067	0.006	0.0016	0.0018						0.001
	UrinVOL (mL/min)		1.33333	4	4.86667
	GFR		68.3761	56.6372	82.6415
	Urin Venstre
	Carbamid						26	49	52	19
	Creatinin						0.9	1.9	2	0.7
	Kalium						14	26	18	11
	Natrium						75	79	68	46
	Creatinin						0.0009	0.0019	0.002	0.0007	0.001
	UrinVOL (mL/min)						2.86667	1.62069	2.70588	3
	GFR						23.0357	25.4488	51.0544	18.2609
	Urin højre
	Carbamid						177	204	92	64
	Creatinin						8.7	10.1	4.3	3.2
	Kalium						21	34	23	31
	Natrium						74	58	49	61
	Creatinin						0.0087	0.0101	0.0043	0.0032	0.001
	UrinVOL (mL/min)						1	0.810345	1.23529	1.2963
	GFR						77.6786	67.6404	50.111	36.0709
