# Supplementary material for: Testing Danegaptide Effects on Kidney Function after Ischemia/Reperfusion Injury in a New Porcine Two Week Model
Source: PLoS One. 2016 Oct 19;11(10):e0164109. doi: 10.1371/journal.pone.0164109 (PMC5070773; doi:10.1371/journal.pone.0164109)
Supplement: S1 File — (ZIP) [file pone.0164109.s001.zip › PLOS-one/Z11/000343.csv]

Protocol ID	Protocol name	Measurement date & time	Completion status	Run ID	Rack	Det	Pos	Time	Sample code	Cr-51 Counts	Cr-51 CPM	Cr-51 Error %	Cr-51 Info
31	EDTA Chris 31	2014-03-13 16:23:21	0	343	66	1	1	1800		1846.5	61.55	12.75	I
31	EDTA Chris 31	2014-03-13 16:53:35	0	343	66	1	2	1800.01		1820.5	60.68	12.84	I
31	EDTA Chris 31	2014-03-13 17:23:49	0	343	66	1	3	1237.76		49878.92	2418.19	2.03
31	EDTA Chris 31	2014-03-13 17:44:41	0	343	66	1	4	1521.49		49984.81	1971.37	2.25
31	EDTA Chris 31	2014-03-13 18:10:16	0	343	66	1	5	1380.63		49979.69	2172.29	2.15
31	EDTA Chris 31	2014-03-13 18:33:31	0	343	66	1	6	1320.26		49965.74	2271	2.1
31	EDTA Chris 31	2014-03-13 18:55:45	0	343	66	1	7	1800		1813.39	60.45	12.86	I
31	EDTA Chris 31	2014-03-13 19:25:59	0	343	66	1	8	1308.18		49970.05	2292.17	2.09
31	EDTA Chris 31	2014-03-13 19:48:01	0	343	66	1	9	1225.67		49977.92	2446.89	2.02
31	EDTA Chris 31	2014-03-13 20:08:40	0	343	66	1	10	937.9		49909.06	3193.35	1.77
31	EDTA Chris 31	2014-03-13 20:24:59	0	343	67	1	1	853.37		49935.01	3511.54	1.69
31	EDTA Chris 31	2014-03-13 20:39:26	0	343	67	1	2	829.23		49964.48	3615.93	1.66
31	EDTA Chris 31	2014-03-13 20:53:29	0	343	67	1	3	839.3		49941.27	3570.9	1.67
31	EDTA Chris 31	2014-03-13 21:07:43	0	343	67	1	4	1800		1755.81	58.53	13.07	I
31	EDTA Chris 31	2014-03-13 21:37:56	0	343	67	1	5	1189.45		49957.36	2520.36	1.99
31	EDTA Chris 31	2014-03-13 21:58:00	0	343	67	1	6	1800		1813.34	60.45	12.86	I
31	EDTA Chris 31	2014-03-13 22:28:14	0	343	67	1	7	1800		1798.76	59.96	12.91	I
31	EDTA Chris 31	2014-03-13 22:58:27	0	343	67	1	8	34.36		50592.54	88745.23	0.34
31	EDTA Chris 31	2014-03-13 22:59:16	0	343	67	1	9	34.36		52736.92	92527.49	0.33
31	EDTA Chris 31	2014-03-13 23:00:04	0	343	67	1	10	1800		1826.59	60.89	12.82	I
31	EDTA Chris 31	2014-03-13 23:30:45	0	343	68	1	1	62.52		51663.62	49706.16	0.45
31	EDTA Chris 31	2014-03-13 23:32:01	0	343	68	1	2	56.48		50552.48	53844.18	0.43
31	EDTA Chris 31	2014-03-13 23:33:11	0	343	68	1	3	52.46		51377.2	58939.97	0.41
31	EDTA Chris 31	2014-03-13 23:34:17	0	343	68	1	4	28.31		50927.73	108536.6	0.3
31	EDTA Chris 31	2014-03-13 23:35:00	0	343	68	1	5	56.48		51419.22	54769.21	0.43
31	EDTA Chris 31	2014-03-13 23:36:10	0	343	68	1	6	1800.01		1861.43	62.05	12.7	I
