# Supplementary material for: Testing Danegaptide Effects on Kidney Function after Ischemia/Reperfusion Injury in a New Porcine Two Week Model
Source: PLoS One. 2016 Oct 19;11(10):e0164109. doi: 10.1371/journal.pone.0164109 (PMC5070773; doi:10.1371/journal.pone.0164109)
Supplement: S1 File — (ZIP) [file pone.0164109.s001.zip › PLOS-one/Z11/000360.csv]

Protocol ID	Protocol name	Measurement date & time	Completion status	Run ID	Rack	Det	Pos	Time	Sample code	Cr-51 Counts	Cr-51 CPM	Cr-51 Error %	Cr-51 Info
31	EDTA Chris 31	2014-03-27 14:01:07	0	360	60	1	1	1800		1548.5	51.62	13.92	I
31	EDTA Chris 31	2014-03-27 14:31:21	0	360	60	1	2	1800		1499.5	49.98	14.14	I
31	EDTA Chris 31	2014-03-27 15:01:35	0	360	60	1	3	1135.12		50006.05	2643.59	1.94
31	EDTA Chris 31	2014-03-27 15:20:44	0	360	60	1	4	1098.89		49926.94	2726.45	1.92
31	EDTA Chris 31	2014-03-27 15:39:16	0	360	60	1	5	1100.9		50049.58	2728.14	1.91
31	EDTA Chris 31	2014-03-27 15:57:51	0	360	60	1	6	1070.72		49962.84	2800.19	1.89
31	EDTA Chris 31	2014-03-27 16:15:56	0	360	60	1	7	1800		1543.75	51.46	13.94	I
31	EDTA Chris 31	2014-03-27 16:46:10	0	360	60	1	8	1056.63		49949.45	2836.77	1.88
31	EDTA Chris 31	2014-03-27 17:04:00	0	360	60	1	9	1034.5		49949.78	2897.48	1.86
31	EDTA Chris 31	2014-03-27 17:21:28	0	360	60	1	10	1016.38		50001.65	2952.23	1.84
31	EDTA Chris 31	2014-03-27 17:39:06	0	360	61	1	1	1018.4		49945.54	2943.07	1.84
31	EDTA Chris 31	2014-03-27 17:56:18	0	360	61	1	2	1030.48		49934.27	2907.9	1.85
31	EDTA Chris 31	2014-03-27 18:13:42	0	360	61	1	3	1800		1533.38	51.11	13.99	I
31	EDTA Chris 31	2014-03-27 18:43:56	0	360	61	1	4	16.24		50496.52	188320.58	0.23
31	EDTA Chris 31	2014-03-27 18:44:26	0	360	61	1	5	14.22		51725.71	220697.55	0.21
31	EDTA Chris 31	2014-03-27 18:44:54	0	360	61	1	6	32.33		51529.08	96074.4	0.32
31	EDTA Chris 31	2014-03-27 18:45:40	0	360	61	1	7	1800.02		1528.17	50.94	14.01	I
31	EDTA Chris 31	2014-03-27 19:15:54	0	360	61	1	8	26.3		51777.19	118817.42	0.29
31	EDTA Chris 31	2014-03-27 19:16:34	0	360	61	1	9	16.24		52638.46	196386.07	0.23
31	EDTA Chris 31	2014-03-27 19:17:04	0	360	61	1	10	14.23		51730.9	220461.59	0.21
31	EDTA Chris 31	2014-03-27 19:17:59	0	360	62	1	1	14.23		50383.51	214670.52	0.22
31	EDTA Chris 31	2014-03-27 19:18:27	0	360	62	1	2	1800		1619.66	53.99	13.61	I
31	EDTA Chris 31	2014-03-27 19:48:41	0	360	62	1	3	171.19		50612.53	17755.52	0.75
31	EDTA Chris 31	2014-03-27 19:51:46	0	360	62	1	4	80.63		50075.99	37331.28	0.52
31	EDTA Chris 31	2014-03-27 19:53:20	0	360	62	1	5	56.48		50595.89	53891.56	0.43
31	EDTA Chris 31	2014-03-27 19:54:30	0	360	62	1	6	58.49		50341.08	51774.07	0.44
31	EDTA Chris 31	2014-03-27 19:55:43	0	360	62	1	7	1800.01		1640.5	54.68	13.52	I
31	EDTA Chris 31	2014-03-27 20:25:57	0	360	62	1	8	30.33		52739.2	104898.69	0.31
31	EDTA Chris 31	2014-03-27 20:26:41	0	360	62	1	9	1800		1614.54	53.82	13.63	I
