# Supplementary material for: Testing Danegaptide Effects on Kidney Function after Ischemia/Reperfusion Injury in a New Porcine Two Week Model
Source: PLoS One. 2016 Oct 19;11(10):e0164109. doi: 10.1371/journal.pone.0164109 (PMC5070773; doi:10.1371/journal.pone.0164109)
Supplement: S1 File — (ZIP) [file pone.0164109.s001.zip › PLOS-one/Z11/A-skema Z11,1.xlsx]

## Sheet: Sheet1
Anæstesiskema Gris nr. Z11,1 d. 12.03.14
Gris på leje kl.
Vægt: 42,75		B1	B2	B3	isk	30	60	90	Rep	30	60	90	180
Tidspunkt	09:40:00	10:07:00	10:37:00	11:07:00	11:26:00	11:56:00	12:26:00	12:55:00	13:35:00	13:55:00	14:26:00	14:54:00	16:26:00
Medicin
Fentanyl Bolus - 10 mL
Fentanyl - 10 ml/h
Penicillinprokain vet 2mL
finadyne 2mL
Ringer Acetat - 500 mL/h
Nacl
Respirator
E-CO2	5.4	5.6	5.7	5.9	5.6	5.5	5.6	5.6	5.9		5.8	5.7
TV - 400 mL	400
RF - 12		14
Værdier
BT Sys	114	121	114								109	110
BT Dia	86	62	58								34	52
MAP	94	83	76								60	71
Puls	50	52	52	62	56	61	62	63	70		60	62
SAT-O2	100	100	100	100	100	100	100	100	100		100	100
Temperatur	37	37.8	38.1	37.8	37.7	38.3	38.9	39	39		39.3	38.6
A-gas
pH	7.445	7.423	7.439	7.433	7.436		7.393			7.44	7.468		7.463
pO2	25.8	23.5	23.6	23.5	22.1		13.2			23.7	24		27.1
pCO2	5.77	5.39	5.44	5.52	5.49		5.89			5.32	5.07		5.43
Base excess	5.3	1.9	3.1	3.2	3.3		1.9			2.8	3.6		5
HCO3	29.1	26.1	27.2	27.3	27.4		27.7			27	27.7		29
Na	137	138	137	137	137		138			136	135		136
K	4.1	3.9	4	4.3	4.4		4.5			5	5		4.8
Glu	4.8	4.6	5	5.1	5.6		5.3			6	5.9		5.5
Lac	0.7	0.5	0.5	0.6	0.6		1.1			0.8	0.9		0.6
Bemærkninger
				MEGET SHEATBØVL. Hæmolyse i sheat, v t:60. Nyt sheat anlagt v. Rep
