# Supplementary material for: Testing Danegaptide Effects on Kidney Function after Ischemia/Reperfusion Injury in a New Porcine Two Week Model
Source: PLoS One. 2016 Oct 19;11(10):e0164109. doi: 10.1371/journal.pone.0164109 (PMC5070773; doi:10.1371/journal.pone.0164109)
Supplement: S1 File — (ZIP) [file pone.0164109.s001.zip › PLOS-one/Z11/A-skema Z11,2.xlsx]

## Sheet: Sheet1
Anæstesiskema Gris nr. Z11 B2 d. 26/3/14
Gris på leje kl. 10.10
Vægt: 44,6			B1	B2	B3	0	30	60	90	120
Tidspunkt	10:30:00	11:20:00	11:50:00	12:20:00	12:50:00	13:10:00	13:40:00	14:10:00	14:40:00	15:10:00
Medicin
Fentanyl Bolus - 10 mL
Fentanyl - 10 ml/h
Penicillinprokain vet 2mL
finadyne 2mL
Ringer Acetat - 500 mL/h
Nacl
Respirator
E-CO2	6.1	5.6	5.8	5.9	5.8	5.7	5.4	5.5	5.6	5.4
TV - 400 mL				450
RF - 12
Værdier
BT Sys	84	105	101	103	104	118	105	97	106	101
BT dia	47	54	52	51	52	66	55	56	53	50
MAP	58	71	67	67	67	83	70	71	69	67
Puls	48	46		48	48	51	47	49	51	51
SAT-O2	100	100	100	100	100	100	100	100	100	100
Temperatur	36.9	36.8	37.2	37.5	38	38	38.2	38.5	38.5	38.1
A-gas
pH	7.396	7.436	7.451	7.446	7.479	7.479	7.479	7.493	7.472
pO2	23.6	23.7	24.9	24.6	24.8	24.6	23.9	23.6	26.1
pCO2	5.96	5.68	5.8	5.47	5.43	5.36	5.26	5.31	5.55
Base excess	2.3	4.2	5.8	5.3	6.3	5.9	6.8	6.7	6.2
HCO3	26.4	28.1	29.7	29.2	30.1	29.8	30.7	30.6	30.1
Na	140	139	139	139	138	138	138	138	138
K	3.2	3.3	3.7	4.3	4.6	4.3	4.4	4.3	4.4
Glu	5.7	3.3	3.5	5	5.1	5.6	5.2	5.1	5.3
Lac	2.5	1.3	0.7	0.7	0.6	0.6	0.5	0.5	0.6
Bemærkninger
