# Supplementary material for: Testing Danegaptide Effects on Kidney Function after Ischemia/Reperfusion Injury in a New Porcine Two Week Model
Source: PLoS One. 2016 Oct 19;11(10):e0164109. doi: 10.1371/journal.pone.0164109 (PMC5070773; doi:10.1371/journal.pone.0164109)
Supplement: S1 File — (ZIP) [file pone.0164109.s001.zip › PLOS-one/Z11/Chrome Z11.xlsx]

## Sheet: B1
Chris A
Pilot 2	Z1
Tid	Urin vol	Tid	Urin	Urin bg-korr	Urin vol/min	Plasma	plasma bg-korr	mL plasma	mL Urin	tid	GFR	Bg	gns baggrund
	mL	min	cpm	cpm	mL/min	cpm	cpm	mL	mL			cpm	cpm
Baseline						2418.19	2357.53	3
30	0	1	59.96	-0.697143	0	1971.37	1910.71	3	1	-90	0	61.55
60	11	23	88745.2	88684.6	0.478261	2172.29	2111.63	3	1	-60	61.4158	60.68
90	15	30	92527.5	92466.8	0.5	2271	2210.34	3	1	-30	62.4313	60.45
												58.53
0						2292.17	2231.51	3		0		60.45
60	28	60	49706.2	49645.5	0.466667	2446.89	2386.23	3	1	60	29.3323	60.89
120	25	60	53844.2	53783.5	0.416667	3193.35	3132.69	3	1	120	23.8392	62.05	60.6571
180	65	60	58940	58879.3	1.08333	3511.54	3450.88	3	1	180	57.0801
240	36	60	108537	108476	0.6	3615.93	3555.27	3	1	240	54.7899
300	38	60	54769.2	54708.6	0.633333	3570.9	3510.24	3	1	200	28.9269
Protocol ID	Protocol name	Measurement date & time	Completion status	Run ID	Rack	Det	Pos	Time	Sample code	Cr-51 Counts	Cr-51 CPM	Cr-51 Error %	Cr-51 Info
31	EDTA Chris 31	2014-03-13 16:23:21	0	343	66	1	1	1800		1846.5	61.55	12.75	I
31	EDTA Chris 31	2014-03-13 16:53:35	0	343	66	1	2	1800.01	P base	1820.5	60.68	12.84	I
31	EDTA Chris 31	2014-03-13 17:23:49	0	343	66	1	3	1237.76	P0	49878.9	2418.19	2.03
31	EDTA Chris 31	2014-03-13 17:44:41	0	343	66	1	4	1521.49	30	49984.8	1971.37	2.25
31	EDTA Chris 31	2014-03-13 18:10:16	0	343	66	1	5	1380.63	60	49979.7	2172.29	2.15
31	EDTA Chris 31	2014-03-13 18:33:31	0	343	66	1	6	1320.26	90	49965.7	2271	2.1
31	EDTA Chris 31	2014-03-13 18:55:45	0	343	66	1	7	1800		1813.39	60.45	12.86	I
31	EDTA Chris 31	2014-03-13 19:25:59	0	343	66	1	8	1308.18	P0	49970.1	2292.17	2.09
31	EDTA Chris 31	2014-03-13 19:48:01	0	343	66	1	9	1225.67	60	49977.9	2446.89	2.02
31	EDTA Chris 31	2014-03-13 20:08:40	0	343	66	1	10	937.9	120	49909.1	3193.35	1.77
31	EDTA Chris 31	2014-03-13 20:24:59	0	343	67	1	1	853.37	180	49935	3511.54	1.69
31	EDTA Chris 31	2014-03-13 20:39:26	0	343	67	1	2	829.23	240	49964.5	3615.93	1.66
31	EDTA Chris 31	2014-03-13 20:53:29	0	343	67	1	3	839.3	300	49941.3	3570.9	1.67
31	EDTA Chris 31	2014-03-13 21:07:43	0	343	67	1	4	1800	-	1755.81	58.53	13.07	I
31	EDTA Chris 31	2014-03-13 21:37:56	0	343	67	1	5	1189.45	t91	49957.4	2520.36	1.99
31	EDTA Chris 31	2014-03-13 21:58:00	0	343	67	1	6	1800	-	1813.34	60.45	12.86	I
31	EDTA Chris 31	2014-03-13 22:28:14	0	343	67	1	7	1800	U30	1798.76	59.96	12.91	I
31	EDTA Chris 31	2014-03-13 22:58:27	0	343	67	1	8	34.36	60	50592.5	88745.2	0.34
31	EDTA Chris 31	2014-03-13 22:59:16	0	343	67	1	9	34.36	90	52736.9	92527.5	0.33
31	EDTA Chris 31	2014-03-13 23:00:04	0	343	67	1	10	1800		1826.59	60.89	12.82	I
31	EDTA Chris 31	2014-03-13 23:30:45	0	343	68	1	1	62.52	U60	51663.6	49706.2	0.45
31	EDTA Chris 31	2014-03-13 23:32:01	0	343	68	1	2	56.48	120	50552.5	53844.2	0.43
31	EDTA Chris 31	2014-03-13 23:33:11	0	343	68	1	3	52.46	180	51377.2	58940	0.41
31	EDTA Chris 31	2014-03-13 23:34:17	0	343	68	1	4	28.31	240	50927.7	108537	0.3
31	EDTA Chris 31	2014-03-13 23:35:00	0	343	68	1	5	56.48	300	51419.2	54769.2	0.43
31	EDTA Chris 31	2014-03-13 23:36:10	0	343	68	1	6	1800.01		1861.43	62.05	12.7	I

## Sheet: B2
Tid	Urin vol	Tid	Urin	Urin bg-korr	Urin vol/min	Plasma	plasma bg-korr	mL plasma	mL Urin	tid	GFR	Bg	gns baggrund
	mL	min	cpm	cpm	mL/min	cpm	cpm	mL	mL			cpm	cpm
Samlet
Baseline						2643.59	2591.39	3	1
30	11	30	188321	188268	0.366667	2726.45	2674.25	3	1		78.6591	51.62
60	7	30	220698	220645	0.233333	2728.14	2675.94	3	1		57.7369	49.98
90	32	30	96074.4	96022.2	1.06667	2800.19	2747.99	3	1		113.302	51.46
												51.11
Højre												50.94
0						2836.77	2784.57	3	1			53.99
30	10	30	118817	118765	0.333333	2897.48	2845.28	3	1		42.1913	54.68	52.2
60	8	30	196386	196334	0.266667	2952.23	2900.03	3	1		54.6766	53.82
90	7	30	220462	220409	0.233333	2943.07	2890.87	3	1		53.2859
120	7	30	214671	214618	0.233333	2907.9	2855.7	3	1		52.2861	50.61
Venstre
0						2836.77	2784.57	3	1
30	26	30	17755.5	17703.3	0.866667	2897.48	2845.28	3	1		16.3516
60	13	30	37331.3	37279.1	0.433333	2952.23	2900.03	3	1		16.8704
90	10	30	53891.6	53839.4	0.333333	2943.07	2890.87	3	1		18.5945
120	10	30	51774.1	51721.9	0.333333	2907.9	2855.7	3	1		18.001	17.4544
Protocol ID	Protocol name	Measurement date & time	Completion status	Run ID	Rack	Det	Pos	Time	Sample code	Cr-51 Counts	Cr-51 CPM	Cr-51 Error %	Cr-51 Info
31	EDTA Chris 31	2014-03-27 14:01:07	0	360	60	1	1	1800		1548.5	51.62	13.92	I
31	EDTA Chris 31	2014-03-27 14:31:21	0	360	60	1	2	1800	P-base	1499.5	49.98	14.14	I
31	EDTA Chris 31	2014-03-27 15:01:35	0	360	60	1	3	1135.12	p0	50006.1	2643.59	1.94
31	EDTA Chris 31	2014-03-27 15:20:44	0	360	60	1	4	1098.89	30	49926.9	2726.45	1.92
31	EDTA Chris 31	2014-03-27 15:39:16	0	360	60	1	5	1100.9	60	50049.6	2728.14	1.91
31	EDTA Chris 31	2014-03-27 15:57:51	0	360	60	1	6	1070.72	90	49962.8	2800.19	1.89
31	EDTA Chris 31	2014-03-27 16:15:56	0	360	60	1	7	1800		1543.75	51.46	13.94	I
31	EDTA Chris 31	2014-03-27 16:46:10	0	360	60	1	8	1056.63	P0	49949.4	2836.77	1.88
31	EDTA Chris 31	2014-03-27 17:04:00	0	360	60	1	9	1034.5	30	49949.8	2897.48	1.86
31	EDTA Chris 31	2014-03-27 17:21:28	0	360	60	1	10	1016.38	60	50001.7	2952.23	1.84
31	EDTA Chris 31	2014-03-27 17:39:06	0	360	61	1	1	1018.4	90	49945.5	2943.07	1.84
31	EDTA Chris 31	2014-03-27 17:56:18	0	360	61	1	2	1030.48	120	49934.3	2907.9	1.85
31	EDTA Chris 31	2014-03-27 18:13:42	0	360	61	1	3	1800		1533.38	51.11	13.99	I
31	EDTA Chris 31	2014-03-27 18:43:56	0	360	61	1	4	16.24	U30	50496.5	188321	0.23
31	EDTA Chris 31	2014-03-27 18:44:26	0	360	61	1	5	14.22	60	51725.7	220698	0.21
31	EDTA Chris 31	2014-03-27 18:44:54	0	360	61	1	6	32.33	90	51529.1	96074.4	0.32
31	EDTA Chris 31	2014-03-27 18:45:40	0	360	61	1	7	1800.02		1528.17	50.94	14.01	I
31	EDTA Chris 31	2014-03-27 19:15:54	0	360	61	1	8	26.3	UH30	51777.2	118817	0.29
31	EDTA Chris 31	2014-03-27 19:16:34	0	360	61	1	9	16.24	60	52638.5	196386	0.23
31	EDTA Chris 31	2014-03-27 19:17:04	0	360	61	1	10	14.23	90	51730.9	220462	0.21
31	EDTA Chris 31	2014-03-27 19:17:59	0	360	62	1	1	14.23	120	50383.5	214671	0.22
31	EDTA Chris 31	2014-03-27 19:18:27	0	360	62	1	2	1800		1619.66	53.99	13.61	I
31	EDTA Chris 31	2014-03-27 19:48:41	0	360	62	1	3	171.19	UV 30	50612.5	17755.5	0.75
31	EDTA Chris 31	2014-03-27 19:51:46	0	360	62	1	4	80.63	60	50076	37331.3	0.52
31	EDTA Chris 31	2014-03-27 19:53:20	0	360	62	1	5	56.48	90	50595.9	53891.6	0.43
31	EDTA Chris 31	2014-03-27 19:54:30	0	360	62	1	6	58.49	120	50341.1	51774.1	0.44
31	EDTA Chris 31	2014-03-27 19:55:43	0	360	62	1	7	1800.01		1640.5	54.68	13.52	I
31	EDTA Chris 31	2014-03-27 20:25:57	0	360	62	1	8	30.33	51-cr	52739.2	104899	0.31
31	EDTA Chris 31	2014-03-27 20:26:41	0	360	62	1	9	1800		1614.54	53.82	13.63	I
