# Supplementary material for: Testing Danegaptide Effects on Kidney Function after Ischemia/Reperfusion Injury in a New Porcine Two Week Model
Source: PLoS One. 2016 Oct 19;11(10):e0164109. doi: 10.1371/journal.pone.0164109 (PMC5070773; doi:10.1371/journal.pone.0164109)
Supplement: S1 File — (ZIP) [file pone.0164109.s001.zip › PLOS-one/Z11/KBA Z11.xlsx]

## Sheet: B1
	T:	0	30	60	90		0	60	120	180	240	300
							Iskæmi		Reperfusion
	Plasma
	Carbamid	2	1.9	1.8	2		1.9	1.8	2.1	2.4	2.7	2.8	mmol
	Creatinin	130	108	102	109		103	98	144	152	159	153	mikromol	10^-6	1e-06
	Kalium	4.5	4.2	4.5	4.7		4.5	4.6	5.6	5.3	5.3	5.1	mmol
	Natrium	154	150	139	141		136	131	142	142	144	137	mmol
	Creatinin	0.00013	0.000108	0.000102	0.000109	0	0.000103	9.8e-05	0.000144	0.000152	0.000159	0.000153	mol
	Urin
	Carbamid	29		87	99			89	55	54	74	59	mmol
	Creatinin	4.4		10.3	9.9			7.7	5.1	5	8.8	5.4	mmol	10^-3	0.001
	Kalium	15		52	66			84	86	89	88	84	mmol
	Natrium	0.9		57	34			58	35	35	10	61	mmol
	Creatinin		0	0.0103	0.0099			0.0077	0.0051	0.005	0.0088	0.0054	mol
	UrinVOL (mL/min)			0.478261	0.5			0.466667	0.416667	1.08333	0.6	0.633333
	Creatinin Clearence =		Ucr x V
			Pcr
				CreaCL(-60)
		GFR- Crea	0	48.295	45.4128			36.6667	14.7569	35.636	33.2075	22.3529	mL/min

## Sheet: B2
	T:	0	30	60	90	0	30	60	90	120	Crea fortegn
	Plasma												Creatinin Clearence =		Ucr x V
	Carbamid	3.1	3.3	3.1	3.6	2.8	2.9	3.2	3	3.2					Pcr
	Creatinin	133	146	132	146	115	121	125	118	125
	Kalium	3.5	4.1	4.4	5	4	4.1	4.3	4.2	4
	Natrium	136	153	139	151	120	124	131	124	129
	Creatinin	0.000133	0.000146	0.000132	0.000146	0.000115	0.000121	0.000125	0.000118	0.000125	1e-06
	Urin samlet
	Carbamid	137	121	234	98
	Creatinin	15.3	29.5	36	10.2
	Kalium	64	44	65	24
	Natrium	12	13	41	60
	Creatinin	0.0153	0.0295	0.036	0.0102						0.001
	UrinVOL (mL/min)		0.366667	0.233333	1.06667
	GFR		74.0868	63.6364	74.5205
	Urin Venstre
	Carbamid						16	34	92	90
	Creatinin						1	2.5	7.5	7
	Kalium						17	48	131	100
	Natrium						38	36	40	37
	Creatinin						0.001	0.0025	0.0075	0.007	0.001
	UrinVOL (mL/min)						0.866667	0.433333	0.333333	0.333333
	GFR						7.16253	8.66667	21.1864	18.6667
	Urin højre
	Carbamid						145	221	285	269
	Creatinin						15.5	27	34.3	31.4
	Kalium						117	136	177	174
	Natrium						34	5	2.7	4.5
	Creatinin						0.0155	0.027	0.0343	0.0314	0.001
	UrinVOL (mL/min)						0.333333	0.266667	0.233333	0.233333
	GFR						42.6997	57.6	67.8249	58.6133
