# Supplementary material for: Testing Danegaptide Effects on Kidney Function after Ischemia/Reperfusion Injury in a New Porcine Two Week Model
Source: PLoS One. 2016 Oct 19;11(10):e0164109. doi: 10.1371/journal.pone.0164109 (PMC5070773; doi:10.1371/journal.pone.0164109)
Supplement: S1 File — (ZIP) [file pone.0164109.s001.zip › PLOS-one/Z12/000344.csv]

Protocol ID	Protocol name	Measurement date & time	Completion status	Run ID	Rack	Det	Pos	Time	Sample code	Cr-51 Counts	Cr-51 CPM	Cr-51 Error %	Cr-51 Info
32	EDTA Chris 32	2014-03-14 10:44:21	0	344	74	1	1	1800.01		1783.5	59.45	12.97	I
32	EDTA Chris 32	2014-03-14 11:14:35	0	344	74	1	2	1800.02		1710.5	57.02	13.24	I
32	EDTA Chris 32	2014-03-14 11:44:49	0	344	74	1	3	1255.85		50014.39	2389.81	2.05
32	EDTA Chris 32	2014-03-14 12:05:58	0	344	74	1	4	475.06		50110.67	6331.03	1.26
32	EDTA Chris 32	2014-03-14 12:14:07	0	344	74	1	5	1215.61		49977.97	2467.14	2.01
32	EDTA Chris 32	2014-03-14 12:34:37	0	344	74	1	6	1243.77		49989.44	2411.83	2.04
32	EDTA Chris 32	2014-03-14 12:55:34	0	344	74	1	7	1800		1818.35	60.61	12.84	I
32	EDTA Chris 32	2014-03-14 13:25:48	0	344	74	1	8	1282.02		49982.12	2339.51	2.07
32	EDTA Chris 32	2014-03-14 13:47:24	0	344	74	1	9	1088.84		49947.94	2752.77	1.91
32	EDTA Chris 32	2014-03-14 14:05:46	0	344	74	1	10	1028.47		50015.68	2918.33	1.85
32	EDTA Chris 32	2014-03-14 14:23:36	0	344	75	1	1	982.18		50003.27	3055.14	1.81
32	EDTA Chris 32	2014-03-14 14:40:12	0	344	75	1	2	839.3		49991.01	3574.46	1.67
32	EDTA Chris 32	2014-03-14 14:54:25	0	344	75	1	3	638.05		50014.01	4704.31	1.46
32	EDTA Chris 32	2014-03-14 15:05:17	0	344	75	1	4	1800.01		1793.04	59.77	12.93	I
32	EDTA Chris 32	2014-03-14 15:35:30	0	344	75	1	5	14.22		57440.71	245359.85	0.2
32	EDTA Chris 32	2014-03-14 15:35:58	0	344	75	1	6	30.33		53046.61	105497.2	0.31
32	EDTA Chris 32	2014-03-14 15:36:43	0	344	75	1	7	24.28		53526.93	133160	0.27
32	EDTA Chris 32	2014-03-14 15:37:21	0	344	75	1	8	1800		1708.29	56.94	13.25	I
32	EDTA Chris 32	2014-03-14 16:07:34	0	344	75	1	9	1800.02		1782.66	59.42	12.97	I
32	EDTA Chris 32	2014-03-14 16:37:48	0	344	75	1	10	52.46		50667.04	58122.34	0.41
32	EDTA Chris 32	2014-03-14 16:39:22	0	344	76	1	1	54.46		51325.23	56706.46	0.42
32	EDTA Chris 32	2014-03-14 16:40:30	0	344	76	1	2	76.61		50606.34	39715.32	0.5
32	EDTA Chris 32	2014-03-14 16:42:00	0	344	76	1	3	253.7		50056.95	11845.54	0.92
32	EDTA Chris 32	2014-03-14 16:46:28	0	344	76	1	4	1800		1769.13	58.97	13.02	I
