# Supplementary material for: Testing Danegaptide Effects on Kidney Function after Ischemia/Reperfusion Injury in a New Porcine Two Week Model
Source: PLoS One. 2016 Oct 19;11(10):e0164109. doi: 10.1371/journal.pone.0164109 (PMC5070773; doi:10.1371/journal.pone.0164109)
Supplement: S1 File — (ZIP) [file pone.0164109.s001.zip › PLOS-one/Z12/000361.csv]

Protocol ID	Protocol name	Measurement date & time	Completion status	Run ID	Rack	Det	Pos	Time	Sample code	Cr-51 Counts	Cr-51 CPM	Cr-51 Error %	Cr-51 Info
32	EDTA Chris 32	2014-03-28 10:35:55	0	361	70	1	1	1800.02		1567	52.23	13.84	I
32	EDTA Chris 32	2014-03-28 11:06:09	0	361	70	1	2	1800		1496	49.87	14.16	I
32	EDTA Chris 32	2014-03-28 11:36:23	0	361	70	1	3	1119.01		49948.32	2678.56	1.93
32	EDTA Chris 32	2014-03-28 11:55:16	0	361	70	1	4	1203.54		49985.54	2492.26	2
32	EDTA Chris 32	2014-03-28 12:15:33	0	361	70	1	5	1147.19		50025.53	2616.8	1.95
32	EDTA Chris 32	2014-03-28 12:34:54	0	361	70	1	6	1115		49943.08	2687.92	1.93
32	EDTA Chris 32	2014-03-28 12:53:43	0	361	70	1	7	1800		1547.85	51.6	13.92	I
32	EDTA Chris 32	2014-03-28 13:23:56	0	361	70	1	8	1088.84		49923.71	2751.44	1.91
32	EDTA Chris 32	2014-03-28 13:42:19	0	361	70	1	9	1078.77		49918.18	2776.8	1.9
32	EDTA Chris 32	2014-03-28 14:00:32	0	361	70	1	10	1115		49981.76	2690	1.93
32	EDTA Chris 32	2014-03-28 14:19:48	0	361	71	1	1	1092.85		49948.54	2742.69	1.91
32	EDTA Chris 32	2014-03-28 14:38:14	0	361	71	1	2	1191.46		49944.63	2515.48	1.99
32	EDTA Chris 32	2014-03-28 14:58:20	0	361	71	1	3	1800.02		1560.03	52	13.87	I
32	EDTA Chris 32	2014-03-28 15:28:33	0	361	71	1	4	38.37		51358.08	80638.61	0.35
32	EDTA Chris 32	2014-03-28 15:29:25	0	361	71	1	5	96.73		51057.82	31720.7	0.56
32	EDTA Chris 32	2014-03-28 15:31:16	0	361	71	1	6	100.76		50890.24	30351.05	0.57
32	EDTA Chris 32	2014-03-28 15:33:11	0	361	71	1	7	1800.01		1547.75	51.59	13.92	I
32	EDTA Chris 32	2014-03-28 16:03:24	0	361	71	1	8	60.51		50225.47	49925.35	0.45
32	EDTA Chris 32	2014-03-28 16:04:39	0	361	71	1	9	38.37		50753.63	79685.91	0.35
32	EDTA Chris 32	2014-03-28 16:05:31	0	361	71	1	10	68.55		50447.52	44251.54	0.48
32	EDTA Chris 32	2014-03-28 16:07:20	0	361	72	1	1	98.73		50813.9	30927.3	0.57
32	EDTA Chris 32	2014-03-28 16:09:13	0	361	72	1	2	1800.02		1539.62	51.32	13.96	I
32	EDTA Chris 32	2014-03-28 16:39:27	0	361	72	1	3	82.64		51106.67	37175.4	0.52
32	EDTA Chris 32	2014-03-28 16:41:03	0	361	72	1	4	54.48		50053.01	55277.63	0.43
32	EDTA Chris 32	2014-03-28 16:42:11	0	361	72	1	5	185.28		50044.85	16219.92	0.79
32	EDTA Chris 32	2014-03-28 16:45:30	0	361	72	1	6	302		50061.37	9950.93	1
32	EDTA Chris 32	2014-03-28 16:50:46	0	361	72	1	7	1800		1522.29	50.74	14.04	I
32	EDTA Chris 32	2014-03-28 17:21:00	0	361	72	1	8	30.33		53182.07	105782.87	0.31
32	EDTA Chris 32	2014-03-28 17:21:44	0	361	72	1	9	30.33		52050.87	103520.34	0.31
32	EDTA Chris 32	2014-03-28 17:22:28	0	361	72	1	10	1800.02		1628.4	54.28	13.57	I
