# Supplementary material for: Testing Danegaptide Effects on Kidney Function after Ischemia/Reperfusion Injury in a New Porcine Two Week Model
Source: PLoS One. 2016 Oct 19;11(10):e0164109. doi: 10.1371/journal.pone.0164109 (PMC5070773; doi:10.1371/journal.pone.0164109)
Supplement: S1 File — (ZIP) [file pone.0164109.s001.zip › PLOS-one/Z12/A-skema Z12,1.xlsx]

## Sheet: Sheet1
Anæstesiskema Gris nr.
Gris på leje kl.
Vægt: 43,55		B2	B3	Isk	30	60	90	rep/0	30	60	90
Tidspunkt	08:15:00	10:24:00	10:57:00	11:29:00	12:09:00	12:29:00	12:57:00	13:27:00	14:05:00	14:27:00	14:57:00
Medicin
Fentanyl Bolus - 10 mL
Fentanyl - 10 ml/h
Penicillinprokain vet 2mL
finadyne 2mL
Ringer Acetat - 500 mL/h
Nacl
Respirator
E-CO2	5.6	6	4.8	4.6	5.5	5.8	5.5	5.8	6	5.9	5.9
TV - 400 mL		450			400					450
RF - 12
Værdier
BT SYS		114	112	131	122	124	131	138	135	133
BT Dia		58	55	75	65	67	71	77	72	68
MAP		78	75	96	85	86	90	95	92	89
Puls	65	53	53	54	51	52	57	70	71	72
SAT-O2	100	100	100	100	98	98	98	97	98	98
Temperatur	37.6	37.1	36.8	36.2	36.8	37.3	38	38.7	38.9	38.7
A-gas
pH		7.391	7.452	7.445		7.402		7.411		7.426
pO2		21	22.1	20		15.2		13.7		14.8
pCO2		6.38	5.21	4.83		5.43		5.45		5.37
Base excess		3.8	3.2	0.9		0.6		1.3		2
HCO3		27.5	27.3	25.4		25		25.5		26.2
Na		137	137	138		137		137		137
K		4	3.9	3.7		4.1		4.5		4.6
Glu		4.6	4.6	5		4.8		4.6		4.4
Lac		0.4	0.5	0.5		0.6		0.7		0.5
Bemærkninger
