# Supplementary material for: Testing Danegaptide Effects on Kidney Function after Ischemia/Reperfusion Injury in a New Porcine Two Week Model
Source: PLoS One. 2016 Oct 19;11(10):e0164109. doi: 10.1371/journal.pone.0164109 (PMC5070773; doi:10.1371/journal.pone.0164109)
Supplement: S1 File — (ZIP) [file pone.0164109.s001.zip › PLOS-one/Z12/A-skema Z12,2.xlsx]

## Sheet: Sheet1
Anæstesiskema Gris nr. Z12, B2 d. 27.03.14
Gris på leje kl.
Vægt: 47,2				B1	B2	B3	0	30	60	90	120
Tidspunkt	10:35:00	11:22:00	11:30:00	11:50:00	12:20:00	12:50:00	13:15:00	13:45:00	14:15:00	14:45:00
Medicin
Fentanyl Bolus - 10 mL
Fentanyl - 10 ml/h
Penicillinprokain vet 2mL
Glucose 50 mL			50
finadyne 2mL
Ringer Acetat - 500 mL/h
Nacl
Respirator
E-CO2	6.1	5.4		5.7	5.7	5.6	5.5	5.3
TV - 400 mL	450
RF - 12
Værdier
BT sys	82	102		104	106	106		106
BT dia	45	47		47	48	50		53
MAP	59	65		66	67	68		70
Puls	49	51		53	52	52	58	47
SAT-O2	100	100		100	100	100	100	100
Temperatur	37	36.8		37	37.4	37.8	37.9	37.9
A-gas
pH		7.448		7.424	7.431	7.443	7.453	7.47	7.392	7.278
pO2		24.4		23.6	23.2	23	20.5	21.6	31.4	49.1
pCO2		4.42		4.6	6.65	5.41	5.29	5.02	5.77	7.54
Base excess		-0.9		-1.6	3.7	3.5	3.5	3.5	1.3	-0.3
HCO3		23.9		23.2	27.7	27.6	27.6	27.6	25.5	23.8
Na		141		140	140	140	140	140	140	141
K		3.4		3.8	3.8	3.9	3.8	3.8	3.9	3.7
Glu		2.4		4.6	4.6	4.2	4.9	4.5	4.3	4.1
Lac		0.8		0.8	0.7	0.5	0.5	0.5	0.5	0.4
Bemærkninger
