# Supplementary material for: Testing Danegaptide Effects on Kidney Function after Ischemia/Reperfusion Injury in a New Porcine Two Week Model
Source: PLoS One. 2016 Oct 19;11(10):e0164109. doi: 10.1371/journal.pone.0164109 (PMC5070773; doi:10.1371/journal.pone.0164109)
Supplement: S1 File — (ZIP) [file pone.0164109.s001.zip › PLOS-one/Z12/Chrome Z12.xlsx]

## Sheet: B1
Chris A
Pilot 2	Z1
Tid	Urin vol	Tid	Urin	Urin bg-korr	Urin vol/min	Plasma	plasma bg-korr	mL plasma	mL Urin	tid	GFR	Bg	gns baggrund
	mL	min	cpm	cpm	mL/min	cpm	cpm	mL	mL			cpm	cpm
Baseline						2389.81	2331.02	3
30	8	37	245360	245301	0.216216	6331.03	6272.24	3	1	-90	36.4906	59.45
60	70	23	105497	105438	3.04348	2467.14	2408.35	3	1	-60	218.841	57.02
90	126	35	133160	133101	3.6	2411.83	2353.04	3	1	-30	589.261	60.61
												59.77
0						2339.51	2280.72	3		0		56.94
60	80	60	59.42	0.626667	1.33333	2752.77	2693.98	3	1	60	0.000984497	58.97
120	195	60	58122.3	58063.5	3.25	2918.33	2859.54	3	1	120	199.651		58.7933
180	120	60	56706.5	56647.7	2	3055.14	2996.35	3	1	180	113.799
240	385	60	39715.3	39656.5	6.41667	3574.46	3515.67	3	1	240	230.297
300	202	60	11845.5	11786.7	3.36667	4704.31	4645.52	3	1	200	28.7594
Protocol ID	Protocol name	Measurement date & time	Completion status	Run ID	Rack	Det	Pos	Time	Sample code	Cr-51 Counts	Cr-51 CPM	Cr-51 Error %	Cr-51 Info
32	EDTA Chris 32	2014-03-14 10:44:21	0	344	74	1	1	1800.01		1783.5	59.45	12.97	I
32	EDTA Chris 32	2014-03-14 11:14:35	0	344	74	1	2	1800.02	P base	1710.5	57.02	13.24	I
32	EDTA Chris 32	2014-03-14 11:44:49	0	344	74	1	3	1255.85	P0	50014.4	2389.81	2.05
32	EDTA Chris 32	2014-03-14 12:05:58	0	344	74	1	4	475.06	30	50110.7	6331.03	1.26
32	EDTA Chris 32	2014-03-14 12:14:07	0	344	74	1	5	1215.61	60	49978	2467.14	2.01
32	EDTA Chris 32	2014-03-14 12:34:37	0	344	74	1	6	1243.77	90	49989.4	2411.83	2.04
32	EDTA Chris 32	2014-03-14 12:55:34	0	344	74	1	7	1800		1818.35	60.61	12.84	I
32	EDTA Chris 32	2014-03-14 13:25:48	0	344	74	1	8	1282.02	P0	49982.1	2339.51	2.07
32	EDTA Chris 32	2014-03-14 13:47:24	0	344	74	1	9	1088.84	60	49947.9	2752.77	1.91
32	EDTA Chris 32	2014-03-14 14:05:46	0	344	74	1	10	1028.47	120	50015.7	2918.33	1.85
32	EDTA Chris 32	2014-03-14 14:23:36	0	344	75	1	1	982.18	180	50003.3	3055.14	1.81
32	EDTA Chris 32	2014-03-14 14:40:12	0	344	75	1	2	839.3	240	49991	3574.46	1.67
32	EDTA Chris 32	2014-03-14 14:54:25	0	344	75	1	3	638.05	300	50014	4704.31	1.46
32	EDTA Chris 32	2014-03-14 15:05:17	0	344	75	1	4	1800.01		1793.04	59.77	12.93	I
32	EDTA Chris 32	2014-03-14 15:35:30	0	344	75	1	5	14.22	U30	57440.7	245360	0.2
32	EDTA Chris 32	2014-03-14 15:35:58	0	344	75	1	6	30.33	60	53046.6	105497	0.31
32	EDTA Chris 32	2014-03-14 15:36:43	0	344	75	1	7	24.28	90	53526.9	133160	0.27
32	EDTA Chris 32	2014-03-14 15:37:21	0	344	75	1	8	1800		1708.29	56.94	13.25	I
32	EDTA Chris 32	2014-03-14 16:07:34	0	344	75	1	9	1800.02	U60	1782.66	59.42	12.97	I
32	EDTA Chris 32	2014-03-14 16:37:48	0	344	75	1	10	52.46	120	50667	58122.3	0.41
32	EDTA Chris 32	2014-03-14 16:39:22	0	344	76	1	1	54.46	180	51325.2	56706.5	0.42
32	EDTA Chris 32	2014-03-14 16:40:30	0	344	76	1	2	76.61	240	50606.3	39715.3	0.5
32	EDTA Chris 32	2014-03-14 16:42:00	0	344	76	1	3	253.7	300	50056.9	11845.5	0.92
32	EDTA Chris 32	2014-03-14 16:46:28	0	344	76	1	4	1800		1769.13	58.97	13.02	I

## Sheet: B2
Tid	Urin vol	Tid	Urin	Urin bg-korr	Urin vol/min	Plasma	plasma bg-korr	mL plasma	mL Urin	tid	GFR	Bg	gns baggrund
	mL	min	cpm	cpm	mL/min	cpm	cpm	mL	mL			cpm	cpm
Samlet
Baseline						2678.56	2626.86	3	1
30	20	29	80638.6	80586.9	0.689655	2492.26	2440.56	3	1		65.8054	52.23
60	60	30	31720.7	31669	2	2616.8	2565.1	3	1		75.9198	49.87
90	59	30	30351	30299.3	1.96667	2687.92	2636.22	3	1		68.7389	51.6
												52
Højre												51.59
0						2751.44	2699.74	3	1			51.32
30	17	30	49925.3	49873.6	0.566667	2776.8	2725.1	3	1		31.2582	50.74	51.7037
60	20	31	79685.9	79634.2	0.645161	2690	2638.3	3	1		57.4751	54.28
90	33	31	44251.5	44199.8	1.06452	2742.69	2690.99	3	1		52.9731
120	48	28	30927.3	30875.6	1.71429	2515.48	2463.78	3	1		61.6086	50.8287
Venstre
0						2751.44	2699.74	3	1
30	16	30	37175.4	37123.7	0.533333	2776.8	2725.1	3	1		21.8985
60	15	31	55277.6	55225.9	0.483871	2690	2638.3	3	1		29.894
90	65	31	16219.9	16168.2	2.09677	2742.69	2690.99	3	1		38.1677
120	76	28	9950.93	9899.23	2.71429	2515.48	2463.78	3	1		31.2751	30.3089
Protocol ID	Protocol name	Measurement date & time	Completion status	Run ID	Rack	Det	Pos	Time	Sample code	Cr-51 Counts	Cr-51 CPM	Cr-51 Error %	Cr-51 Info
32	EDTA Chris 32	2014-03-28 10:35:55	0	361	70	1	1	1800.02		1567	52.23	13.84	I
32	EDTA Chris 32	2014-03-28 11:06:09	0	361	70	1	2	1800	p Base	1496	49.87	14.16	I
32	EDTA Chris 32	2014-03-28 11:36:23	0	361	70	1	3	1119.01	P0	49948.3	2678.56	1.93
32	EDTA Chris 32	2014-03-28 11:55:16	0	361	70	1	4	1203.54	30	49985.5	2492.26	2
32	EDTA Chris 32	2014-03-28 12:15:33	0	361	70	1	5	1147.19	60	50025.5	2616.8	1.95
32	EDTA Chris 32	2014-03-28 12:34:54	0	361	70	1	6	1115	90	49943.1	2687.92	1.93
32	EDTA Chris 32	2014-03-28 12:53:43	0	361	70	1	7	1800		1547.85	51.6	13.92	I
32	EDTA Chris 32	2014-03-28 13:23:56	0	361	70	1	8	1088.84	P0	49923.7	2751.44	1.91
32	EDTA Chris 32	2014-03-28 13:42:19	0	361	70	1	9	1078.77	30	49918.2	2776.8	1.9
32	EDTA Chris 32	2014-03-28 14:00:32	0	361	70	1	10	1115	60	49981.8	2690	1.93
32	EDTA Chris 32	2014-03-28 14:19:48	0	361	71	1	1	1092.85	90	49948.5	2742.69	1.91
32	EDTA Chris 32	2014-03-28 14:38:14	0	361	71	1	2	1191.46	120	49944.6	2515.48	1.99
32	EDTA Chris 32	2014-03-28 14:58:20	0	361	71	1	3	1800.02		1560.03	52	13.87	I
32	EDTA Chris 32	2014-03-28 15:28:33	0	361	71	1	4	38.37	U-30	51358.1	80638.6	0.35
32	EDTA Chris 32	2014-03-28 15:29:25	0	361	71	1	5	96.73	60	51057.8	31720.7	0.56
32	EDTA Chris 32	2014-03-28 15:31:16	0	361	71	1	6	100.76	90	50890.2	30351	0.57
32	EDTA Chris 32	2014-03-28 15:33:11	0	361	71	1	7	1800.01		1547.75	51.59	13.92	I
32	EDTA Chris 32	2014-03-28 16:03:24	0	361	71	1	8	60.51	UH 30	50225.5	49925.3	0.45
32	EDTA Chris 32	2014-03-28 16:04:39	0	361	71	1	9	38.37	60	50753.6	79685.9	0.35
32	EDTA Chris 32	2014-03-28 16:05:31	0	361	71	1	10	68.55	90	50447.5	44251.5	0.48
32	EDTA Chris 32	2014-03-28 16:07:20	0	361	72	1	1	98.73	120	50813.9	30927.3	0.57
32	EDTA Chris 32	2014-03-28 16:09:13	0	361	72	1	2	1800.02		1539.62	51.32	13.96	I
32	EDTA Chris 32	2014-03-28 16:39:27	0	361	72	1	3	82.64	UV 30	51106.7	37175.4	0.52
32	EDTA Chris 32	2014-03-28 16:41:03	0	361	72	1	4	54.48	60	50053	55277.6	0.43
32	EDTA Chris 32	2014-03-28 16:42:11	0	361	72	1	5	185.28	90	50044.8	16219.9	0.79
32	EDTA Chris 32	2014-03-28 16:45:30	0	361	72	1	6	302	120	50061.4	9950.93	1
32	EDTA Chris 32	2014-03-28 16:50:46	0	361	72	1	7	1800		1522.29	50.74	14.04	I
32	EDTA Chris 32	2014-03-28 17:21:00	0	361	72	1	8	30.33	51-cr	53182.1	105783	0.31
32	EDTA Chris 32	2014-03-28 17:21:44	0	361	72	1	9	30.33	51-cr	52050.9	103520	0.31
32	EDTA Chris 32	2014-03-28 17:22:28	0	361	72	1	10	1800.02		1628.4	54.28	13.57	I
