# Supplementary material for: Testing Danegaptide Effects on Kidney Function after Ischemia/Reperfusion Injury in a New Porcine Two Week Model
Source: PLoS One. 2016 Oct 19;11(10):e0164109. doi: 10.1371/journal.pone.0164109 (PMC5070773; doi:10.1371/journal.pone.0164109)
Supplement: S1 File — (ZIP) [file pone.0164109.s001.zip › PLOS-one/Z12/KBA Z12.xlsx]

## Sheet: B1
	T:	0	30	60	90		0	60	120	180	240	300
							Iskæmi		Reperfusion
	Plasma
	Carbamid	1.9	1.9	2.1	1.9		1.2	2.3	1.7	2.4	2.4	2.3	mmol
	Creatinin	116	109	124	104		64	142	99	156	149	142	mikromol	10^-6	1e-06
	Kalium	4	4.2	4.8	4.2		2.8	5.5	4.3	5.9	5.1	4.7	mmol
	Natrium	150	148	164	146		92	178	116	168	155	143	mmol
	Creatinin	0.000116	0.000109	0.000124	0.000104	0	6.4e-05	0.000142	9.9e-05	0.000156	0.000149	0.000142	mol
	Urin
	Carbamid		185	141	180				98	91	79	25	mmol
	Creatinin		32.7	15.7	18.7				7.5	7.2	5.9	1.6	mmol	10^-3	0.001
	Kalium		83	82	88				83	88	89	32	mmol
	Natrium		8	46	39				74	82	92	83	mmol
	Creatinin	0	0.0327	0.0157	0.0187			0	0.0075	0.0072	0.0059	0.0016	mol
	UrinVOL (mL/min)		0.216216	3.04348	3.6			1.33333	3.25	2	6.41667	3.36667
	Creatinin Clearence =		Ucr x V
			Pcr
				CreaCL(-60)
		GFR- Crea	64.8649	385.344	647.308			0	246.212	92.3077	254.083	37.9343	mL/min

## Sheet: B2
	T:	0	30	60	90	0	30	60	90	120	Crea fortegn
	Plasma												Creatinin Clearence =		Ucr x V
	Carbamid														Pcr
	Creatinin
	Kalium
	Natrium
	Creatinin	0	0	0	0	0	0	0	0	0	1e-06
	Urin samlet
	Carbamid
	Creatinin
	Kalium
	Natrium
	Creatinin	0	0	0	0						0.001
	UrinVOL (mL/min)
	GFR		#DIV/0!	#DIV/0!	#DIV/0!
	Urin Venstre
	Carbamid
	Creatinin
	Kalium
	Natrium
	Creatinin						0	0	0	0	0.001
	UrinVOL (mL/min)
	GFR						#DIV/0!	#DIV/0!	#DIV/0!	#DIV/0!
	Urin højre
	Carbamid
	Creatinin
	Kalium
	Natrium
	Creatinin						0	0	0	0	0.001
	UrinVOL (mL/min)
	GFR						#DIV/0!	#DIV/0!	#DIV/0!	#DIV/0!
