# Supplementary material for: Testing Danegaptide Effects on Kidney Function after Ischemia/Reperfusion Injury in a New Porcine Two Week Model
Source: PLoS One. 2016 Oct 19;11(10):e0164109. doi: 10.1371/journal.pone.0164109 (PMC5070773; doi:10.1371/journal.pone.0164109)
Supplement: S1 File — (ZIP) [file pone.0164109.s001.zip › PLOS-one/Z13/000351.csv]

Protocol ID	Protocol name	Measurement date & time	Completion status	Run ID	Rack	Det	Pos	Time	Sample code	Cr-51 Counts	Cr-51 CPM	Cr-51 Error %	Cr-51 Info
30	EDTA Chris 30	2014-03-19 15:43:56	0	351	50	1	1	1800		1721	57.37	13.2	I
30	EDTA Chris 30	2014-03-19 16:14:10	0	351	50	1	2	1800		1727.5	57.58	13.18	I
30	EDTA Chris 30	2014-03-19 16:44:24	0	351	50	1	3	1064.69		49856.7	2810.07	1.89
30	EDTA Chris 30	2014-03-19 17:02:22	0	351	50	1	4	1370.56		49969.59	2187.82	2.14
30	EDTA Chris 30	2014-03-19 17:25:27	0	351	50	1	5	1465.14		49918.02	2044.46	2.21
30	EDTA Chris 30	2014-03-19 17:50:06	0	351	50	1	6	1360.51		49998.98	2205.27	2.13
30	EDTA Chris 30	2014-03-19 18:13:00	0	351	50	1	7	1800.02		1742.94	58.1	13.12	I
30	EDTA Chris 30	2014-03-19 18:43:14	0	351	50	1	8	1300.13		50016.06	2308.5	2.08
30	EDTA Chris 30	2014-03-19 19:05:08	0	351	50	1	9	1121.03		49980.32	2675.45	1.93
30	EDTA Chris 30	2014-03-19 19:24:03	0	351	50	1	10	978.15		49977.75	3066.15	1.81
30	EDTA Chris 30	2014-03-19 19:41:02	0	351	51	1	1	911.75		49928.57	3286.26	1.74
30	EDTA Chris 30	2014-03-19 19:56:27	0	351	51	1	2	885.58		49944.89	3384.5	1.72
30	EDTA Chris 30	2014-03-19 20:11:26	0	351	51	1	3	909.73		50009.49	3298.91	1.74
30	EDTA Chris 30	2014-03-19 20:26:50	0	351	51	1	4	1800.02		1722.15	57.41	13.2	I
30	EDTA Chris 30	2014-03-19 20:57:04	0	351	51	1	5	16.24		55202.12	206061.07	0.22
30	EDTA Chris 30	2014-03-19 20:57:34	0	351	51	1	6	62.52		50450.19	48535.5	0.45
30	EDTA Chris 30	2014-03-19 20:58:50	0	351	51	1	7	356.32		50254.8	8465.94	1.09
30	EDTA Chris 30	2014-03-19 21:05:00	0	351	51	1	8	1800		1737.57	57.92	13.14	I
30	EDTA Chris 30	2014-03-19 21:35:14	0	351	51	1	9	169.17		50605.51	17965.17	0.75
30	EDTA Chris 30	2014-03-19 21:38:17	0	351	51	1	10	273.82		50189.12	11003.67	0.95
30	EDTA Chris 30	2014-03-19 21:43:32	0	351	52	1	1	132.96		50474.67	22802.7	0.66
30	EDTA Chris 30	2014-03-19 21:45:58	0	351	52	1	2	114.85		50242.47	26283.33	0.62
30	EDTA Chris 30	2014-03-19 21:48:07	0	351	52	1	3	189.3		50439.32	15999.61	0.79
30	EDTA Chris 30	2014-03-19 21:51:30	0	351	52	1	4	1800		1740.62	58.02	13.13	I
