# Supplementary material for: Testing Danegaptide Effects on Kidney Function after Ischemia/Reperfusion Injury in a New Porcine Two Week Model
Source: PLoS One. 2016 Oct 19;11(10):e0164109. doi: 10.1371/journal.pone.0164109 (PMC5070773; doi:10.1371/journal.pone.0164109)
Supplement: S1 File — (ZIP) [file pone.0164109.s001.zip › PLOS-one/Z13/000364.csv]

Protocol ID	Protocol name	Measurement date & time	Completion status	Run ID	Rack	Det	Pos	Time	Sample code	Cr-51 Counts	Cr-51 CPM	Cr-51 Error %	Cr-51 Info
30	EDTA Chris 30	2014-04-01 16:21:29	0	364	55	1	1	1800		2098	69.93	11.96	I
30	EDTA Chris 30	2014-04-01 16:51:42	0	364	55	1	2	1800.02		2175	72.5	11.74	I
30	EDTA Chris 30	2014-04-01 17:21:56	0	364	55	1	3	1225.67		50040.37	2449.94	2.02
30	EDTA Chris 30	2014-04-01 17:42:36	0	364	55	1	4	1201.52		49907.5	2492.56	2
30	EDTA Chris 30	2014-04-01 18:02:51	0	364	55	1	5	1161.28		49901.99	2578.67	1.97
30	EDTA Chris 30	2014-04-01 18:22:26	0	364	55	1	6	1179.39		50047.34	2546.45	1.98
30	EDTA Chris 30	2014-04-01 18:42:19	0	364	55	1	7	1800		2241.47	74.72	11.57	I
30	EDTA Chris 30	2014-04-01 19:12:33	0	364	55	1	8	1115		50006.26	2691.32	1.93
30	EDTA Chris 30	2014-04-01 19:31:22	0	364	55	1	9	1092.87		49961.46	2743.37	1.91
30	EDTA Chris 30	2014-04-01 19:49:49	0	364	55	1	10	1032.49		49968.49	2904.23	1.86
30	EDTA Chris 30	2014-04-01 20:07:42	0	364	56	1	1	1052.62		49937.18	2846.89	1.87
30	EDTA Chris 30	2014-04-01 20:25:29	0	364	56	1	2	1054.63		50035.34	2847.06	1.87
30	EDTA Chris 30	2014-04-01 20:43:17	0	364	56	1	3	1800		2132.2	71.07	11.86	I
30	EDTA Chris 30	2014-04-01 21:13:31	0	364	56	1	4	372.43		50071.94	8070.16	1.11
30	EDTA Chris 30	2014-04-01 21:19:57	0	364	56	1	5	233.56		50276.64	12924.04	0.88
30	EDTA Chris 30	2014-04-01 21:24:04	0	364	56	1	6	195.34		50287.18	15458.26	0.8
30	EDTA Chris 30	2014-04-01 21:27:33	0	364	56	1	7	1800		2141.48	71.38	11.84	I
30	EDTA Chris 30	2014-04-01 21:57:47	0	364	56	1	8	62.52		51165.98	49226.24	0.45
30	EDTA Chris 30	2014-04-01 21:59:04	0	364	56	1	9	32.33		50721.73	94569.9	0.33
30	EDTA Chris 30	2014-04-01 21:59:50	0	364	56	1	10	72.58		50877.61	42150.05	0.49
30	EDTA Chris 30	2014-04-01 22:01:43	0	364	57	1	1	84.66		49979.75	35482.7	0.53
30	EDTA Chris 30	2014-04-01 22:03:21	0	364	57	1	2	1800		2159.02	71.97	11.79	I
30	EDTA Chris 30	2014-04-01 22:33:35	0	364	57	1	3	237.6		49972.22	12627.14	0.89
30	EDTA Chris 30	2014-04-01 22:37:47	0	364	57	1	4	161.12		50554.45	18843.46	0.73
30	EDTA Chris 30	2014-04-01 22:40:41	0	364	57	1	5	243.64		50190.85	12368.18	0.9
30	EDTA Chris 30	2014-04-01 22:44:59	0	364	57	1	6	332.17		50131.71	9059.62	1.05
30	EDTA Chris 30	2014-04-01 22:50:45	0	364	57	1	7	1800.02		2156.05	71.87	11.8	I
30	EDTA Chris 30	2014-04-01 23:20:59	0	364	57	1	8	28.31		51541.53	109861.01	0.3
30	EDTA Chris 30	2014-04-01 23:21:41	0	364	57	1	9	28.3		51768.36	110354.14	0.3
30	EDTA Chris 30	2014-04-01 23:22:23	0	364	57	1	10	1800.01		2243.67	74.79	11.56	I
