# Supplementary material for: Testing Danegaptide Effects on Kidney Function after Ischemia/Reperfusion Injury in a New Porcine Two Week Model
Source: PLoS One. 2016 Oct 19;11(10):e0164109. doi: 10.1371/journal.pone.0164109 (PMC5070773; doi:10.1371/journal.pone.0164109)
Supplement: S1 File — (ZIP) [file pone.0164109.s001.zip › PLOS-one/Z13/A-skema Z13,1.xlsx]

## Sheet: Sheet1
Anæstesiskema Gris nr. 13, B1 d. 18.03.14
Gris på leje kl.
Vægt: 43,35			B1	B2	B3	Isk	30	60	90	rep/120	30	60	90	120	180
Tidspunkt	08:10:00	10:00:00	10:30:00	11:05:00	11:35:00	11:57:00	12:25:00	12:55:00	13:25:00	13:55:00	14:25:00	14:55:00	15:25:00	15:55:00	16:55:00
Medicin
Fentanyl Bolus - 10 mL
Fentanyl - 10 ml/h
Penicillinprokain vet 2mL
finadyne 2mL
Ringer Acetat - 500 mL/h
Nacl
Respirator
E-CO2	6	5.2	5.3	5.3	5.4	5.5	5.5	5.4	5.6	5.6	5.5	5.7	5.7
TV - 400 mL		450
RF - 12		14	12
Værdier
BT Sys			112	108	103	127	126	118	122	115	127	135
BT Dia			60	69	65	94	81	80	80	66	81	84
MAP			80	88	84	105	99	95	96	82	96	102
Puls	83	55	52	61	61	69	66	60	61	61	58	63
SAT-O2	100	100	100	100	100	100	100	100	100	100	98	97
Temperatur	36.5	36.3	36.4	36.6	36.3	36.3	37	37.4	37.9	38.1	38	38
A-gas
pH			7.428	7.398	7.423	7.401		7.434
pO2			22.2	20.1	19.9	19.5		19.3		17.8		17		28.5	21.2
pCO2			5.69	5.78	5.8	6.23		5.78		8.01		5.84		6.13	6.13
Base excess			3.6	1.8	3.7	3.9		4.5		5.6				5.9	5.7
HCO3			27.6	26	27.7	27.7		28.4
Na			137	137	137	136		136		136		136		135	136
K			3.5	3.5	3.7	3.8		4.1		4.4		4.4		4.3	4.2
Glu			2.3	2.5	2.9	3.8		2.8		2.9		2.6		2.9	2.9
Lac			0.7	0.6	0.5	0.5		0.5		0.8		0.5		0.5	0.5
Bemærkninger
glucose, 44mL, k:	10:45:00	11:25:00	11:51:00	14:10:00	15:03:00
