# Supplementary material for: Testing Danegaptide Effects on Kidney Function after Ischemia/Reperfusion Injury in a New Porcine Two Week Model
Source: PLoS One. 2016 Oct 19;11(10):e0164109. doi: 10.1371/journal.pone.0164109 (PMC5070773; doi:10.1371/journal.pone.0164109)
Supplement: S1 File — (ZIP) [file pone.0164109.s001.zip › PLOS-one/Z13/A-skema Z13,2.xlsx]

## Sheet: Sheet1
Anæstesiskema Gris nr. 13, B2 d. 01.04.14
Gris på leje kl.
Vægt: 47.15						B1	B2	B3	0	30	60	90	120
Tidspunkt	10:30:00	10:45:00	11:00:00	11:30:00	11:40:00	12:00:00	12:30:00	13:00:00	13:25:00	13:55:00	14:25:00	14:55:00	15:25:00
Medicin
Fentanyl Bolus - 10 mL
Fentanyl - 10 ml/h
Penicillinprokain vet 2mL
Glucose		47 mL			47 mL				25 mL
finadyne 2mL
Ringer Acetat - 500 mL/h
Nacl
Respirator
E-CO2	5.6		5.8	5.8		5.5	5.6	5.7	5.5	5			5.3
TV - 400 mL				450
RF - 12										14
Værdier
BT Sys				98		105	109	107	118	102			114
BT Dia				49		54	52	52	68	55			75
MAP				68		73	71	70	87	73			91
Puls	64		61	59		54	53	55	66	55			64
SAT-O2	100		100	100		100	100	100	100	100			100
Temperatur			36.4	36.9		37.3	37.8	38.2	37.9
A-gas
pH	7.382			7.393		7.437	7.434	7.456	7.465	7.483	7.407	7.328
pO2	23.2			22.4		21.4	24	21.7	21.1	22.6	29.2	44.4
pCO2	6.28			6.23		5.76	5.93	5.65	5.47	5.33	6.57	8.21
Base excess	2.7			3.3		4.6	5.1	5.5	5.4	6	5.8	5.7
HCO3	26.7			27.3		28.5	29	29.4	29.3	29.9	29.5
Na	136			136		135	138	138	138	138	138	138
K	3.2			3.5		3.7	3.8	4	3.8	3.8	3.7	3.5
Glu	2.5			2.7		3.6				4.2	3.9	4.1
Lac	0.6			0.6		0.7
Bemærkninger
