# Supplementary material for: Testing Danegaptide Effects on Kidney Function after Ischemia/Reperfusion Injury in a New Porcine Two Week Model
Source: PLoS One. 2016 Oct 19;11(10):e0164109. doi: 10.1371/journal.pone.0164109 (PMC5070773; doi:10.1371/journal.pone.0164109)
Supplement: S1 File — (ZIP) [file pone.0164109.s001.zip › PLOS-one/Z13/KBA Z13.xlsx]

## Sheet: B1
	T:	0	30	60	90		0	60	120	180	240	300
							Iskæmi		Reperfusion
	Plasma
	Carbamid												mmol
	Creatinin												mikromol	10^-6	1e-06
	Kalium												mmol
	Natrium												mmol
	Creatinin	0	0	0	0	0	0	0	0	0	0	0	mol
	Urin
	Carbamid												mmol
	Creatinin												mmol	10^-3	0.001
	Kalium												mmol
	Natrium												mmol
	Creatinin	0	0	0	0			0	0	0	0	0	mol
	UrinVOL (mL/min)			4				0.67	2.17	2.58	2.59	3.25
	Creatinin Clearence =		Ucr x V
			Pcr
				CreaCL(-60)
		GFR- Crea	#DIV/0!	#DIV/0!	#DIV/0!			#DIV/0!	#DIV/0!	#DIV/0!	#DIV/0!	#DIV/0!	mL/min

## Sheet: B2
	T:	0	30	60	90	0	30	60	90	120	Crea fortegn
	Plasma												Creatinin Clearence =		Ucr x V
	Carbamid	3	3	3	3.3	2.5	2.7	2.8	2.7	3.1					Pcr
	Creatinin	109	110	114	129	9.6	106	114	107	120
	Kalium	3.4	3.6	3.8	4.2	3.2	3.4	3.5	3.3	3.6
	Natrium	130	129	133	145	111	120	129	127	141
	Creatinin	0.000109	0.00011	0.000114	0.000129	9.6e-06	0.000106	0.000114	0.000107	0.00012	1e-06
	Urin samlet
	Carbamid		24	14.7	2
	Creatinin		1.2	0.7	1
	Kalium		7	6	6
	Natrium		45	29	37
	Creatinin	0	0.0012	0.0007	0.001						0.001
	UrinVOL (mL/min)		9.04	4.33333	5.46667
	GFR		98.6182	26.6082	42.3773
	Urin Venstre
	Carbamid						18	29	26	23
	Creatinin						0.9	1.4	1.2	1
	Kalium						15	29	14	27
	Natrium						55	75	43	114
	Creatinin						0.0009	0.0014	0.0012	0.001	0.001
	UrinVOL (mL/min)						2.66667	2	1.85714	5.44
	GFR						22.6415	24.5614	20.8278	45.3333
	Urin højre
	Carbamid						67	122	75	73
	Creatinin						4.4	8.5	4.9	4.6
	Kalium						31	36	29	31
	Natrium						69	67	80	136
	Creatinin						0.0044	0.0085	0.0049	0.0046	0.001
	UrinVOL (mL/min)						0.766667	0.4	0.942857	1.4
	GFR						31.8239	29.8246	43.1776	53.6667
