# Supplementary material for: Testing Danegaptide Effects on Kidney Function after Ischemia/Reperfusion Injury in a New Porcine Two Week Model
Source: PLoS One. 2016 Oct 19;11(10):e0164109. doi: 10.1371/journal.pone.0164109 (PMC5070773; doi:10.1371/journal.pone.0164109)
Supplement: S1 File — (ZIP) [file pone.0164109.s001.zip › PLOS-one/Z14/000352.csv]

Protocol ID	Protocol name	Measurement date & time	Completion status	Run ID	Rack	Det	Pos	Time	Sample code	Cr-51 Counts	Cr-51 CPM	Cr-51 Error %	Cr-51 Info
31	EDTA Chris 31	2014-03-20 14:05:35	0	352	63	1	1	1800.01		1696.5	56.55	13.3	I
31	EDTA Chris 31	2014-03-20 14:35:49	0	352	63	1	2	1800		1762.5	58.75	13.05	I
31	EDTA Chris 31	2014-03-20 15:06:03	0	352	63	1	3	954		49931.74	3140.89	1.78
31	EDTA Chris 31	2014-03-20 15:22:10	0	352	63	1	4	1010.34		49960.61	2967.43	1.84
31	EDTA Chris 31	2014-03-20 15:39:14	0	352	63	1	5	1098.9		49906.52	2725.3	1.92
31	EDTA Chris 31	2014-03-20 15:57:47	0	352	63	1	6	1179.39		49941.91	2541.08	1.98
31	EDTA Chris 31	2014-03-20 16:17:40	0	352	63	1	7	1800.02		1697.05	56.57	13.3	I
31	EDTA Chris 31	2014-03-20 16:47:54	0	352	63	1	8	1195.49		49938.23	2506.68	2
31	EDTA Chris 31	2014-03-20 17:08:04	0	352	63	1	9	1004.32		49930.82	2983.44	1.83
31	EDTA Chris 31	2014-03-20 17:25:02	0	352	63	1	10	909.73		49995.55	3297.98	1.74
31	EDTA Chris 31	2014-03-20 17:40:53	0	352	64	1	1	829.25		50014.98	3619.51	1.66
31	EDTA Chris 31	2014-03-20 17:54:56	0	352	64	1	2	869.48		50015.47	3452.04	1.7
31	EDTA Chris 31	2014-03-20 18:09:39	0	352	64	1	3	780.93		50030.33	3844.68	1.61
31	EDTA Chris 31	2014-03-20 18:22:54	0	352	64	1	4	1800		1684.97	56.17	13.34	I
31	EDTA Chris 31	2014-03-20 18:53:08	0	352	64	1	5	10.21		54501.86	325607.08	0.18
31	EDTA Chris 31	2014-03-20 18:53:32	0	352	64	1	6	12.21		52045.1	259024.9	0.2
31	EDTA Chris 31	2014-03-20 18:53:58	0	352	64	1	7	16.22		56698.86	211900.73	0.22
31	EDTA Chris 31	2014-03-20 18:54:28	0	352	64	1	8	1800		1762.28	58.74	13.05	I
31	EDTA Chris 31	2014-03-20 19:24:41	0	352	64	1	9	128.92		50114.1	23350.65	0.65
31	EDTA Chris 31	2014-03-20 19:27:04	0	352	64	1	10	92.72		50256.15	32575.75	0.55
31	EDTA Chris 31	2014-03-20 19:29:18	0	352	65	1	1	44.42		51823.57	70251.6	0.38
31	EDTA Chris 31	2014-03-20 19:30:16	0	352	65	1	2	62.52		51573.08	49617.4	0.45
31	EDTA Chris 31	2014-03-20 19:31:32	0	352	65	1	3	96.73		50253.18	31219.92	0.57
31	EDTA Chris 31	2014-03-20 19:33:23	0	352	65	1	4	1800		1743.16	58.11	13.12	I
