# Supplementary material for: Testing Danegaptide Effects on Kidney Function after Ischemia/Reperfusion Injury in a New Porcine Two Week Model
Source: PLoS One. 2016 Oct 19;11(10):e0164109. doi: 10.1371/journal.pone.0164109 (PMC5070773; doi:10.1371/journal.pone.0164109)
Supplement: S1 File — (ZIP) [file pone.0164109.s001.zip › PLOS-one/Z14/000367.csv]

Protocol ID	Protocol name	Measurement date & time	Completion status	Run ID	Rack	Det	Pos	Time	Sample code	Cr-51 Counts	Cr-51 CPM	Cr-51 Error %	Cr-51 Info
31	EDTA Chris 31	2014-04-03 15:00:41	0	367	63	1	1	1800.02		2088.5	69.62	11.99	I
31	EDTA Chris 31	2014-04-03 15:30:55	0	367	63	1	2	1800		2191	73.03	11.7	I
31	EDTA Chris 31	2014-04-03 16:01:09	0	367	63	1	3	1092.87		49894.6	2739.69	1.91
31	EDTA Chris 31	2014-04-03 16:19:35	0	367	63	1	4	1044.55		50090.76	2877.7	1.86
31	EDTA Chris 31	2014-04-03 16:37:14	0	367	63	1	5	1056.64		49896.63	2833.77	1.88
31	EDTA Chris 31	2014-04-03 16:55:04	0	367	63	1	6	1028.46		50058.39	2920.86	1.85
31	EDTA Chris 31	2014-04-03 17:12:27	0	367	63	1	7	1800		2103.06	70.1	11.94	I
31	EDTA Chris 31	2014-04-03 17:42:40	0	367	63	1	8	972.12		49950.49	3083.51	1.8
31	EDTA Chris 31	2014-04-03 17:59:06	0	367	63	1	9	927.84		49986.05	3232.97	1.76
31	EDTA Chris 31	2014-04-03 18:14:48	0	367	63	1	10	931.87		49968.88	3217.89	1.76
31	EDTA Chris 31	2014-04-03 18:31:01	0	367	64	1	1	907.7		49934.14	3301.27	1.74
31	EDTA Chris 31	2014-04-03 18:46:22	0	367	64	1	2	988.21		49964.51	3034.13	1.82
31	EDTA Chris 31	2014-04-03 19:03:04	0	367	64	1	3	1800.02		2148.05	71.6	11.82	I
31	EDTA Chris 31	2014-04-03 19:33:18	0	367	64	1	4	46.42		52400.87	67957.08	0.38
31	EDTA Chris 31	2014-04-03 19:34:18	0	367	64	1	5	92.7		50879.54	32985.85	0.55
31	EDTA Chris 31	2014-04-03 19:36:04	0	367	64	1	6	56.48		50967.71	54286.69	0.43
31	EDTA Chris 31	2014-04-03 19:37:15	0	367	64	1	7	1800.02		2032.58	67.75	12.15	I
31	EDTA Chris 31	2014-04-03 20:07:29	0	367	64	1	8	34.36		51817.42	90903.95	0.33
31	EDTA Chris 31	2014-04-03 20:08:17	0	367	64	1	9	32.33		51108.18	95289.37	0.32
31	EDTA Chris 31	2014-04-03 20:09:03	0	367	64	1	10	30.31		53129.57	105719.05	0.31
31	EDTA Chris 31	2014-04-03 20:10:14	0	367	65	1	1	28.31		50623.31	107886.05	0.3
31	EDTA Chris 31	2014-04-03 20:10:56	0	367	65	1	2	1800.02		2120.51	70.68	11.89	I
31	EDTA Chris 31	2014-04-03 20:41:10	0	367	65	1	3	1800.01		2114.44	70.48	11.91	I
31	EDTA Chris 31	2014-04-03 21:11:24	0	367	65	1	4	30.31		53271.12	106005.13	0.31
31	EDTA Chris 31	2014-04-03 21:12:08	0	367	65	1	5	30.33		52895.06	105190.89	0.31
31	EDTA Chris 31	2014-04-03 21:12:52	0	367	65	1	6	32.33		50963.03	95019.8	0.32
31	EDTA Chris 31	2014-04-03 21:13:38	0	367	65	1	7	1800		2141.34	71.38	11.84	I
31	EDTA Chris 31	2014-04-03 21:43:52	0	367	65	1	8	30.32		53200.73	105827.88	0.31
31	EDTA Chris 31	2014-04-03 21:44:36	0	367	65	1	9	30.33		53548.98	106510.25	0.31
31	EDTA Chris 31	2014-04-03 21:45:20	0	367	65	1	10	1800		2229.12	74.31	11.6	I
