# Supplementary material for: Testing Danegaptide Effects on Kidney Function after Ischemia/Reperfusion Injury in a New Porcine Two Week Model
Source: PLoS One. 2016 Oct 19;11(10):e0164109. doi: 10.1371/journal.pone.0164109 (PMC5070773; doi:10.1371/journal.pone.0164109)
Supplement: S1 File — (ZIP) [file pone.0164109.s001.zip › PLOS-one/Z14/A-skema Z14,1.xlsx]

## Sheet: Sheet1
Anæstesiskema Gris nr.
Gris på leje kl.
Vægt: 37,85				B1	B2	B3	Isk	30	60		rep/120	30	60	90	120	180
Tidspunkt	08:15:00	09:20:00	09:27:00	09:55:00	10:25:00	10:55:00	11:12:00	11:40:00	12:10:00	13:00:00	13:12:00	13:40:00	14:12:00	14:40:00	15:12:00	16:12:00
Medicin
Fentanyl Bolus - 10 mL
Fentanyl - 10 ml/h
Penicillinprokain vet 2mL
finadyne 2mL
Ringer Acetat - 500 mL/h
Nacl
Respirator
E-CO2		6.1		5.6	5.5	5.5	5.5	5.4	5.4	5.5	5.5	5.6	5.7	6.4		5.9
TV - 400 mL
RF - 12
Værdier
BT Sys				108	111	118	135	139	126	116	116	117	113	100		163
BT Dia				40	40	45	63	70	60	48	51	52	46	36		89
MAP				60	61	69	90	96	83	68	72	70	66	59		115
Puls		57		52	53	58	56	60	55	55	48	49	51	55		60
SAT-O2	100	100		100	100	100	100	100	100	100	100	100	100	100		100
Temperatur		36.7		37.1	37.3	36.7	37	37	37.3	38	38.1	38.3	38.3
A-gas
pH
pO2			23.7	23.2	23.7	23.4	22.5	21.4			20.9		18.8		33.7	22.8
pCO2			5.94	5.62	5.5	5.66	5.85	5.41			5.22		5.69		5.49	5.92
Base excess
HCO3
Na			138	138	137	138	138	137			136		136		136	136
K			3.6	3.7	3.6	3.7	3.8	4.2			4.4		4.5		4.6	4.3
Glu			4.7	4.5	4.4	3.9	4.6	4.5			4.3		4		4.1	4
Lac			0.6	0.6		0.5	0.5	0.5			0.5		0.6		0.6	0.5
Bemærkninger
