# Supplementary material for: Testing Danegaptide Effects on Kidney Function after Ischemia/Reperfusion Injury in a New Porcine Two Week Model
Source: PLoS One. 2016 Oct 19;11(10):e0164109. doi: 10.1371/journal.pone.0164109 (PMC5070773; doi:10.1371/journal.pone.0164109)
Supplement: S1 File — (ZIP) [file pone.0164109.s001.zip › PLOS-one/Z14/A-skema Z14,2.xlsx]

## Sheet: Sheet1
Anæstesiskema Gris nr. 14,2 d. 02.04.14
Gris på leje kl. 10.15
Vægt: 42,1				B1		B2	B3	0	30	60	90	120
Tidspunkt	10:30:00	11:00:00	11:15:00	11:45:00	12:00:00	12:15:00	12:45:00	13:10:00	13:41:00	14:10:00	14:40:00	15:10:00
Medicin
Fentanyl Bolus - 10 mL
Fentanyl - 10 ml/h
Penicillinprokain vet 2mL
finadyne 2mL
Ringer Acetat - 500 mL/h
Nacl
Respirator
E-CO2		4.9	5	5.4		5.4	4.9	5.3	5.5	5.3	5.5	5.4
TV - 400 mL	400
RF - 12	12
Værdier
BT Sys	90	97	100	111		106		78	91	96	99	95
BT Dia	50	54	51	45		47		34	37	37	38	36
MAP	63	69	67	65		64		46	52	53	55	52
Puls	52	54	52	51		48		48	42	43	45	48
SAT-O2	100	99	99	99		98	98	98	100	100	100	100
Temperatur	35.9	35.9	36.5	37.1		37.7	38.2	38.1	38.2	38.3	38.5	38.2
A-gas
pH			7.466		7.46	7.478	7.491	7.452	7.456	7.468	7.474	7.38
pO2			23.9		24.4	23.1	22.2	20.4	22.2	21.7	21.8	8.91
pCO2			5.35		5.36	5.3	5.09	5.33	5.39	5.4	5.35	7.02
Base excess			4.8		4.5	5.5	5.4	3.7	4.3	5.2	5.4	5.5
HCO3			28.8		28.5	29.4	29.4	27.8	28.3	29.2	29.4	29
Na			141		139	139	138	139	139	138	138	138
K			3.4		3.9	4	4.2	4	3.9	4.1	4.1	4
Glu			2.1		3.6	3.6	4.1	5.4	4.6	4.4	4.5	4.4
Lac			1.1		0.7		0.6	1.1	1.2	0.8	0.7	0.6
Bemærkninger
