# Supplementary material for: Testing Danegaptide Effects on Kidney Function after Ischemia/Reperfusion Injury in a New Porcine Two Week Model
Source: PLoS One. 2016 Oct 19;11(10):e0164109. doi: 10.1371/journal.pone.0164109 (PMC5070773; doi:10.1371/journal.pone.0164109)
Supplement: S1 File — (ZIP) [file pone.0164109.s001.zip › PLOS-one/Z14/Chrome Z14.xlsx]

## Sheet: B1
Chris A
Pilot 2	Z1
Tid	Urin vol	Tid	Urin	Urin bg-korr	Urin vol/min	Plasma	plasma bg-korr	mL plasma	mL Urin	tid	GFR	Bg	gns baggrund
	mL	min	cpm	cpm	mL/min	cpm	cpm	mL	mL			cpm	cpm
Baseline						3140.89	3083.41	3
30	10	31	325607	325550	0.322581	2967.43	2909.95	3	1	-90	103.154	56.55
60	12	29	259025	258967	0.413793	2725.3	2667.82	3	1	-60	112.943	58.75
90	9	30	211901	211843	0.3	2541.08	2483.6	3	1	-30	72.4061	56.57
												56.17
0						2506.68	2449.2	3		0		58.74
60	125	60	23350.7	23293.2	2.08333	2983.44	2925.96	3	1	60	53.0343	58.11
120	102	60	32575.8	32518.3	1.7	3297.98	3240.5	3	1	120	52.8044		57.4817
180	45	60	70251.6	70194.1	0.75	3619.51	3562.03	3	1	180	45.663
240	70	60	49617.4	49559.9	1.16667	3452.04	3394.56	3	1	240	49.0585
300	135	60	31219.9	31162.4	2.25	3844.68	3787.2	3	1	200	57.6551
Protocol ID	Protocol name	Measurement date & time	Completion status	Run ID	Rack	Det	Pos	Time	Sample code	Cr-51 Counts	Cr-51 CPM	Cr-51 Error %	Cr-51 Info
31	EDTA Chris 31	2014-03-20 14:05:35	0	352	63	1	1	1800.01		1696.5	56.55	13.3	I
31	EDTA Chris 31	2014-03-20 14:35:49	0	352	63	1	2	1800	P base	1762.5	58.75	13.05	I
31	EDTA Chris 31	2014-03-20 15:06:03	0	352	63	1	3	954	P0	49931.7	3140.89	1.78
31	EDTA Chris 31	2014-03-20 15:22:10	0	352	63	1	4	1010.34	30	49960.6	2967.43	1.84
31	EDTA Chris 31	2014-03-20 15:39:14	0	352	63	1	5	1098.9	60	49906.5	2725.3	1.92
31	EDTA Chris 31	2014-03-20 15:57:47	0	352	63	1	6	1179.39	90	49941.9	2541.08	1.98
31	EDTA Chris 31	2014-03-20 16:17:40	0	352	63	1	7	1800.02		1697.05	56.57	13.3	I
31	EDTA Chris 31	2014-03-20 16:47:54	0	352	63	1	8	1195.49	P0	49938.2	2506.68	2
31	EDTA Chris 31	2014-03-20 17:08:04	0	352	63	1	9	1004.32	60	49930.8	2983.44	1.83
31	EDTA Chris 31	2014-03-20 17:25:02	0	352	63	1	10	909.73	120	49995.6	3297.98	1.74
31	EDTA Chris 31	2014-03-20 17:40:53	0	352	64	1	1	829.25	180	50015	3619.51	1.66
31	EDTA Chris 31	2014-03-20 17:54:56	0	352	64	1	2	869.48	240	50015.5	3452.04	1.7
31	EDTA Chris 31	2014-03-20 18:09:39	0	352	64	1	3	780.93	300	50030.3	3844.68	1.61
31	EDTA Chris 31	2014-03-20 18:22:54	0	352	64	1	4	1800		1684.97	56.17	13.34	I
31	EDTA Chris 31	2014-03-20 18:53:08	0	352	64	1	5	10.21	U30	54501.9	325607	0.18
31	EDTA Chris 31	2014-03-20 18:53:32	0	352	64	1	6	12.21	60	52045.1	259025	0.2
31	EDTA Chris 31	2014-03-20 18:53:58	0	352	64	1	7	16.22	90	56698.9	211901	0.22
31	EDTA Chris 31	2014-03-20 18:54:28	0	352	64	1	8	1800		1762.28	58.74	13.05	I
31	EDTA Chris 31	2014-03-20 19:24:41	0	352	64	1	9	128.92	U60	50114.1	23350.7	0.65
31	EDTA Chris 31	2014-03-20 19:27:04	0	352	64	1	10	92.72	120	50256.2	32575.8	0.55
31	EDTA Chris 31	2014-03-20 19:29:18	0	352	65	1	1	44.42	180	51823.6	70251.6	0.38
31	EDTA Chris 31	2014-03-20 19:30:16	0	352	65	1	2	62.52	240	51573.1	49617.4	0.45
31	EDTA Chris 31	2014-03-20 19:31:32	0	352	65	1	3	96.73	300	50253.2	31219.9	0.57
31	EDTA Chris 31	2014-03-20 19:33:23	0	352	65	1	4	1800		1743.16	58.11	13.12	I

## Sheet: B2
Tid	Urin vol	Tid	Urin	Urin bg-korr	Urin vol/min	Plasma	plasma bg-korr	mL plasma	mL Urin	tid	GFR	Bg	gns baggrund
	mL	min	cpm	cpm	mL/min	cpm	cpm	mL	mL			cpm	cpm
Samlet
Baseline						2739.69	2668.63	3	1
30	52	30	67957.1	67886	1.73333	2877.7	2806.64	3	1		128.946	69.62
60	48	30	32985.8	32914.8	1.6	2833.77	2762.71	3	1		56.7359	73.03
90	33	30	54286.7	54215.6	1.1	2920.86	2849.8	3	1		63.7545	70.1
												71.6
Højre												67.75
0						3083.51	3012.45	3	1			70.68
30	11	30	90903.9	90832.9	0.366667	3232.97	3161.91	3	1		32.3649	71.38	71.0588
60	12.5	31	95289.4	95218.3	0.403226	3217.89	3146.83	3	1		36.5155	74.31
90	12	29	105719	105648	0.413793	3301.27	3230.21	3	1		41.1317
120	10	30	107886	107815	0.333333	3034.13	2963.07	3	1		34.8168	36.2072
Venstre
0						3083.51	3012.45	3	1
30	0	30	70.48	-0.57875	0	3232.97	3161.91	3	1
60	7	31	106005	105934	0.225806	3217.89	3146.83	3	1		22.75
90	7.5	29	105191	105120	0.258621	3301.27	3230.21	3	1		25.5788
120	8	30	95019.8	94948.7	0.266667	3034.13	2963.07	3	1		24.5295	24.2861
Protocol ID	Protocol name	Measurement date & time	Completion status	Run ID	Rack	Det	Pos	Time	Sample code	Cr-51 Counts	Cr-51 CPM	Cr-51 Error %	Cr-51 Info
31	EDTA Chris 31	2014-04-03 15:00:41	0	367	63	1	1	1800.02		2088.5	69.62	11.99	I
31	EDTA Chris 31	2014-04-03 15:30:55	0	367	63	1	2	1800	p Base	2191	73.03	11.7	I
31	EDTA Chris 31	2014-04-03 16:01:09	0	367	63	1	3	1092.87	P0	49894.6	2739.69	1.91
31	EDTA Chris 31	2014-04-03 16:19:35	0	367	63	1	4	1044.55	30	50090.8	2877.7	1.86
31	EDTA Chris 31	2014-04-03 16:37:14	0	367	63	1	5	1056.64	60	49896.6	2833.77	1.88
31	EDTA Chris 31	2014-04-03 16:55:04	0	367	63	1	6	1028.46	90	50058.4	2920.86	1.85
31	EDTA Chris 31	2014-04-03 17:12:27	0	367	63	1	7	1800		2103.06	70.1	11.94	I
31	EDTA Chris 31	2014-04-03 17:42:40	0	367	63	1	8	972.12	P0	49950.5	3083.51	1.8
31	EDTA Chris 31	2014-04-03 17:59:06	0	367	63	1	9	927.84	30	49986.1	3232.97	1.76
31	EDTA Chris 31	2014-04-03 18:14:48	0	367	63	1	10	931.87	60	49968.9	3217.89	1.76
31	EDTA Chris 31	2014-04-03 18:31:01	0	367	64	1	1	907.7	90	49934.1	3301.27	1.74
31	EDTA Chris 31	2014-04-03 18:46:22	0	367	64	1	2	988.21	120	49964.5	3034.13	1.82
31	EDTA Chris 31	2014-04-03 19:03:04	0	367	64	1	3	1800.02		2148.05	71.6	11.82	I
31	EDTA Chris 31	2014-04-03 19:33:18	0	367	64	1	4	46.42	U-30	52400.9	67957.1	0.38
31	EDTA Chris 31	2014-04-03 19:34:18	0	367	64	1	5	92.7	60	50879.5	32985.8	0.55
31	EDTA Chris 31	2014-04-03 19:36:04	0	367	64	1	6	56.48	90	50967.7	54286.7	0.43
31	EDTA Chris 31	2014-04-03 19:37:15	0	367	64	1	7	1800.02		2032.58	67.75	12.15	I
31	EDTA Chris 31	2014-04-03 20:07:29	0	367	64	1	8	34.36	UH 30	51817.4	90903.9	0.33
31	EDTA Chris 31	2014-04-03 20:08:17	0	367	64	1	9	32.33	60	51108.2	95289.4	0.32
31	EDTA Chris 31	2014-04-03 20:09:03	0	367	64	1	10	30.31	90	53129.6	105719	0.31
31	EDTA Chris 31	2014-04-03 20:10:14	0	367	65	1	1	28.31	120	50623.3	107886	0.3
31	EDTA Chris 31	2014-04-03 20:10:56	0	367	65	1	2	1800.02		2120.51	70.68	11.89	I
31	EDTA Chris 31	2014-04-03 20:41:10	0	367	65	1	3	1800.01	UV 30	2114.44	70.48	11.91	I
31	EDTA Chris 31	2014-04-03 21:11:24	0	367	65	1	4	30.31	60	53271.1	106005	0.31
31	EDTA Chris 31	2014-04-03 21:12:08	0	367	65	1	5	30.33	90	52895.1	105191	0.31
31	EDTA Chris 31	2014-04-03 21:12:52	0	367	65	1	6	32.33	120	50963	95019.8	0.32
31	EDTA Chris 31	2014-04-03 21:13:38	0	367	65	1	7	1800		2141.34	71.38	11.84	I
31	EDTA Chris 31	2014-04-03 21:43:52	0	367	65	1	8	30.32	Cr	53200.7	105828	0.31
31	EDTA Chris 31	2014-04-03 21:44:36	0	367	65	1	9	30.33	Cr	53549	106510	0.31
31	EDTA Chris 31	2014-04-03 21:45:20	0	367	65	1	10	1800		2229.12	74.31	11.6	I
