# Supplementary material for: Testing Danegaptide Effects on Kidney Function after Ischemia/Reperfusion Injury in a New Porcine Two Week Model
Source: PLoS One. 2016 Oct 19;11(10):e0164109. doi: 10.1371/journal.pone.0164109 (PMC5070773; doi:10.1371/journal.pone.0164109)
Supplement: S1 File — (ZIP) [file pone.0164109.s001.zip › PLOS-one/Z14/KBA Z14.xlsx]

## Sheet: B1
	T:	0	30	60	90		0	60	120	180	240	300
							Iskæmi		Reperfusion
	Plasma
	Carbamid												mmol
	Creatinin												mikromol	10^-6	1e-06
	Kalium												mmol
	Natrium												mmol
	Creatinin	0	0	0	0	0	0	0	0	0	0	0	mol
	Urin
	Carbamid												mmol
	Creatinin												mmol	10^-3	0.001
	Kalium												mmol
	Natrium												mmol
	Creatinin	0	0	0	0			0	0	0	0	0	mol
	UrinVOL (mL/min)			4				0.67	2.17	2.58	2.59	3.25
	Creatinin Clearence =		Ucr x V
			Pcr
				CreaCL(-60)
		GFR- Crea	#DIV/0!	#DIV/0!	#DIV/0!			#DIV/0!	#DIV/0!	#DIV/0!	#DIV/0!	#DIV/0!	mL/min

## Sheet: B2
	T:	0	30	60	90	0	30	60	90	120	Crea fortegn
	Plasma												Creatinin Clearence =		Ucr x V
	Carbamid	5.7	3.5	4.6	4.2	5.3	4.6	4.2	5.3	4.8					Pcr
	Creatinin	156	91	138	123	161	135	129	165	150
	Kalium	3.9	3	4.1	3.9	4.5	3.9	3.8	4.5	4.1
	Natrium	165	101	138	123	152	132	123	153	140
	Creatinin	0.000156	9.1e-05	0.000138	0.000123	0.000161	0.000135	0.000129	0.000165	0.00015	1e-06
	Urin samlet
	Carbamid	110	185	118	189
	Creatinin	6	9.6	5.6	9.5
	Kalium	47	17	12	48
	Natrium	4.8	38	40	56
	Creatinin	0.006	0.0096	0.0056	0.0095						0.001
	UrinVOL (mL/min)		1.66667	1.6	1.1
	GFR		175.824	64.9275	84.9593
	Urin Venstre
	Carbamid						138	215	251	255
	Creatinin						11.4	14.5	14.8	15
	Kalium						111	103	120	128
	Natrium						23	13	10	21
	Creatinin						0.0114	0.0145	0.0148	0.015	0.001
	UrinVOL (mL/min)						0	0.225806	0.258621	0.266667
	GFR						0	25.3813	23.1975	26.6667
	Urin højre
	Carbamid						181	276	162	243
	Creatinin						11.1	15.4	14.3	12.9
	Kalium						38	67	70	71
	Natrium						9	13	9	7
	Creatinin						0.0111	0.0154	0.0143	0.0129	0.001
	UrinVOL (mL/min)						0.366667	0.403226	0.413793	0.333333
	GFR						30.1481	48.137	35.8621	28.6667
