# Supplementary material for: Testing Danegaptide Effects on Kidney Function after Ischemia/Reperfusion Injury in a New Porcine Two Week Model
Source: PLoS One. 2016 Oct 19;11(10):e0164109. doi: 10.1371/journal.pone.0164109 (PMC5070773; doi:10.1371/journal.pone.0164109)
Supplement: S1 File — (ZIP) [file pone.0164109.s001.zip › PLOS-one/Z15/000353.csv]

Protocol ID	Protocol name	Measurement date & time	Completion status	Run ID	Rack	Det	Pos	Time	Sample code	Cr-51 Counts	Cr-51 CPM	Cr-51 Error %	Cr-51 Info
32	EDTA Chris 32	2014-03-21 10:39:37	0	353	70	1	1	1800.01		1691	56.37	13.32	I
32	EDTA Chris 32	2014-03-21 11:09:51	0	353	70	1	2	1800		1868.5	62.28	12.67	I
32	EDTA Chris 32	2014-03-21 11:40:05	0	353	70	1	3	935.9		49965.59	3203.82	1.77
32	EDTA Chris 32	2014-03-21 11:55:54	0	353	70	1	4	1060.66		49962.16	2826.72	1.88
32	EDTA Chris 32	2014-03-21 12:13:49	0	353	70	1	5	1125.04		49962.77	2664.96	1.94
32	EDTA Chris 32	2014-03-21 12:32:48	0	353	70	1	6	1451.06		49928.34	2064.72	2.2
32	EDTA Chris 32	2014-03-21 12:57:12	0	353	70	1	7	1800		1741.64	58.06	13.12	I
32	EDTA Chris 32	2014-03-21 13:27:26	0	353	70	1	8	1612.05		49926.34	1858.44	2.32
32	EDTA Chris 32	2014-03-21 13:54:32	0	353	70	1	9	1195.49		49915.66	2505.55	2
32	EDTA Chris 32	2014-03-21 14:14:41	0	353	70	1	10	1000.28		50006.35	3000.03	1.83
32	EDTA Chris 32	2014-03-21 14:32:03	0	353	71	1	1	795.02		49962.14	3771.38	1.63
32	EDTA Chris 32	2014-03-21 14:45:31	0	353	71	1	2	758.8		49968.06	3951.9	1.59
32	EDTA Chris 32	2014-03-21 14:58:24	0	353	71	1	3	714.53		49976.05	4197.48	1.54
32	EDTA Chris 32	2014-03-21 15:10:32	0	353	71	1	4	1800.01		1715.79	57.19	13.22	I
32	EDTA Chris 32	2014-03-21 15:40:46	0	353	71	1	5	30.33		53532.45	106467.99	0.31
32	EDTA Chris 32	2014-03-21 15:41:30	0	353	71	1	6	177.23		50303.22	17044.11	0.77
32	EDTA Chris 32	2014-03-21 15:44:41	0	353	71	1	7	143.01		50112.28	21047.44	0.69
32	EDTA Chris 32	2014-03-21 15:47:18	0	353	71	1	8	1800.01		1654.99	55.17	13.46	I
32	EDTA Chris 32	2014-03-21 16:17:32	0	353	71	1	9	161.13		50478.41	18814.96	0.73
32	EDTA Chris 32	2014-03-21 16:20:27	0	353	71	1	10	161.13		50490.7	18819.58	0.73
32	EDTA Chris 32	2014-03-21 16:23:49	0	353	72	1	1	132.95		50437.99	22789.26	0.66
32	EDTA Chris 32	2014-03-21 16:26:16	0	353	72	1	2	100.75		50704.66	30240.81	0.58
32	EDTA Chris 32	2014-03-21 16:28:10	0	353	72	1	3	147.04		50546.59	20647.32	0.7
32	EDTA Chris 32	2014-03-21 16:30:51	0	353	72	1	4	1800		1708.68	56.96	13.25	I
