# Supplementary material for: Testing Danegaptide Effects on Kidney Function after Ischemia/Reperfusion Injury in a New Porcine Two Week Model
Source: PLoS One. 2016 Oct 19;11(10):e0164109. doi: 10.1371/journal.pone.0164109 (PMC5070773; doi:10.1371/journal.pone.0164109)
Supplement: S1 File — (ZIP) [file pone.0164109.s001.zip › PLOS-one/Z15/000368.csv]

Protocol ID	Protocol name	Measurement date & time	Completion status	Run ID	Rack	Det	Pos	Time	Sample code	Cr-51 Counts	Cr-51 CPM	Cr-51 Error %	Cr-51 Info
32	EDTA Chris 32	2014-04-04 10:18:26	0	368	74	1	1	1800		2051.5	68.38	12.09	I
32	EDTA Chris 32	2014-04-04 10:48:40	0	368	74	1	2	1800.02		2075	69.17	12.02	I
32	EDTA Chris 32	2014-04-04 11:18:54	0	368	74	1	3	1088.83		49994.02	2755.35	1.91
32	EDTA Chris 32	2014-04-04 11:37:17	0	368	74	1	4	1026.45		49964.22	2921.07	1.85
32	EDTA Chris 32	2014-04-04 11:54:37	0	368	74	1	5	1002.3		49932.04	2989.53	1.83
32	EDTA Chris 32	2014-04-04 12:11:33	0	368	74	1	6	968.09		50041.73	3102	1.8
32	EDTA Chris 32	2014-04-04 12:27:55	0	368	74	1	7	1800		2026.11	67.54	12.17	I
32	EDTA Chris 32	2014-04-04 12:58:09	0	368	74	1	8	949.97		49911.33	3152.93	1.78
32	EDTA Chris 32	2014-04-04 13:14:12	0	368	74	1	9	935.9		50038.26	3208.5	1.77
32	EDTA Chris 32	2014-04-04 13:30:02	0	368	74	1	10	927.84		49914.81	3228.36	1.76
32	EDTA Chris 32	2014-04-04 13:46:11	0	368	75	1	1	909.72		49937.01	3294.13	1.74
32	EDTA Chris 32	2014-04-04 14:01:34	0	368	75	1	2	911.74		49992.41	3290.48	1.74
32	EDTA Chris 32	2014-04-04 14:17:00	0	368	75	1	3	1800		2118.7	70.62	11.9	I
32	EDTA Chris 32	2014-04-04 14:47:13	0	368	75	1	4	56.48		50066.76	53324.66	0.43
32	EDTA Chris 32	2014-04-04 14:48:24	0	368	75	1	5	96.73		50882.24	31611.54	0.56
32	EDTA Chris 32	2014-04-04 14:50:14	0	368	75	1	6	94.72		50503.67	32041.96	0.56
32	EDTA Chris 32	2014-04-04 14:52:03	0	368	75	1	7	1800		2021.37	67.38	12.18	I
32	EDTA Chris 32	2014-04-04 15:22:16	0	368	75	1	8	38.38		51109.68	80213.26	0.35
32	EDTA Chris 32	2014-04-04 15:23:09	0	368	75	1	9	38.37		50216.74	78835.65	0.36
32	EDTA Chris 32	2014-04-04 15:24:01	0	368	75	1	10	34.34		51152.03	89778.21	0.33
32	EDTA Chris 32	2014-04-04 15:25:16	0	368	76	1	1	56.48		51094.49	54423.22	0.43
32	EDTA Chris 32	2014-04-04 15:26:26	0	368	76	1	2	1800		2183.12	72.77	11.72	I
32	EDTA Chris 32	2014-04-04 15:56:40	0	368	76	1	3	147.05		50118.48	20470.07	0.7
32	EDTA Chris 32	2014-04-04 15:59:21	0	368	76	1	4	207.42		50212.78	14535.53	0.83
32	EDTA Chris 32	2014-04-04 16:03:02	0	368	76	1	5	179.23		50423.47	16894.64	0.77
32	EDTA Chris 32	2014-04-04 16:06:15	0	368	76	1	6	293.95		50040.26	10219.51	0.99
32	EDTA Chris 32	2014-04-04 16:11:23	0	368	76	1	7	1800.02		2154.64	71.82	11.8	I
32	EDTA Chris 32	2014-04-04 16:41:37	0	368	76	1	8	28.31		50827.12	108329.1	0.3
32	EDTA Chris 32	2014-04-04 16:42:19	0	368	76	1	9	28.31		50484.83	107592.63	0.3
32	EDTA Chris 32	2014-04-04 16:43:01	0	368	76	1	10	1800		2159.12	71.97	11.79	I
