# Supplementary material for: Testing Danegaptide Effects on Kidney Function after Ischemia/Reperfusion Injury in a New Porcine Two Week Model
Source: PLoS One. 2016 Oct 19;11(10):e0164109. doi: 10.1371/journal.pone.0164109 (PMC5070773; doi:10.1371/journal.pone.0164109)
Supplement: S1 File — (ZIP) [file pone.0164109.s001.zip › PLOS-one/Z15/A-skema Z15,1.xlsx]

## Sheet: Sheet1
Anæstesiskema Gris nr. Z15,1 d. 20.03.14
Gris på leje kl. 8.10
Vægt 39,5			B1	B2	B3	Isk	30	60	90	Rep/0	60	90	120	180
Tidspunkt	08:15:00	09:30:00	10:00:00	10:30:00	11:00:00	11:19:00	11:47:00	12:17:00	12:47:00	13:17:00	14:17:00	14:47:00	15:17:00	16:16:00
Medicin
Fentanyl Bolus - 10 mL
Fentanyl - 10 ml/h
Penicillinprokain vet 2mL
finadyne 2mL
Ringer Acetat - 500 mL/h
Nacl
Respirator
E-CO2	5	5.5	5.4	5.4	5.5	5.5	5.5	5.7	5.7	5.7	5.6	5.2
TV - 400 mL
RF - 12
Værdier
BT Sys		90	110	112	113	122	120	113	112	125	137	132
BT Dia		66	61	60	58	77	70	63	62	79	91	94
MAP		79	80	80	78	94	88	82	78	94	106	108
Puls	59	52	58	57	60	54	57	64	64	63	68	78
SAT-O2	100	98	99	99	98	98	98	97	97	97	95	94
Temperatur	36.2	37	36.6	37	36.8	37.1	37.8	38.1	38.3	38.6	38.9	38.1
A-gas
pH						7.399				7.407			7.428
pO2		23.5	23.3	22.9	19.2	19.7		16		15.6	13.1		14.4	13.4
pCO2		5.41	5.42	5.35	5.4	5.55		5.5		5.58	5.41		5.47	5.44
Base excess						0.9				1.6			2.6
HCO3						26.5				25.8			26.7
Na		135	135	136	135	135		134		135	134		135	135
K		3.7	3.5	3.7	3.8	3.9		4.2		4.3	4.5		4.4	4.3
Glu		3	3.2	3.9	4.2	4.6		4.3		4	3.7		3.4	3
Lac		0.5	0.4	0.4	0.5	0.5		0.5		0.6	0.5		0.5	0.5
Bemærkninger
