# Supplementary material for: Testing Danegaptide Effects on Kidney Function after Ischemia/Reperfusion Injury in a New Porcine Two Week Model
Source: PLoS One. 2016 Oct 19;11(10):e0164109. doi: 10.1371/journal.pone.0164109 (PMC5070773; doi:10.1371/journal.pone.0164109)
Supplement: S1 File — (ZIP) [file pone.0164109.s001.zip › PLOS-one/Z15/A-skema Z15,2.xlsx]

## Sheet: Sheet1
Anæstesiskema Gris nr. 15,2 d.03.04.14
Gris på leje kl. 10.20
Vægt: 42,1				B1		B2	B3	0	30	60	90
Tidspunkt	10:30:00	11:00:00	11:30:00	12:00:00	12:10:00	12:30:00	13:00:00	13:20:00	13:50:00	14:20:00
Medicin
Fentanyl Bolus - 10 mL
Fentanyl - 10 ml/h
Penicillinprokain vet 2mL
Glucose					50 mL
finadyne 2mL
Ringer Acetat - 500 mL/h
Nacl
Respirator
E-CO2	5.2	5.8	5.5	5.4		5.6	5.6	5.5	5.3	5.4
TV - 400 mL	400
RF - 12
Værdier
BT Sys		92	101	107		111	107	117	106	101
BT Dia		53	50	57		62	58	71	58	55
MAP		67	69	73		79	74	87	73	71
Puls	53	67	63	56		57	55	59	49	57
SAT-O2	100	100	99	99		99	99	100	100	100
Temperatur		36.1	36.9	37.5		38	38.3	38.2	38	38
A-gas
pH	7.395		7.632	7.458		7.452	7.467	7.461	7.467	7.368	7.385
pO2	26.5		24.4	23.3		23.6	23.7	23.1	23.1	8.67	34.6
pCO2	5.56		5.25	5.19		5.28	5.19	5.19	5.2	7.15	6.69
Base excess	0.7		1.9	3.5		3.4	4.2	3.7	4.1	5	4.6
HCO3	25		26.2	27.6		27.6	28.2	28.6	28.2	28.6	30.9
Na	141		141	141		140	140	139	139	139	139
K	3		3.3	3.6		3.8	3.9	3.9	3.8	3.9	3.9
Glu	7.1		3	2.7		3.8	3.6	4.4	4	4	3.9
Lac	2.3		1.3	1		0.8	0.7	0.8	0.7	0.7	0.7
Bemærkninger
