# Supplementary material for: Testing Danegaptide Effects on Kidney Function after Ischemia/Reperfusion Injury in a New Porcine Two Week Model
Source: PLoS One. 2016 Oct 19;11(10):e0164109. doi: 10.1371/journal.pone.0164109 (PMC5070773; doi:10.1371/journal.pone.0164109)
Supplement: S1 File — (ZIP) [file pone.0164109.s001.zip › PLOS-one/Z15/KBA Z15.xlsx]

## Sheet: B1
	T:	0	30	60	90		0	60	120	180	240	300
							Iskæmi		Reperfusion
	Plasma
	Carbamid												mmol
	Creatinin												mikromol	10^-6	1e-06
	Kalium												mmol
	Natrium												mmol
	Creatinin	0	0	0	0	0	0	0	0	0	0	0	mol
	Urin
	Carbamid												mmol
	Creatinin												mmol	10^-3	0.001
	Kalium												mmol
	Natrium												mmol
	Creatinin	0	0	0	0			0	0	0	0	0	mol
	UrinVOL (mL/min)			4				0.67	2.17	2.58	2.59	3.25
	Creatinin Clearence =		Ucr x V
			Pcr
				CreaCL(-60)
		GFR- Crea	#DIV/0!	#DIV/0!	#DIV/0!			#DIV/0!	#DIV/0!	#DIV/0!	#DIV/0!	#DIV/0!	mL/min

## Sheet: B2
	T:	0	30	60	90	0	30	60	90	120	Crea fortegn
	Plasma												Creatinin Clearence =		Ucr x V
	Carbamid	4.2	3.3	3.9	3.5	2.8	3.9	4.2	3.9	4.4					Pcr
	Creatinin	160	121	144	138	98	150	155	137	159
	Kalium	3.7	3.4	4	3.8	3.1	4.1	4.3	3.9	4.4
	Natrium	154	121	139	129	97	144	148	136	155
	Creatinin	0.00016	0.000121	0.000144	0.000138	9.8e-05	0.00015	0.000155	0.000137	0.000159	1e-06
	Urin samlet
	Carbamid	163	101	71	71
	Creatinin	13.7	8.8	4.9	4.5
	Kalium	95	16	16	29
	Natrium	10	92	104	132
	Creatinin	0.0137	0.0088	0.0049	0.0045						0.001
	UrinVOL (mL/min)		1.58621	2.56667	1.9
	GFR		115.361	87.338	61.9565
	Urin Venstre
	Carbamid						48	40	47	31
	Creatinin						2.7	1.9	2.6	1.3
	Kalium						45	29	29	17
	Natrium						139	167	115	141
	Creatinin						0.0027	0.0019	0.0026	0.0013	0.001
	UrinVOL (mL/min)						0.933333	1.51724	1.12903	2.32258
	GFR						16.8	18.5984	21.4269	18.9897
	Urin højre
	Carbamid						160	181	188	128
	Creatinin						11.5	11.8	13.5	7.6
	Kalium						77	88	88	63
	Natrium						71	100	66	119
	Creatinin						0.0115	0.0118	0.0135	0.0076	0.001
	UrinVOL (mL/min)						0.6	0.689655	0.580645	1.06452
	GFR						46	52.5028	57.2169	50.8825
