# Supplementary material for: Testing Danegaptide Effects on Kidney Function after Ischemia/Reperfusion Injury in a New Porcine Two Week Model
Source: PLoS One. 2016 Oct 19;11(10):e0164109. doi: 10.1371/journal.pone.0164109 (PMC5070773; doi:10.1371/journal.pone.0164109)
Supplement: S1 File — (ZIP) [file pone.0164109.s001.zip › PLOS-one/Z16/000369.csv]

Protocol ID	Protocol name	Measurement date & time	Completion status	Run ID	Rack	Det	Pos	Time	Sample code	Cr-51 Counts	Cr-51 CPM	Cr-51 Error %	Cr-51 Info
30	EDTA Chris 30	2014-04-11 09:41:58	0	369	50	1	1	1800		1944	64.8	12.42	I
30	EDTA Chris 30	2014-04-11 10:12:11	0	369	50	1	2	1800		1949	64.97	12.41	I
30	EDTA Chris 30	2014-04-11 10:42:25	0	369	50	1	3	774.9		49913.42	3865.55	1.61
30	EDTA Chris 30	2014-04-11 10:55:34	0	369	50	1	4	875.51		49975.2	3425.49	1.71
30	EDTA Chris 30	2014-04-11 11:10:23	0	369	50	1	5	949.97		49961.23	3156.07	1.78
30	EDTA Chris 30	2014-04-11 11:26:27	0	369	50	1	6	986.2		50013.55	3043.29	1.81
30	EDTA Chris 30	2014-04-11 11:43:07	0	369	50	1	7	1800.02		1908.4	63.61	12.54	I
30	EDTA Chris 30	2014-04-11 12:13:21	0	369	50	1	8	982.18		49999.64	3054.92	1.81
30	EDTA Chris 30	2014-04-11 12:29:57	0	369	50	1	9	889.6		50019	3374.18	1.72
30	EDTA Chris 30	2014-04-11 12:45:01	0	369	50	1	10	821.18		49965.15	3651.45	1.65
30	EDTA Chris 30	2014-04-11 12:59:23	0	369	51	1	1	772.9		49964.73	3879.57	1.61
30	EDTA Chris 30	2014-04-11 13:12:30	0	369	51	1	2	817.17		50025.3	3673.79	1.65
30	EDTA Chris 30	2014-04-11 13:26:21	0	369	51	1	3	764.84		50069.21	3928.64	1.6
30	EDTA Chris 30	2014-04-11 13:39:19	0	369	51	1	4	1800		2004.94	66.83	12.23	I
30	EDTA Chris 30	2014-04-11 14:09:33	0	369	51	1	5	8.18		63291.73	474898.34	0.15
30	EDTA Chris 30	2014-04-11 14:09:55	0	369	51	1	6	12.21		53878.31	268297.98	0.19
30	EDTA Chris 30	2014-04-11 14:10:21	0	369	51	1	7	52.46		51293.52	58843.9	0.41
30	EDTA Chris 30	2014-04-11 14:11:27	0	369	51	1	8	1800		1960.31	65.34	12.37	I
30	EDTA Chris 30	2014-04-11 14:41:41	0	369	51	1	9	82.64		51183.32	37230.26	0.52
30	EDTA Chris 30	2014-04-11 14:43:18	0	369	51	1	10	74.6		50344.21	40572.39	0.5
30	EDTA Chris 30	2014-04-11 14:45:13	0	369	52	1	1	50.43		50755.64	60567.65	0.41
30	EDTA Chris 30	2014-04-11 14:46:17	0	369	52	1	2	82.64		50367.37	36636.66	0.52
30	EDTA Chris 30	2014-04-11 14:47:54	0	369	52	1	3	60.51		50901.15	50597.34	0.44
30	EDTA Chris 30	2014-04-11 14:49:08	0	369	52	1	4	1800		2002.69	66.76	12.24	I
30	EDTA Chris 30	2014-04-11 15:19:22	0	369	52	1	5	30.33		51761.73	102942.26	0.31
30	EDTA Chris 30	2014-04-11 15:20:06	0	369	52	1	6	30.31		50841.35	101155.96	0.31
30	EDTA Chris 30	2014-04-11 15:20:50	0	369	52	1	7	1800.02		2070.91	69.03	12.04	I
