# Supplementary material for: Testing Danegaptide Effects on Kidney Function after Ischemia/Reperfusion Injury in a New Porcine Two Week Model
Source: PLoS One. 2016 Oct 19;11(10):e0164109. doi: 10.1371/journal.pone.0164109 (PMC5070773; doi:10.1371/journal.pone.0164109)
Supplement: S1 File — (ZIP) [file pone.0164109.s001.zip › PLOS-one/Z16/000375.csv]

Protocol ID	Protocol name	Measurement date & time	Completion status	Run ID	Rack	Det	Pos	Time	Sample code	Cr-51 Counts	Cr-51 CPM	Cr-51 Error %	Cr-51 Info
30	EDTA Chris 30	2014-04-24 14:08:19	0	375	55	1	1	1800.02		1707.5	56.92	13.25	I
30	EDTA Chris 30	2014-04-24 14:38:33	0	375	55	1	2	1800		1660.5	55.35	13.44	I
30	EDTA Chris 30	2014-04-24 15:08:47	0	375	55	1	3	1362.52		50018.39	2202.88	2.13
30	EDTA Chris 30	2014-04-24 15:31:43	0	375	55	1	4	1336.36		49887.82	2240.14	2.11
30	EDTA Chris 30	2014-04-24 15:54:13	0	375	55	1	5	1304.16		50066.1	2303.67	2.08
30	EDTA Chris 30	2014-04-24 16:16:11	0	375	55	1	6	1338.37		49941.31	2239.18	2.11
30	EDTA Chris 30	2014-04-24 16:38:43	0	375	55	1	7	1800.02		1691.44	56.38	13.32	I
30	EDTA Chris 30	2014-04-24 17:08:57	0	375	55	1	8	1282.01		49954.64	2338.25	2.07
30	EDTA Chris 30	2014-04-24 17:30:33	0	375	55	1	9	1231.71		50042.89	2438.06	2.03
30	EDTA Chris 30	2014-04-24 17:51:18	0	375	55	1	10	1028.47		50023	2918.76	1.85
30	EDTA Chris 30	2014-04-24 18:09:08	0	375	56	1	1	1125.06		50084.76	2671.44	1.93
30	EDTA Chris 30	2014-04-24 18:28:07	0	375	56	1	2	1112.99		49937.07	2692.45	1.93
30	EDTA Chris 30	2014-04-24 18:46:53	0	375	56	1	3	1800		1630.17	54.34	13.57	I
30	EDTA Chris 30	2014-04-24 19:17:07	0	375	56	1	4	279.86		50341.1	10798.83	0.96
30	EDTA Chris 30	2014-04-24 19:22:01	0	375	56	1	5	181.25		50340.79	16678.9	0.77
30	EDTA Chris 30	2014-04-24 19:25:16	0	375	56	1	6	191.31		50298.45	15787.61	0.8
30	EDTA Chris 30	2014-04-24 19:28:41	0	375	56	1	7	1800.02		1692.44	56.41	13.31	I
30	EDTA Chris 30	2014-04-24 19:58:55	0	375	56	1	8	32.33		52583.98	98055.86	0.32
30	EDTA Chris 30	2014-04-24 19:59:41	0	375	56	1	9	28.32		53085.39	113093.88	0.3
30	EDTA Chris 30	2014-04-24 20:00:23	0	375	56	1	10	22.27		53022.41	143874.89	0.26
30	EDTA Chris 30	2014-04-24 20:01:27	0	375	57	1	1	20.27		50686.15	151193.78	0.26
30	EDTA Chris 30	2014-04-24 20:02:01	0	375	57	1	2	1800.01		1632.11	54.4	13.56	I
30	EDTA Chris 30	2014-04-24 20:32:14	0	375	57	1	3	147.05		50413.53	20590.94	0.7
30	EDTA Chris 30	2014-04-24 20:34:55	0	375	57	1	4	122.9		50223.83	24549.14	0.64
30	EDTA Chris 30	2014-04-24 20:37:12	0	375	57	1	5	102.76		50341.44	29435.77	0.58
30	EDTA Chris 30	2014-04-24 20:39:09	0	375	57	1	6	90.68		50514.89	33480.12	0.55
30	EDTA Chris 30	2014-04-24 20:40:53	0	375	57	1	7	1800		1727.78	57.59	13.18	I
30	EDTA Chris 30	2014-04-24 21:11:07	0	375	57	1	8	36.35		50600.25	83885.36	0.35
30	EDTA Chris 30	2014-04-24 21:11:57	0	375	57	1	9	36.35		51650.5	85632.06	0.34
30	EDTA Chris 30	2014-04-24 21:12:47	0	375	57	1	10	1800		1645.01	54.83	13.5	I
