# Supplementary material for: Testing Danegaptide Effects on Kidney Function after Ischemia/Reperfusion Injury in a New Porcine Two Week Model
Source: PLoS One. 2016 Oct 19;11(10):e0164109. doi: 10.1371/journal.pone.0164109 (PMC5070773; doi:10.1371/journal.pone.0164109)
Supplement: S1 File — (ZIP) [file pone.0164109.s001.zip › PLOS-one/Z16/A-skema Z16,1.xlsx]

## Sheet: Sheet1
Anæstesiskema Gris nr. 16,1 d. 09.04.14
Gris på leje kl.
Vægt: 41,2			B1	B2	B3	Isk	30	60	90	Rep/0	30	60	90	120	180
Tidspunkt	08:25:00	09:40:00	10:03:00	10:33:00	11:00:00	11:24:00	11:58:00	12:24:00	12:54:00	13:24:00	13:54:00	14:23:00	14:54:00	15:24:00	16:12:00
Medicin
Fentanyl Bolus - 10 mL
Fentanyl - 10 ml/h
Penicillinprokain vet 2mL
finadyne 2mL
Ringer Acetat - 500 mL/h
Nacl
Respirator
E-CO2	5.2	5	5.3	5.6	5.6	5.5	5.5	5.7	5.9	5.3	5.2	5.3	5.4		5.7
TV - 400 mL	400	500	425	425			425	425	425						500
RF - 12	12	12		12			12	12	12						20
Værdier
BT Sys			114	123	117	136	132	122	124	137	137	137	147
BT Dia			63	66	51	71	62	64	68	63	64	66	73
MAP			81	84	70	93	82	82	82	86	86	89	97
Puls	47	48	48	45	49	49	43	44	49	50	50	55	46		89
SAT-O2	100	99	100	99	99	99	98	98	97	68	100	100	98		81
Temperatur			36.2	36.7	36.6	36.8	37.6	38	38.5	39	38.9	38.9
A-gas
pH		7.446	7.458	7.437	7.404	7.403		7.421		7.434		7.44		7.314	7.22
pO2		23.3	22.9	23	22.3	21		17.9		26.1		23.3		11.7	9.45
pCO2		5.86	5.91	5.67	6.06	5.86		5.84		5.74		5.67		7.95	9.88
Base excess		5.9	5.4	4.2	3.4	2.5		3.7		4.3		4.4		3.7	2.2
HCO3		29.5	29.2	28.1	27.3	26.6		27.6		28.2		28.3		26.7	24.4
Na		138	138	138	138	138		137		137		136		137
K		3.9	3.9	4	3.9	3.9		4.2		4.5		4.5		4.7
Glu					4.5	4.9		4.5		4.4		3.3		2.3	3
Lac										0.7		0.8		0.7	0.9
Bemærkninger
