# Supplementary material for: Testing Danegaptide Effects on Kidney Function after Ischemia/Reperfusion Injury in a New Porcine Two Week Model
Source: PLoS One. 2016 Oct 19;11(10):e0164109. doi: 10.1371/journal.pone.0164109 (PMC5070773; doi:10.1371/journal.pone.0164109)
Supplement: S1 File — (ZIP) [file pone.0164109.s001.zip › PLOS-one/Z16/A-skema Z16,2.xlsx]

## Sheet: Sheet1
Anæstesiskema Gris nr. 16,2 d. 23.04.14
Gris på leje kl.10.10
Vægt: 45.75						B1	B2	B3	0	30	60	90	120
Tidspunkt	10:30:00	10:40:00	11:00:00	11:33:00	11:40:00	12:05:00	12:34:00	13:02:00	13:45:00	14:15:00	14:45:00	15:15:00	15:45:00
Medicin
Fentanyl Bolus - 10 mL
Fentanyl - 10 ml/h
Penicillinprokain vet 2mL
finadyne 2mL
Ringer Acetat - 500 mL/h
Nacl
Glucose			45		45
Respirator
E-CO2	5.5	5.4	5.5	6		6.1	5.5	5.3	4.6	4.5	4.5	4.7
TV - 400 mL							450		450			450
RF - 12							14		14			12
Værdier
BT Sys		102	111	116		117	114	115	93	100	103	102
BT Dia		50	53	53		55	57	54	45	45	44	47
MAP		69	75	74		76	77	76	61	64	63	66
Puls	56	64	64	60		58	60	59	56	57	57	54
SAT-O2	100	98	99	98		98	99	99	99	100	100	100
Temperatur	36.6	36.5	36.6	37.3		37.8	38.2	38.3	38	37.7	37.7	37.1
A-gas
pH				7.381		7.366	7.381	7.41	7.426	7.437	7.459	7.438
pO2		27.7		25.6		25.1	25.2	25.1	25.2	25.3	24.6	29.9	48.1
pCO2		5.8		5.98		6.02	5.37	5.01	4.69	4.6	4.48	4.81	4.04
Base excess				1.4		0.5	-1	-0.7	-1.1	-0.8	0.1	0.3
HCO3				25.6		24.8	23.6	23.9	23.7	24	24.7	24.9
Na		140		140		140	138	138	137	137	137	137	136
K		3.5		3.6		3.8	4.1	4.1	3.9	3.8	3.9	3.8	3.8
Glu		3		2.5		3.7	4.5	4.4	5.1	4.7	4.7	4.7	5.2
Lac		0.7		0.5		0.6	0.7	0.7	1.3	1.2	1	0.8	0.8
Bemærkninger
