# Supplementary material for: Testing Danegaptide Effects on Kidney Function after Ischemia/Reperfusion Injury in a New Porcine Two Week Model
Source: PLoS One. 2016 Oct 19;11(10):e0164109. doi: 10.1371/journal.pone.0164109 (PMC5070773; doi:10.1371/journal.pone.0164109)
Supplement: S1 File — (ZIP) [file pone.0164109.s001.zip › PLOS-one/Z16/KBA Z16.xlsx]

## Sheet: B1
	T:	0	30	60	90		0	60	120	180	240	300
							Iskæmi		Reperfusion
	Plasma
	Carbamid	2.3	2.2	2.3	2.5		2.5	2.7	2.9	3.3	3.4	3.5	mmol
	Creatinin	111	103	99	105		105	114	115	127	133	145	mikromol	10^-6	1e-06
	Kalium	3.9	3.9	4.1	4.1		4	4.2	4.4	4.8	4.7	4.4	mmol
	Natrium	135	132	134	143		139	136	129	135	133	140	mmol
	Creatinin	0.000111	0.000103	9.9e-05	0.000105		0.000105	0.000114	0.000115	0.000127	0.000133	0.000145	mol
	Urin
	Carbamid	68	248	244	65			59	69	96	78	58	mmol
	Creatinin	7.8	45.4	25.3	5			3.7	4.3	6.3	5.4	3.6	mmol	10^-3	0.001
	Kalium	43	76	100	49			38	44	50	68	44	mmol
	Natrium	5	5	50	44			121	126	121	90	118	mmol
	Creatinin	0.0078	0.0454	0.0253	0.005			0.0037	0.0043	0.0063	0.0054	0.0036	mol
	UrinVOL (mL/min)		0.266667	0.433333	2.2			1.46667	1.5	0.466667	0.357143	1.06667
	Creatinin Clearence =		Ucr x V
			Pcr
				CreaCL(-60)
		GFR- Crea	117.54	110.741	104.762			47.6023	56.087	23.1496	14.5005	26.4828	mL/min

## Sheet: B2
	T:	0	30	60	90	0	30	60	90	120	Crea fortegn
	Plasma												Creatinin Clearence =		Ucr x V
	Carbamid														Pcr
	Creatinin
	Kalium
	Natrium
	Creatinin	0	0	0	0	0	0	0	0	0	1e-06
	Urin samlet
	Carbamid
	Creatinin
	Kalium
	Natrium
	Creatinin	0	0	0	0						0.001
	UrinVOL (mL/min)
	GFR		#DIV/0!	#DIV/0!	#DIV/0!
	Urin Venstre
	Carbamid
	Creatinin
	Kalium
	Natrium
	Creatinin						0	0	0	0	0.001
	UrinVOL (mL/min)
	GFR						#DIV/0!	#DIV/0!	#DIV/0!	#DIV/0!
	Urin højre
	Carbamid
	Creatinin
	Kalium
	Natrium
	Creatinin						0	0	0	0	0.001
	UrinVOL (mL/min)
	GFR						#DIV/0!	#DIV/0!	#DIV/0!	#DIV/0!
