# Supplementary material for: Testing Danegaptide Effects on Kidney Function after Ischemia/Reperfusion Injury in a New Porcine Two Week Model
Source: PLoS One. 2016 Oct 19;11(10):e0164109. doi: 10.1371/journal.pone.0164109 (PMC5070773; doi:10.1371/journal.pone.0164109)
Supplement: S1 File — (ZIP) [file pone.0164109.s001.zip › PLOS-one/Z17/000370.csv]

Protocol ID	Protocol name	Measurement date & time	Completion status	Run ID	Rack	Det	Pos	Time	Sample code	Cr-51 Counts	Cr-51 CPM	Cr-51 Error %	Cr-51 Info
31	EDTA Chris 31	2014-04-11 15:51:31	0	370	60	1	1	1800		1934.5	64.48	12.45	I
31	EDTA Chris 31	2014-04-11 16:21:45	0	370	60	1	2	1800		1937	64.57	12.44	I
31	EDTA Chris 31	2014-04-11 16:51:59	0	370	60	1	3	972.12		49992.76	3086.12	1.8
31	EDTA Chris 31	2014-04-11 17:08:25	0	370	60	1	4	1064.69		50036.36	2820.21	1.88
31	EDTA Chris 31	2014-04-11 17:26:23	0	370	60	1	5	1038.52		49955.32	2886.6	1.86
31	EDTA Chris 31	2014-04-11 17:43:56	0	370	60	1	6	1131.09		50005.17	2652.96	1.94
31	EDTA Chris 31	2014-04-11 18:03:00	0	370	60	1	7	1800		1910.44	63.68	12.53	I
31	EDTA Chris 31	2014-04-11 18:33:14	0	370	60	1	8	1121.04		49944.29	2673.48	1.93
31	EDTA Chris 31	2014-04-11 18:52:09	0	370	60	1	9	919.8		49981.37	3260.93	1.75
31	EDTA Chris 31	2014-04-11 19:07:43	0	370	60	1	10	859.43		50028.48	3493.31	1.69
31	EDTA Chris 31	2014-04-11 19:22:43	0	370	61	1	1	819.17		49929.04	3657.76	1.65
31	EDTA Chris 31	2014-04-11 19:36:36	0	370	61	1	2	968.09		50101.31	3105.69	1.79
31	EDTA Chris 31	2014-04-11 19:52:58	0	370	61	1	3	1054.61		49958.55	2842.72	1.88
31	EDTA Chris 31	2014-04-11 20:10:46	0	370	61	1	4	1800.01		1952.2	65.07	12.4	I
31	EDTA Chris 31	2014-04-11 20:41:00	0	370	61	1	5	18.25		50532.8	167562.97	0.24
31	EDTA Chris 31	2014-04-11 20:41:32	0	370	61	1	6	8.18		63615.36	477486.2	0.14
31	EDTA Chris 31	2014-04-11 20:41:54	0	370	61	1	7	10.2		51441.55	307073.57	0.18
31	EDTA Chris 31	2014-04-11 20:42:18	0	370	61	1	8	1800		1983.86	66.13	12.3	I
31	EDTA Chris 31	2014-04-11 21:12:32	0	370	61	1	9	22.27		52499.79	142426.81	0.26
31	EDTA Chris 31	2014-04-11 21:13:08	0	370	61	1	10	54.46		50809.16	56132.73	0.42
31	EDTA Chris 31	2014-04-11 21:14:44	0	370	62	1	1	24.28		52824.21	131403.98	0.28
31	EDTA Chris 31	2014-04-11 21:15:22	0	370	62	1	2	253.7		50378.5	11921.68	0.92
31	EDTA Chris 31	2014-04-11 21:19:50	0	370	62	1	3	326.14		50005.15	9203.88	1.04
31	EDTA Chris 31	2014-04-11 21:25:30	0	370	62	1	4	1800		1958.39	65.28	12.38	I
31	EDTA Chris 31	2014-04-11 21:55:43	0	370	62	1	5	30.31		51942.65	103357.4	0.31
31	EDTA Chris 31	2014-04-11 21:56:28	0	370	62	1	6	30.33		51943.78	103301.66	0.31
31	EDTA Chris 31	2014-04-11 21:57:12	0	370	62	1	7	1800		1955.64	65.19	12.39	I
