# Supplementary material for: Testing Danegaptide Effects on Kidney Function after Ischemia/Reperfusion Injury in a New Porcine Two Week Model
Source: PLoS One. 2016 Oct 19;11(10):e0164109. doi: 10.1371/journal.pone.0164109 (PMC5070773; doi:10.1371/journal.pone.0164109)
Supplement: S1 File — (ZIP) [file pone.0164109.s001.zip › PLOS-one/Z17/000376.csv]

Protocol ID	Protocol name	Measurement date & time	Completion status	Run ID	Rack	Det	Pos	Time	Sample code	Cr-51 Counts	Cr-51 CPM	Cr-51 Error %	Cr-51 Info
31	EDTA Chris 31	2014-04-25 13:08:56	0	376	63	1	1	1800.02		1750.5	58.35	13.09	I
31	EDTA Chris 31	2014-04-25 13:39:10	0	376	63	1	2	1800		1703.5	56.78	13.27	I
31	EDTA Chris 31	2014-04-25 14:09:24	0	376	63	1	3	1378.61		49881.88	2171.22	2.15
31	EDTA Chris 31	2014-04-25 14:32:37	0	376	63	1	4	1310.2		49989.75	2289.54	2.09
31	EDTA Chris 31	2014-04-25 14:54:41	0	376	63	1	5	1261.89		50017.13	2378.51	2.05
31	EDTA Chris 31	2014-04-25 15:15:56	0	376	63	1	6	1231.71		50030.24	2437.44	2.03
31	EDTA Chris 31	2014-04-25 15:36:42	0	376	63	1	7	1800.02		1702.08	56.74	13.28	I
31	EDTA Chris 31	2014-04-25 16:06:56	0	376	63	1	8	1195.48		49928.01	2506.18	2
31	EDTA Chris 31	2014-04-25 16:27:05	0	376	63	1	9	1171.34		50021.04	2562.61	1.98
31	EDTA Chris 31	2014-04-25 16:46:50	0	376	63	1	10	1143.17		49929.15	2620.93	1.95
31	EDTA Chris 31	2014-04-25 17:06:34	0	376	64	1	1	1161.27		50022.36	2584.89	1.97
31	EDTA Chris 31	2014-04-25 17:26:09	0	376	64	1	2	1092.85		50017.91	2746.51	1.91
31	EDTA Chris 31	2014-04-25 17:44:36	0	376	64	1	3	1800.01		1696.58	56.55	13.3	I
31	EDTA Chris 31	2014-04-25 18:14:50	0	376	64	1	4	163.13		50386.53	18549.76	0.73
31	EDTA Chris 31	2014-04-25 18:17:46	0	376	64	1	5	221.51		50428.04	13668.87	0.86
31	EDTA Chris 31	2014-04-25 18:21:42	0	376	64	1	6	247.65		50308.96	12196.28	0.91
31	EDTA Chris 31	2014-04-25 18:26:03	0	376	64	1	7	1800		1693.47	56.45	13.31	I
31	EDTA Chris 31	2014-04-25 18:56:17	0	376	64	1	8	70.57		51435.79	43824.81	0.48
31	EDTA Chris 31	2014-04-25 18:57:41	0	376	64	1	9	32.33		51639.33	96282.16	0.32
31	EDTA Chris 31	2014-04-25 18:58:27	0	376	64	1	10	42.39		50810.45	72169.93	0.37
31	EDTA Chris 31	2014-04-25 18:59:51	0	376	65	1	1	26.3		51426.44	118016.53	0.29
31	EDTA Chris 31	2014-04-25 19:00:31	0	376	65	1	2	1800		1673.45	55.78	13.39	I
31	EDTA Chris 31	2014-04-25 19:30:44	0	376	65	1	3	372.41		50091.25	8073.58	1.11
31	EDTA Chris 31	2014-04-25 19:37:11	0	376	65	1	4	199.37		50470.96	15201.06	0.81
31	EDTA Chris 31	2014-04-25 19:40:44	0	376	65	1	5	261.74		50148.21	11502.46	0.93
31	EDTA Chris 31	2014-04-25 19:45:19	0	376	65	1	6	185.28		50457.16	16353.59	0.78
31	EDTA Chris 31	2014-04-25 19:48:38	0	376	65	1	7	1800		1692.25	56.41	13.31	I
31	EDTA Chris 31	2014-04-25 20:18:52	0	376	65	1	8	28.31		51233.87	109181.13	0.3
31	EDTA Chris 31	2014-04-25 20:19:34	0	376	65	1	9	28.31		51352.95	109430.1	0.3
31	EDTA Chris 31	2014-04-25 20:20:16	0	376	65	1	10	1800		1714.39	57.15	13.23	I
