# Supplementary material for: Testing Danegaptide Effects on Kidney Function after Ischemia/Reperfusion Injury in a New Porcine Two Week Model
Source: PLoS One. 2016 Oct 19;11(10):e0164109. doi: 10.1371/journal.pone.0164109 (PMC5070773; doi:10.1371/journal.pone.0164109)
Supplement: S1 File — (ZIP) [file pone.0164109.s001.zip › PLOS-one/Z17/A-skema Z17,1.xlsx]

## Sheet: Sheet1
Anæstesiskema Gris nr. 17,1 d. 10/4-14
Gris på leje kl.
Vægt: 39,75			B1		B2	B3	Isk	60	Rep/0	60	120	180
Tidspunkt		09:51:00	10:20:00	10:30:00	10:50:00	11:17:00	11:45:00	12:45:00	13:48:00	14:45:00	15:55:00	16:45:00
Medicin
Fentanyl Bolus - 10 mL
Fentanyl - 10 ml/h
Penicillinprokain vet 2mL
finadyne 2mL
Ringer Acetat - 500 mL/h
Nacl
Respirator
E-CO2		5.6		5.2		5.3		6.1	5.8	5.8
TV - 400 mL		450
RF - 12
Værdier
BT Sys				101	91	93	108	103	101	124
BT Dia				41	35	55	41	44	42	57
MAP				61	51	53	62	65	59	78
Puls		42		38		46	64	66	61	61
SAT-O2		100		100	100	99	99	99	99	99
Temperatur				37.1		37.2	37.3	38.1	38.8	38.4
A-gas
pH		7.371	7.411		7.412	7.414	7.354	7.377	7.421	7.409	7.285	7.396
pO2		55	61.9		52.6	52.8	50	54.3	44.8	44.3	11.9	21.1
pCO2		6.51	5.82		5.43	5.25	5.89	5.78	5.51	5.49	8.18	6.07
Base excess		2.8	29		1.3	0.7	-0.8	0.3	2.3	1.3	2.2	2.9
HCO3		26.7	28.5		25.6	25.1	23.6	26.2	27.6	26.8	25.5	26.8
Na		138	138		137	137	137	137	136	135	136	136
K		4.3	4.3		4.3	4.3	4.4	4.4	4.5	4.9	4.7	4.8
Glu		5.3	5.5		5.3	5.3	8	6.7	6	5.3	5.6	5.4
Lac		0.9	0.9		0.9	0.9	0.9	1.3	1	0.8	5.4	0.6
Bemærkninger
