# Supplementary material for: Testing Danegaptide Effects on Kidney Function after Ischemia/Reperfusion Injury in a New Porcine Two Week Model
Source: PLoS One. 2016 Oct 19;11(10):e0164109. doi: 10.1371/journal.pone.0164109 (PMC5070773; doi:10.1371/journal.pone.0164109)
Supplement: S1 File — (ZIP) [file pone.0164109.s001.zip › PLOS-one/Z17/A-skema Z17,2.xlsx]

## Sheet: Sheet1
Anæstesiskema Gris nr. 17,2 d. 24.4.14
Gris på leje kl.
Vægt: 43,45					B1	B2	B3	0	30	60	90	120
Tidspunkt	10:30:00	11:00:00	11:30:00	11:35:00	12:00:00	12:30:00	13:00:00	13:20:00	13:50:00	14:20:00	14:50:00	15:20:00
Medicin
Fentanyl Bolus - 10 mL
Fentanyl - 10 ml/h
Penicillinprokain vet 2mL
finadyne 2mL
Ringer Acetat - 500 mL/h
Nacl
Glucose				43
Respirator
E-CO2	5	5.1	5.5		5.7	5.8	5.7	5.7	5.7
TV - 400 mL	400
RF - 12	12
Værdier
BT Sys	93	105	109		110	113	140	107	100
BT Dia	46	43	45		46	47	80	56	52
MAP	62	61	64		65	67	99	73	67
Puls	49	50	51		48	49	57	54	43
SAT-O2	99	98	98		97	97	97	99	98
Temperatur		37	37.3		37.8	38.2	38.6	38.5	38.5
A-gas
pH			7.317		7.379	7.379	7.377	7.387	7.397	7.329	7.428	7.389
pO2	17.3		15.4		21.6	16.4	15.6	17.6	15.8	20.9	34.8	21.3
pCO2	5.54		5.98		5.91	6.12	6.27	6.08	6.15	7.39	5.85	6.46
Base excess			-2.9		1	1.9	2.3	2.3	3.3	2.9	4.3	4
HCO3			21.9		25.2	26	26.4	26.4	27.3	26.8	28.3	27.9
Na	138		139		138	138	138	137	136	136	136	136
K	3.2		3.6		3.8	4	4.1	4	4	4	4.1	4.1
Glu	3.3		2.4		3.5	3.7	4	4.4	4.3	4.2	4.2	4.1
Lac	0.9		0.6		0.7	0.7	0.8	0.8	0.7	0.6	0.5	0.5
Bemærkninger
