# Supplementary material for: Testing Danegaptide Effects on Kidney Function after Ischemia/Reperfusion Injury in a New Porcine Two Week Model
Source: PLoS One. 2016 Oct 19;11(10):e0164109. doi: 10.1371/journal.pone.0164109 (PMC5070773; doi:10.1371/journal.pone.0164109)
Supplement: S1 File — (ZIP) [file pone.0164109.s001.zip › PLOS-one/Z17/KBA Z17.xlsx]

## Sheet: B1
	T:	0	30	60	90		0	60	120	180	240	300
							Iskæmi		Reperfusion
	Plasma
	Carbamid	1.4	1.4	1.3	1.2		1.3	1.4	1.5	1.4	1.5	1.7	mmol
	Creatinin	101	100	92	83		99	109	123	114	125	143	mikromol	10^-6	1e-06
	Kalium	4.5	4.6	4.6	4.3		4.6	4.6	4.8	5	5	5.2	mmol
	Natrium	145	147	140	128		138	139	141	128	134	143	mmol
	Creatinin	0.000101	0.000101	0.0001	8.3e-05		9.9e-05	0.000109	0.000123	0.000114	0.000125	0.000143	mol
	Urin
	Carbamid	108	94	187	173			178	64	118	7.6	15	mmol
	Creatinin	19.6	20.8	41.7	24.1			21.5	5.9	12	0.5	1.3	mmol	10^-3	0.001
	Kalium	35	34	62	80			59	43	92	41	0.6	mmol
	Natrium	5	4.2	4.5	2.4			68	67	51	149	0.9	mmol
	Creatinin	0.0196	0.0208	0.0417	0.0241			0.0215	0.0059	0.012	0.0005	0.0013	mol
	UrinVOL (mL/min)		0.185185	0.117647	0.730769			1.05882	1.03175	0.482143	2.11429	7.4
	Creatinin Clearence =		Ucr x V
			Pcr
				CreaCL(-60)
		GFR- Crea	38.1371	49.0588	212.187			208.851	49.4903	50.7519	8.45714	67.2727	mL/min

## Sheet: B2
	T:	0	30	60	90	0	30	60	90	120	Crea fortegn
	Plasma												Creatinin Clearence =		Ucr x V
	Carbamid														Pcr
	Creatinin
	Kalium
	Natrium
	Creatinin	0	0	0	0	0	0	0	0	0	1e-06
	Urin samlet
	Carbamid
	Creatinin
	Kalium
	Natrium
	Creatinin	0	0	0	0						0.001
	UrinVOL (mL/min)
	GFR		#DIV/0!	#DIV/0!	#DIV/0!
	Urin Venstre
	Carbamid
	Creatinin
	Kalium
	Natrium
	Creatinin						0	0	0	0	0.001
	UrinVOL (mL/min)
	GFR						#DIV/0!	#DIV/0!	#DIV/0!	#DIV/0!
	Urin højre
	Carbamid
	Creatinin
	Kalium
	Natrium
	Creatinin						0	0	0	0	0.001
	UrinVOL (mL/min)
	GFR						#DIV/0!	#DIV/0!	#DIV/0!	#DIV/0!
