# Supplementary material for: Testing Danegaptide Effects on Kidney Function after Ischemia/Reperfusion Injury in a New Porcine Two Week Model
Source: PLoS One. 2016 Oct 19;11(10):e0164109. doi: 10.1371/journal.pone.0164109 (PMC5070773; doi:10.1371/journal.pone.0164109)
Supplement: S1 File — (ZIP) [file pone.0164109.s001.zip › PLOS-one/Z18/000371.csv]

Protocol ID	Protocol name	Measurement date & time	Completion status	Run ID	Rack	Det	Pos	Time	Sample code	Cr-51 Counts	Cr-51 CPM	Cr-51 Error %	Cr-51 Info
32	EDTA Chris 32	2014-04-11 22:27:52	0	371	70	1	1	1800		1919.5	63.98	12.5	I
32	EDTA Chris 32	2014-04-11 22:58:06	0	371	70	1	2	1800		1899	63.3	12.57	I
32	EDTA Chris 32	2014-04-11 23:28:20	0	371	70	1	3	819.17		50179.54	3676.09	1.65
32	EDTA Chris 32	2014-04-11 23:42:13	0	371	70	1	4	919.8		50040.18	3264.77	1.75
32	EDTA Chris 32	2014-04-11 23:57:46	0	371	70	1	5	970.09		49906.88	3087.24	1.8
32	EDTA Chris 32	2014-04-12 00:14:10	0	371	70	1	6	1026.45		49928.49	2918.98	1.85
32	EDTA Chris 32	2014-04-12 00:31:30	0	371	70	1	7	1800		1903.87	63.46	12.55	I
32	EDTA Chris 32	2014-04-12 01:01:44	0	371	70	1	8	1135.12		49996.22	2643.07	1.95
32	EDTA Chris 32	2014-04-12 01:20:53	0	371	70	1	9	1392.7		49953.16	2152.32	2.16
32	EDTA Chris 32	2014-04-12 01:44:20	0	371	70	1	10	1092.85		49950.74	2742.82	1.91
32	EDTA Chris 32	2014-04-12 02:03:13	0	371	71	1	1	939.92		49977.14	3190.84	1.77
32	EDTA Chris 32	2014-04-12 02:19:07	0	371	71	1	2	893.63		49964.83	3355.33	1.73
32	EDTA Chris 32	2014-04-12 02:34:15	0	371	71	1	3	909.72		49928.73	3293.59	1.74
32	EDTA Chris 32	2014-04-12 02:49:38	0	371	71	1	4	1800		1957.76	65.26	12.38	I
32	EDTA Chris 32	2014-04-12 03:19:52	0	371	71	1	5	10.2		56541.71	338062.28	0.17
32	EDTA Chris 32	2014-04-12 03:20:16	0	371	71	1	6	16.24		56220.71	209913.59	0.22
32	EDTA Chris 32	2014-04-12 03:20:46	0	371	71	1	7	20.25		52646.31	157208.46	0.25
32	EDTA Chris 32	2014-04-12 03:21:20	0	371	71	1	8	1800.01		1937.97	64.6	12.44	I
32	EDTA Chris 32	2014-04-12 03:51:34	0	371	71	1	9	36.36		51784.51	85819.63	0.34
32	EDTA Chris 32	2014-04-12 03:52:24	0	371	71	1	10	40.37		51247.03	76452.72	0.36
32	EDTA Chris 32	2014-04-12 03:53:45	0	371	72	1	1	26.3		51774.66	118813.97	0.29
32	EDTA Chris 32	2014-04-12 03:54:25	0	371	72	1	2	50.45		52101.46	62156.42	0.4
32	EDTA Chris 32	2014-04-12 03:55:29	0	371	72	1	3	185.28		50269.91	16292.85	0.78
32	EDTA Chris 32	2014-04-12 03:58:48	0	371	72	1	4	1800		1980.24	66.01	12.31	I
32	EDTA Chris 32	2014-04-12 04:29:02	0	371	72	1	5	30.33		52019.58	103463.94	0.31
32	EDTA Chris 32	2014-04-12 04:29:46	0	371	72	1	6	30.33		53119.17	105656.37	0.31
32	EDTA Chris 32	2014-04-12 04:30:30	0	371	72	1	7	1800		1956.12	65.2	12.38	I
