# Supplementary material for: Testing Danegaptide Effects on Kidney Function after Ischemia/Reperfusion Injury in a New Porcine Two Week Model
Source: PLoS One. 2016 Oct 19;11(10):e0164109. doi: 10.1371/journal.pone.0164109 (PMC5070773; doi:10.1371/journal.pone.0164109)
Supplement: S1 File — (ZIP) [file pone.0164109.s001.zip › PLOS-one/Z18/000377.csv]

Protocol ID	Protocol name	Measurement date & time	Completion status	Run ID	Rack	Det	Pos	Time	Sample code	Cr-51 Counts	Cr-51 CPM	Cr-51 Error %	Cr-51 Info
32	EDTA Chris 32	2014-04-25 20:50:56	0	377	74	1	1	1800.02		1652.5	55.08	13.47	I
32	EDTA Chris 32	2014-04-25 21:21:09	0	377	74	1	2	1800		1629.5	54.32	13.57	I
32	EDTA Chris 32	2014-04-25 21:51:23	0	377	74	1	3	1541.62		49906.4	1942.57	2.27
32	EDTA Chris 32	2014-04-25 22:17:19	0	377	74	1	4	1384.65		50074.77	2170.12	2.15
32	EDTA Chris 32	2014-04-25 22:40:37	0	377	74	1	5	1314.21		49908.51	2278.84	2.09
32	EDTA Chris 32	2014-04-25 23:02:45	0	377	74	1	6	1251.84		50063.13	2399.81	2.04
32	EDTA Chris 32	2014-04-25 23:23:51	0	377	74	1	7	1800		1664.99	55.5	13.42	I
32	EDTA Chris 32	2014-04-25 23:54:05	0	377	74	1	8	1193.48		49970.41	2512.51	2
32	EDTA Chris 32	2014-04-26 00:14:12	0	377	74	1	9	1167.31		49898.43	2565.15	1.97
32	EDTA Chris 32	2014-04-26 00:33:53	0	377	74	1	10	1187.43		49927.2	2523.13	1.99
32	EDTA Chris 32	2014-04-26 00:54:21	0	377	75	1	1	1175.36		50013.98	2553.47	1.98
32	EDTA Chris 32	2014-04-26 01:14:10	0	377	75	1	2	1131.09		50009.92	2653.21	1.94
32	EDTA Chris 32	2014-04-26 01:33:15	0	377	75	1	3	1800.02		1706.61	56.89	13.26	I
32	EDTA Chris 32	2014-04-26 02:03:29	0	377	75	1	4	80.63		51283.31	38233.01	0.51
32	EDTA Chris 32	2014-04-26 02:05:04	0	377	75	1	5	90.68		50170.57	33251.29	0.55
32	EDTA Chris 32	2014-04-26 02:06:48	0	377	75	1	6	100.76		50975.97	30401.92	0.57
32	EDTA Chris 32	2014-04-26 02:08:43	0	377	75	1	7	1800		1606.79	53.56	13.66	I
32	EDTA Chris 32	2014-04-26 02:38:56	0	377	75	1	8	80.62		50889.73	37946.5	0.51
32	EDTA Chris 32	2014-04-26 02:40:31	0	377	75	1	9	46.42		50739.14	65794.72	0.39
32	EDTA Chris 32	2014-04-26 02:41:31	0	377	75	1	10	40.39		52335.13	78052.61	0.36
32	EDTA Chris 32	2014-04-26 02:42:52	0	377	76	1	1	30.31		50168.4	99811	0.32
32	EDTA Chris 32	2014-04-26 02:43:36	0	377	76	1	2	1800		1672.24	55.74	13.39	I
32	EDTA Chris 32	2014-04-26 03:13:50	0	377	76	1	3	259.73		50289.74	11624.13	0.93
32	EDTA Chris 32	2014-04-26 03:18:23	0	377	76	1	4	205.4		50467.32	14753.25	0.82
32	EDTA Chris 32	2014-04-26 03:22:03	0	377	76	1	5	159.12		50503.58	19061.7	0.72
32	EDTA Chris 32	2014-04-26 03:24:56	0	377	76	1	6	130.94		50740.27	23277.8	0.66
32	EDTA Chris 32	2014-04-26 03:27:20	0	377	76	1	7	1800.01		1699.59	56.65	13.29	I
32	EDTA Chris 32	2014-04-26 03:57:34	0	377	76	1	8	28.31		50933.81	108534.59	0.3
32	EDTA Chris 32	2014-04-26 03:58:16	0	377	76	1	9	28.3		50797.51	108255.73	0.3
32	EDTA Chris 32	2014-04-26 03:58:58	0	377	76	1	10	1800.02		1671.9	55.73	13.4	I
