# Supplementary material for: Testing Danegaptide Effects on Kidney Function after Ischemia/Reperfusion Injury in a New Porcine Two Week Model
Source: PLoS One. 2016 Oct 19;11(10):e0164109. doi: 10.1371/journal.pone.0164109 (PMC5070773; doi:10.1371/journal.pone.0164109)
Supplement: S1 File — (ZIP) [file pone.0164109.s001.zip › PLOS-one/Z18/A-skema Z18,1.xlsx]

## Sheet: Sheet1
Anæstesiskema Gris nr. 18,1 d. 10.04.14
Gris på leje kl.
Vægt: 43.2				B1	B2	B3	Isk	60	Rep/0	60	120	180
Tidspunkt	08:55:00	10:24:00	10:40:00	10:54:00	11:24:00	11:54:00	12:11:00	13:11:00	14:11:00	15:11:00	16:06:00	17:11:00
Medicin
Fentanyl Bolus - 10 mL
Fentanyl - 10 ml/h
Penicillinprokain vet 2mL
finadyne 2mL
Ringer Acetat - 500 mL/h
Nacl
Respirator
E-CO2	5.6		5.7	5.5	5.6	5.8	5.5	6.1	5.5	5.4
TV - 400 mL	400			450		450	450
RF - 12	12			14		14	14
Værdier
BT Sys			106	105	103	94	110	99	113	143
BT Dia			51	50	37	31	52	39	48	72
MAP			70	70	57	56	72	58	68	92
Puls	55		47	48	49	43	38	43	47	54
SAT-O2	100		100	100	100	100	100	100	100	100
Temperatur				36.6	36.6	36.9	37.1	37.7	38.3	38.2
A-gas
pH		7.417		7.392	7.382	7.389	7.411	7.377	7.378	7.398	7.38	7.481
pO2		27.7		27.6	27	26	23.8	23.8	25.4	56.4	21.5	53.8
pCO2		5.86		5.88	5.78	5.73	5.3	5.3	5.58	5.39	5.99	4.62
Base excess		3.5		1.9	0.7	1	0.6	0.6		0.2	1.4	2.2
HCO3		27.4		25.9	25	25.2					25.5	26.7
Na		139		140	139	139	139	138	138	137	137	137
K		3.9		3.7	3.8	3.9	3.9	4.4	4.4	4.4	4.3	4.2
Glu		5.3		5.1	5.2	5.4	6.1	6	6.1	5.8	5.6	5
Lac		0.8		0.7	0.8	0.9	0.9	1.4	1.6	1.1	0.9	0.6
Bemærkninger
