# Supplementary material for: Testing Danegaptide Effects on Kidney Function after Ischemia/Reperfusion Injury in a New Porcine Two Week Model
Source: PLoS One. 2016 Oct 19;11(10):e0164109. doi: 10.1371/journal.pone.0164109 (PMC5070773; doi:10.1371/journal.pone.0164109)
Supplement: S1 File — (ZIP) [file pone.0164109.s001.zip › PLOS-one/Z18/A-skema Z18,2.xlsx]

## Sheet: Sheet1
Anæstesiskema Gris nr. 18,2 d. 24.04.14
Gris på leje kl. 10
Vægt:				B1	B2	B3	0	30	60	90	120
Tidspunkt	10:30:00	11:00:00	12:00:00	12:30:00	13:00:00	13:30:00	13:55:00	14:25:00	14:55:00	15:25:00	15:55:00
Medicin
Fentanyl Bolus - 10 mL
Fentanyl - 10 ml/h
Penicillinprokain vet 2mL
Glucose		50
finadyne 2mL
Ringer Acetat - 500 mL/h
Nacl
Respirator
E-CO2	6	5.9	5.8	5.9	5.9	5.9	5.7	5.5
TV - 400 mL
RF - 12
Værdier
BT Sys		106	112	122	118	115	123	117
BT Dia		51	48	51	53	50	60	55
MAP		69	71	73	74	71	81	74
Puls	58	55	52	49	49	49	46	44
SAT-O2	100	95	96	98	95	96	99	97
Temperatur					38.4	38.6	38.4	38.3
A-gas
pH		7.358	7.402	7.416	7.419	7.431	7.421	7.44	7.421	7.489	7.418
pO2		58.3	24.6	22.6	22.4	22.3	22.2	20.6	24.7	39.9	22.4
pCO2		5.36	5.52	5.47	5.47	5.47	5.56	5.39	5.82	4.87	5.91
Base excess		-2.6	1	1.7	2	2.8	2.5	3.1	3.7	4.1	3.8
HCO3		22.3	25.3	27.1	26.2	27	26.6	27.2	27.6	28.3	27.8
Na		140	139	138	138	136	136	136	136	136	136
K		3.2	3.4	3.7	3.8	3.9	3.9	3.9	4.1	4	4.1
Glu		2.6	3.8	3.9	4.1	4.1	4.9	4.6	4.5	4.4	4.5
Lac		0.9	0.8	0.7	0.6	0.6	0.7	0.7	0.6	0.6	0.5
Bemærkninger
