# Supplementary material for: Testing Danegaptide Effects on Kidney Function after Ischemia/Reperfusion Injury in a New Porcine Two Week Model
Source: PLoS One. 2016 Oct 19;11(10):e0164109. doi: 10.1371/journal.pone.0164109 (PMC5070773; doi:10.1371/journal.pone.0164109)
Supplement: S1 File — (ZIP) [file pone.0164109.s001.zip › PLOS-one/Z18/KBA Z18.xlsx]

## Sheet: B1
	T:	0	30	60	90		0	60	120	180	240	300
							Iskæmi		Reperfusion
	Plasma
	Carbamid	2	1.9	2	1.8		1.9	1.9	1.8	1.9	2.1	2.3	mmol
	Creatinin	107	96	108	97		104	115	112	123	127	140	mikromol	10^-6	1e-06
	Kalium	4.1	3.8	4.1	4		4.1	4.5	4.5	4.5	4.3	4.4	mmol
	Natrium	141	143	156	141		144	141	134	138	134	140	mmol
	Creatinin	0.000107	9.6e-05	0.000108	9.7e-05		0.000104	0.000115	0.000112	0.000123	0.000127	0.00014	mol
	Urin
	Carbamid	193	283	244	196			128	144	178	103	30	mmol
	Creatinin	23.6	35.8	22.7	16.7			11	13.5	17.6	7.9	1.8	mmol	10^-3	0.001
	Kalium	59	120	128	82			100	150	126	68	19	mmol
	Natrium	36	7	33	81			48	27	12	79	65	mmol
	Creatinin	0.0236	0.0358	0.0227	0.0167			0.011	0.0135	0.0176	0.0079	0.0018	mol
	UrinVOL (mL/min)		0.4	0.3	0.580645			0.366667	0.344262	0.237288	1.30435	3.5625
	Creatinin Clearence =		Ucr x V
			Pcr
				CreaCL(-60)
		GFR- Crea	149.167	63.0556	99.9667			35.0725	41.4959	33.9534	81.1366	45.8036	mL/min

## Sheet: B2
	T:	0	30	60	90	0	30	60	90	120	Crea fortegn
	Plasma												Creatinin Clearence =		Ucr x V
	Carbamid														Pcr
	Creatinin
	Kalium
	Natrium
	Creatinin	0	0	0	0	0	0	0	0	0	1e-06
	Urin samlet
	Carbamid
	Creatinin
	Kalium
	Natrium
	Creatinin	0	0	0	0						0.001
	UrinVOL (mL/min)
	GFR		#DIV/0!	#DIV/0!	#DIV/0!
	Urin Venstre
	Carbamid
	Creatinin
	Kalium
	Natrium
	Creatinin						0	0	0	0	0.001
	UrinVOL (mL/min)
	GFR						#DIV/0!	#DIV/0!	#DIV/0!	#DIV/0!
	Urin højre
	Carbamid
	Creatinin
	Kalium
	Natrium
	Creatinin						0	0	0	0	0.001
	UrinVOL (mL/min)
	GFR						#DIV/0!	#DIV/0!	#DIV/0!	#DIV/0!
