# Supplementary material for: Testing Danegaptide Effects on Kidney Function after Ischemia/Reperfusion Injury in a New Porcine Two Week Model
Source: PLoS One. 2016 Oct 19;11(10):e0164109. doi: 10.1371/journal.pone.0164109 (PMC5070773; doi:10.1371/journal.pone.0164109)
Supplement: S1 File — (ZIP) [file pone.0164109.s001.zip › PLOS-one/Z2/000309.csv]

Protocol ID	Protocol name	Measurement date & time	Completion status	Run ID	Rack	Det	Pos	Time	Sample code	Cr-51 Counts	Cr-51 CPM	Cr-51 Error %	Cr-51 Info
31	EDTA Chris 2	2014-01-16 09:54:16	0	309	60	1	1	1800		1967	65.57	12.35	I
31	EDTA Chris 2	2014-01-16 10:24:29	0	309	60	1	2	1800.01		1922.5	64.08	12.49	I
31	EDTA Chris 2	2014-01-16 10:54:43	0	309	60	1	3	1800		45486.29	1516.34	2.57
31	EDTA Chris 2	2014-01-16 11:24:57	0	309	60	1	4	1800		36793.09	1226.52	2.86
31	EDTA Chris 2	2014-01-16 11:55:11	0	309	60	1	5	1800.02		34617.05	1153.97	2.94
31	EDTA Chris 2	2014-01-16 12:25:25	0	309	60	1	6	1800		41722.65	1390.87	2.68
31	EDTA Chris 2	2014-01-16 12:55:38	0	309	60	1	7	1800		2010.9	67.03	12.21	I
31	EDTA Chris 2	2014-01-16 13:25:52	0	309	60	1	8	1742.86		49945.98	1719.61	2.41
31	EDTA Chris 2	2014-01-16 13:55:09	0	309	60	1	9	1280.01		50001.94	2344.13	2.07
31	EDTA Chris 2	2014-01-16 14:16:43	0	309	60	1	10	1038.52		50018.82	2890.27	1.86
31	EDTA Chris 2	2014-01-16 14:34:42	0	309	61	1	1	911.73		50007.35	3291.51	1.74
31	EDTA Chris 2	2014-01-16 14:50:08	0	309	61	1	2	831.26		49916.69	3603.68	1.67
31	EDTA Chris 2	2014-01-16 15:04:13	0	309	61	1	3	768.87		49972.53	3900.52	1.6
31	EDTA Chris 2	2014-01-16 15:17:15	0	309	61	1	4	1800		1933.6	64.45	12.46	I
31	EDTA Chris 2	2014-01-16 15:47:29	0	309	61	1	5	26.3		52419.47	120297.67	0.29
31	EDTA Chris 2	2014-01-16 15:48:09	0	309	61	1	6	44.4		50881.77	68992.31	0.38
31	EDTA Chris 2	2014-01-16 15:49:07	0	309	61	1	7	50.45		51083.74	60938.58	0.41
31	EDTA Chris 2	2014-01-16 15:50:12	0	309	61	1	8	1800		1944.17	64.81	12.42	I
31	EDTA Chris 2	2014-01-16 16:20:25	0	309	61	1	9	134.98		50614.88	22523.95	0.67
31	EDTA Chris 2	2014-01-16 16:22:54	0	309	61	1	10	122.89		50671.78	24771.37	0.64
31	EDTA Chris 2	2014-01-16 16:25:38	0	309	62	1	1	48.44		50540.62	62792.93	0.4
31	EDTA Chris 2	2014-01-16 16:26:40	0	309	62	1	2	46.42		50816.91	65895.63	0.39
31	EDTA Chris 2	2014-01-16 16:27:40	0	309	62	1	3	173.21		50416.74	17479.95	0.76
31	EDTA Chris 2	2014-01-16 16:30:47	0	309	62	1	4	1800		1981.44	66.05	12.3	I
