# Supplementary material for: Testing Danegaptide Effects on Kidney Function after Ischemia/Reperfusion Injury in a New Porcine Two Week Model
Source: PLoS One. 2016 Oct 19;11(10):e0164109. doi: 10.1371/journal.pone.0164109 (PMC5070773; doi:10.1371/journal.pone.0164109)
Supplement: S1 File — (ZIP) [file pone.0164109.s001.zip › PLOS-one/Z2/000312.csv]

Protocol ID	Protocol name	Measurement date & time	Completion status	Run ID	Rack	Det	Pos	Time	Sample code	Cr-51 Counts	Cr-51 CPM	Cr-51 Error %	Cr-51 Info
31	EDTA Chris 31	2014-01-30 14:03:22	0	312	63	1	1	1800		1727.5	57.58	13.18	I
31	EDTA Chris 31	2014-01-30 14:33:36	0	312	63	1	2	1800.02		3292	109.73	9.55	I
31	EDTA Chris 31	2014-01-30 15:03:50	0	312	63	1	3	1326.29		49886.18	2257.09	2.1
31	EDTA Chris 31	2014-01-30 15:26:10	0	312	63	1	4	1243.79		50003.83	2412.49	2.04
31	EDTA Chris 31	2014-01-30 15:47:07	0	312	63	1	5	1171.33		49961.29	2559.55	1.98
31	EDTA Chris 31	2014-01-30 16:06:53	0	312	63	1	6	1117		49927.25	2682.24	1.93
31	EDTA Chris 31	2014-01-30 16:25:44	0	312	63	1	7	1800		1682.44	56.08	13.35	I
31	EDTA Chris 31	2014-01-30 16:55:57	0	312	63	1	8	1084.81		49960.38	2763.67	1.9
31	EDTA Chris 31	2014-01-30 17:14:16	0	312	63	1	9	1036.51		49938.41	2891.21	1.86
31	EDTA Chris 31	2014-01-30 17:31:46	0	312	63	1	10	1004.3		49930.31	2983.46	1.83
31	EDTA Chris 31	2014-01-30 17:49:11	0	312	64	1	1	986.2		50020.07	3043.68	1.81
31	EDTA Chris 31	2014-01-30 18:05:51	0	312	64	1	2	972.12		50030.93	3088.47	1.8
31	EDTA Chris 31	2014-01-30 18:22:17	0	312	64	1	3	1800.02		1748.24	58.27	13.1	I
31	EDTA Chris 31	2014-01-30 18:52:31	0	312	64	1	4	249.67		50312.79	12098.45	0.91
31	EDTA Chris 31	2014-01-30 18:56:55	0	312	64	1	5	231.55		50146.65	13002.46	0.88
31	EDTA Chris 31	2014-01-30 19:01:00	0	312	64	1	6	231.57		50416.11	13071.58	0.87
31	EDTA Chris 31	2014-01-30 19:05:05	0	312	64	1	7	1800.02		1713.09	57.1	13.23	I
31	EDTA Chris 31	2014-01-30 19:35:19	0	312	64	1	8	249.67		50171.17	12064.24	0.91
31	EDTA Chris 31	2014-01-30 19:39:43	0	312	64	1	9	308.03		50307.91	9804.04	1.01
31	EDTA Chris 31	2014-01-30 19:45:04	0	312	64	1	10	189.29		50127.06	15901.93	0.79
31	EDTA Chris 31	2014-01-30 19:48:55	0	312	65	1	1	312.06		50264.9	9669.13	1.02
31	EDTA Chris 31	2014-01-30 19:54:20	0	312	65	1	2	1800		1701.85	56.73	13.28	I
31	EDTA Chris 31	2014-01-30 20:24:34	0	312	65	1	3	46.42		51557.38	66861.33	0.39
31	EDTA Chris 31	2014-01-30 20:25:34	0	312	65	1	4	36.36		51134.6	84735.39	0.34
31	EDTA Chris 31	2014-01-30 20:26:25	0	312	65	1	5	24.28		54220.85	134915.28	0.27
31	EDTA Chris 31	2014-01-30 20:27:03	0	312	65	1	6	32.33		52486.51	97872.1	0.32
31	EDTA Chris 31	2014-01-30 20:27:49	0	312	65	1	7	1800.02		1757.08	58.57	13.07	I
31	EDTA Chris 31	2014-01-30 20:58:03	0	312	65	1	8	1800.02		1740.56	58.02	13.13	I
31	EDTA Chris 31	2014-01-30 21:28:16	0	312	65	1	9	1800.02		1696.85	56.56	13.3	I
31	EDTA Chris 31	2014-01-30 21:58:30	0	312	65	1	10	1800.01		1691.42	56.38	13.32	I
