# Supplementary material for: Testing Danegaptide Effects on Kidney Function after Ischemia/Reperfusion Injury in a New Porcine Two Week Model
Source: PLoS One. 2016 Oct 19;11(10):e0164109. doi: 10.1371/journal.pone.0164109 (PMC5070773; doi:10.1371/journal.pone.0164109)
Supplement: S1 File — (ZIP) [file pone.0164109.s001.zip › PLOS-one/Z2/A-skema Z2,1.xlsx]

## Sheet: Sheet1
Anæstesiskema Gris nr. Z2, 1 d. 15.01.14
Gris på leje kl.
Vægt:48,35			B1		B2		B3		Isk				Rep
Tidspunkt	09:30:00	10:00:00	10:15:00	10:30:00	10:45:00	11:00:00	11:15:00	11:30:00	11:50:00	12:15:00	12:45:00	13:15:00	13:45:00	14:30:00	14:45:00	15:45:00	16:45:00
Medicin
Fentanyl Bolus - 10 mL
Fentanyl - 10 ml/h
Penicillinprokain vet 2mL
Gluc										50	50		50
finadyne 2mL
Ringer Acetat - 500 mL/h
Nacl
Respirator
E-CO2	5.5	5.5		5.3		5.4		5.3	5.2	5.4	6.2	5		5.2	5.4		5.4
TV - 400 mL	450											500
RF - 12											14			12
Værdier
Blodtryk Sys				116		124		116	127	121	107	121		149	140		147
Blodtryk Dia				50		58		47	66	56	47	63		86	80		84
MAP				70		79		69	90	78	68	83		111	104		110
Puls	42	42		43		41		45	42	46	98	62		60	67		65
SAT-O2	100	100		100		100		100	100	100	100	100		100	100		98
Temperatur				36		36.5		36.7	36.8	37.3	38	38.4		38.3	38.1
A-gas
pH			7.483		7.496		7.479		7.451		7.439		7.457		7.48	7.488	7.438
pO2			23.7		24.2		23.8		23.7		20.3		20.7		22.3	40.6	24.7
pCO2			5.36		5.14		5.33		5.47		5.62		5.17		4.93	4.9	5.65
Base excess			6.2		6		5.7		4.3		4.1		3.3		3.8	4.2	4.2
HCO3					30		29.6		28.3		28		27.5		28	28.4	28.1
Na			138		138		138		138		139		138		137	136	138
K			3.7		3.7		3.9		3.9		4.1		4.6		4.6	4.6	4.5
Glu			3		2.6		2.1		1.7		1.3		2.1		2.5	2.9	2.9
Lac			1		0.8		0.7		0.7		0.8		1.2		0.9	0.9	0.7
Bemærkninger
OBS SE BEMÆRKNINGER PÅ ORIGINAL!
