# Supplementary material for: Testing Danegaptide Effects on Kidney Function after Ischemia/Reperfusion Injury in a New Porcine Two Week Model
Source: PLoS One. 2016 Oct 19;11(10):e0164109. doi: 10.1371/journal.pone.0164109 (PMC5070773; doi:10.1371/journal.pone.0164109)
Supplement: S1 File — (ZIP) [file pone.0164109.s001.zip › PLOS-one/Z2/A-skema Z2,2.xlsx]

## Sheet: Sheet1
Anæstesiskema Gris nr. 2, B2 d. 29.01.14
Gris på leje kl. 10.15
Vægt: 49.8				B1	B2	B3	0	30	60	90	120
Tidspunkt	11:10:00	11:15:00	11:45:00	12:15:00	12:45:00	13:15:00	13:45:00	14:15:00	14:45:00	15:15:00	15:45:00
Medicin
Fentanyl Bolus - 10 mL
Fentanyl - 10 ml/h
Penicillinprokain vet 2mL
finadyne 2mL
Ringer Acetat - 500 mL/h
Nacl
Respirator
E-CO2	4.9			5.6	5.5	5.5		5.4	5.2
TV - 400 mL	450
RF - 12
Værdier
BT Sys		119	92	93	95	104	121	121	116
BT Dia		46	57	54	54	42	80	61	59
MAP		78	71	68	69	66	98	82	80
Puls	53	55	50	48	45	43	43	38	39
SAT-O2	100	100	98	97	97	97	100	98	98
Temperatur	36.8	36.7	36.4	36.6	36.9	37.2	37.1	37	37.1
A-gas
pH		7.448	7.465	7.431	7.442	7.458	7.444	7.469	7.465	7.515	7.536
pO2		26	24.5	24	23.6	23.3	24.5	23.8	23.3	37.9	39.6
pCO2		5.15	5.35	5.81	5.71	5.56	5.71	5.42	5.51	4.75	4.66
Base excess		5.5	4.6	4.4	4.7	5.2	4.9	5.4	5.6	5.5	6.5
HCO3		29.5	28.6	28.4	28.7	29.1	28.8	29.3		29.5
Na		142	141	140	140	140	139	139	139	139	138
K		3.4	3.5	3.8	3.9	4	4	4	4	4	4
Glu		1.8	2.5	3.8	3.7	3.7	4.2	3.9	3.8	3.6	3.7
Lac		1	0.8	0.7	0.7	0.6	0.7	0.7	0.5	0.6	0.6
Bemærkninger
