# Supplementary material for: Testing Danegaptide Effects on Kidney Function after Ischemia/Reperfusion Injury in a New Porcine Two Week Model
Source: PLoS One. 2016 Oct 19;11(10):e0164109. doi: 10.1371/journal.pone.0164109 (PMC5070773; doi:10.1371/journal.pone.0164109)
Supplement: S1 File — (ZIP) [file pone.0164109.s001.zip › PLOS-one/Z2/KBA Z2.xlsx]

## Sheet: B1
	T:	0	30	60	90		0	60	120	180	240	300
							Iskæmi		Reperfusion
	Plasma
	Carbamid	2.2	1.1	0	0.9		0.9	2.4	2	1.9	3.7	4	mmol
	Creatinin	143	71	51	55		52	165	119	101	87	193	mikromol	10^-6	1e-06
	Kalium	0	8.44	6.3	6.4		6.89	0	0	0	0	0	mmol
	Natrium	133	0	0	0		0	145	93	0	135	135	mmol
	Creatinin	0.000143	7.1e-05	5.1e-05	5.5e-05		5.2e-05	0.000165	0.000119	0.000101	8.7e-05	0.000193	mol
	Urin
	Carbamid		164	191	140			53	54	98	73	11.1	mmol
	Creatinin		24.5	23.5	15.4			4.1	4.1	8.3	6	0.8	mmol	10^-3	0.001
	Kalium		60	119	90			17	23	59	36	8	mmol
	Natrium		3.6	4.5	17			31	24	22	9	2.4	mmol
	Creatinin	0	0.0245	0.0235	0.0154			0.0041	0.0041	0.0083	0.006	0.0008	mol
	UrinVOL (mL/min)		0.7333	0.4	0.56667			1.25	1	0.416667	1	3.16667
	Creatinin Clearence =		Ucr x V
			Pcr
		GFR- Crea	253.04	184.314	158.668			31.0606	34.4538	34.241	68.9655	13.1261	mL/min

## Sheet: B2
	T:	0	30	60	90	0	30	60	90	120	Crea fortegn
	Plasma												Creatinin Clearence =		Ucr x V
	Carbamid	3.2	2.7	2.8	2.9	2.7	2.8	3	3.2	3.1					Pcr
	Creatinin	230	197	192	204	187	186	203	207	191
	Kalium	4.4	4	4.1	4.4	3.9	4.1	4.4	4.5	4.1
	Natrium	180	145	143	152	137	141	150	155	141
	Creatinin	0.00023	0.000197	0.000192	0.000204	0.000187	0.000186	0.000203	0.000207	0.000191	1e-06
	Urin samlet
	Carbamid	286	8.1	9.4	11.6
	Creatinin	70.7	1.1	1.1	1.1
	Kalium	102	3	3	4
	Natrium	2.1	16	13	10
	Creatinin	0.0707	0.0011	0.0011	0.0011						0.001
	UrinVOL (mL/min)		2.87	4.17	3
	GFR		16.0254	23.8906	16.1765
	Urin Venstre
	Carbamid						11.2	9.5	16	141			120 Ombyttet
	Creatinin						0.9	0.7	1.4	14.7			7.5
	Kalium						46	33	107	9			0.5
	Natrium						43	23	24	23
	Creatinin						0.0009	0.0007	0.0014	0.0147	0.001		0.0005
	UrinVOL (mL/min)						1.33	1.67	0.93	1.8
	GFR						6.43548	5.75862	6.28986	138.534			4.71204
	Urin højre
	Carbamid						100	106	213	7.5			141
	Creatinin						10.9	11.9	26.7	0.5			14.7
	Kalium						11	6	23	63
	Natrium						33	18	36	26
	Creatinin						0.0109	0.0119	0.0267	0.0005	0.001		0.0147
	UrinVOL (mL/min)						0.5	0.4	0.23	0.47
	GFR						29.3011	23.4483	29.6667	1.23037			36.1728
