# Supplementary material for: Testing Danegaptide Effects on Kidney Function after Ischemia/Reperfusion Injury in a New Porcine Two Week Model
Source: PLoS One. 2016 Oct 19;11(10):e0164109. doi: 10.1371/journal.pone.0164109 (PMC5070773; doi:10.1371/journal.pone.0164109)
Supplement: S1 File — (ZIP) [file pone.0164109.s001.zip › PLOS-one/Z21/000407.csv]

Protocol ID	Protocol name	Measurement date & time	Completion status	Run ID	Rack	Det	Pos	Time	Sample code	Cr-51 Counts	Cr-51 CPM	Cr-51 Error %	Cr-51 Info
30	EDTA Chris 30	2014-06-06 15:30:49	0	407	50	1	1	1800		1857.5	61.92	12.71	I
30	EDTA Chris 30	2014-06-06 16:01:03	0	407	50	1	2	1800.01		1881.5	62.72	12.63	I
30	EDTA Chris 30	2014-06-06 16:31:16	0	407	50	1	3	1282.03		49970.12	2338.95	2.07
30	EDTA Chris 30	2014-06-06 16:52:52	0	407	50	1	4	1443		49894.54	2074.85	2.2
30	EDTA Chris 30	2014-06-06 17:17:09	0	407	50	1	5	1559.73		49988.08	1923.15	2.28
30	EDTA Chris 30	2014-06-06 17:43:23	0	407	50	1	6	1485.27		50035.17	2021.48	2.22
30	EDTA Chris 30	2014-06-06 18:08:22	0	407	50	1	7	1800		1833.33	61.11	12.79	I
30	EDTA Chris 30	2014-06-06 18:38:36	0	407	50	1	8	1463.13		49922.12	2047.43	2.21
30	EDTA Chris 30	2014-06-06 19:03:12	0	407	50	1	9	1251.83		50043.07	2398.88	2.04
30	EDTA Chris 30	2014-06-06 19:24:18	0	407	50	1	10	1121.03		50021.15	2677.64	1.93
30	EDTA Chris 30	2014-06-06 19:43:40	0	407	51	1	1	1044.56		50069.51	2876.45	1.86
30	EDTA Chris 30	2014-06-06 20:01:18	0	407	51	1	2	1800.01		1898.38	63.28	12.57	I
30	EDTA Chris 30	2014-06-06 20:31:32	0	407	51	1	3	1090.85		49922.92	2746.33	1.91
30	EDTA Chris 30	2014-06-06 20:49:57	0	407	51	1	4	1800		1825.55	60.85	12.82	I
30	EDTA Chris 30	2014-06-06 21:20:10	0	407	51	1	5	22.27		52573.34	142635.44	0.26
30	EDTA Chris 30	2014-06-06 21:20:47	0	407	51	1	6	24.28		50945.19	126698.4	0.28
30	EDTA Chris 30	2014-06-06 21:21:25	0	407	51	1	7	30.33		51105.15	101623.36	0.31
30	EDTA Chris 30	2014-06-06 21:22:09	0	407	51	1	8	1800		1823.69	60.79	12.83	I
30	EDTA Chris 30	2014-06-06 21:52:22	0	407	51	1	9	136.98		50238.52	22030.62	0.67
30	EDTA Chris 30	2014-06-06 21:54:53	0	407	51	1	10	104.77		50455.15	28937.44	0.59
30	EDTA Chris 30	2014-06-06 21:57:19	0	407	52	1	1	78.63		50794.59	38835.82	0.51
30	EDTA Chris 30	2014-06-06 21:58:51	0	407	52	1	2	40.37		52602.95	78480.61	0.36
30	EDTA Chris 30	2014-06-06 21:59:45	0	407	52	1	3	94.72		50903.67	32296.38	0.56
30	EDTA Chris 30	2014-06-06 22:01:34	0	407	52	1	4	342.25		50202.99	8805.15	1.07
30	EDTA Chris 30	2014-06-06 22:07:30	0	407	52	1	5	1800		1927.58	64.25	12.48	I
30	EDTA Chris 30	2014-06-06 22:37:44	0	407	52	1	6	38.37		51273.32	80509.08	0.35
30	EDTA Chris 30	2014-06-06 22:38:36	0	407	52	1	7	38.37		51425.26	80748.6	0.35
30	EDTA Chris 30	2014-06-06 22:39:28	0	407	52	1	8	1800		1919.12	63.97	12.5	I
