# Supplementary material for: Testing Danegaptide Effects on Kidney Function after Ischemia/Reperfusion Injury in a New Porcine Two Week Model
Source: PLoS One. 2016 Oct 19;11(10):e0164109. doi: 10.1371/journal.pone.0164109 (PMC5070773; doi:10.1371/journal.pone.0164109)
Supplement: S1 File — (ZIP) [file pone.0164109.s001.zip › PLOS-one/Z21/000417.csv]

Protocol ID	Protocol name	Measurement date & time	Completion status	Run ID	Rack	Det	Pos	Time	Sample code	Cr-51 Counts	Cr-51 CPM	Cr-51 Error %	Cr-51 Info
30	EDTA Chris 30	2014-06-19 16:48:13	0	417	55	1	1	1800		1571	52.37	13.82	I
30	EDTA Chris 30	2014-06-19 17:18:26	0	417	55	1	2	1800		1690.5	56.35	13.32	I
30	EDTA Chris 30	2014-06-19 17:48:40	0	417	55	1	3	1205.56		50051.83	2491.38	2
30	EDTA Chris 30	2014-06-19 18:08:59	0	417	55	1	4	1800.01		21696.81	723.26	3.72
30	EDTA Chris 30	2014-06-19 18:39:13	0	417	55	1	5	1233.73		49981.78	2431.09	2.03
30	EDTA Chris 30	2014-06-19 19:00:01	0	417	55	1	6	1269.94		49935.64	2359.57	2.06
30	EDTA Chris 30	2014-06-19 19:21:25	0	417	55	1	7	1800		1633.89	54.46	13.55	I
30	EDTA Chris 30	2014-06-19 19:51:38	0	417	55	1	8	1187.45		49952.74	2524.39	1.99
30	EDTA Chris 30	2014-06-19 20:11:40	0	417	55	1	9	949.97		50053.49	3161.92	1.78
30	EDTA Chris 30	2014-06-19 20:27:43	0	417	55	1	10	1217.63		50054.09	2466.8	2.01
30	EDTA Chris 30	2014-06-19 20:48:42	0	417	56	1	1	1288.06		50005.21	2329.62	2.07
30	EDTA Chris 30	2014-06-19 21:10:24	0	417	56	1	2	1432.95		49852.88	2087.67	2.19
30	EDTA Chris 30	2014-06-19 21:34:30	0	417	56	1	3	1800.02		1708.65	56.96	13.25	I
30	EDTA Chris 30	2014-06-19 22:04:44	0	417	56	1	4	46.42		51908.69	67316.44	0.39
30	EDTA Chris 30	2014-06-19 22:05:45	0	417	56	1	5	136.97		50666.41	22218.61	0.67
30	EDTA Chris 30	2014-06-19 22:08:15	0	417	56	1	6	161.13		50446.2	18802.85	0.73
30	EDTA Chris 30	2014-06-19 22:11:10	0	417	56	1	7	1800		1646.67	54.89	13.5	I
30	EDTA Chris 30	2014-06-19 22:41:24	0	417	56	1	8	32.34		50271.26	93717.04	0.33
30	EDTA Chris 30	2014-06-19 22:42:10	0	417	56	1	9	28.3		53490.77	114034.31	0.3
30	EDTA Chris 30	2014-06-19 22:42:52	0	417	56	1	10	24.28		50221.87	124888.13	0.28
30	EDTA Chris 30	2014-06-19 22:43:57	0	417	57	1	1	26.3		51697.46	118640.69	0.29
30	EDTA Chris 30	2014-06-19 22:44:37	0	417	57	1	2	1800		1669.55	55.65	13.4	I
30	EDTA Chris 30	2014-06-19 23:14:51	0	417	57	1	3	199.36		50226.75	15127.78	0.81
30	EDTA Chris 30	2014-06-19 23:18:24	0	417	57	1	4	70.57		50093.89	42679.39	0.48
30	EDTA Chris 30	2014-06-19 23:19:49	0	417	57	1	5	56.48		50384.01	53663.44	0.43
30	EDTA Chris 30	2014-06-19 23:20:59	0	417	57	1	6	62.52		50843.58	48914.08	0.45
30	EDTA Chris 30	2014-06-19 23:22:15	0	417	57	1	7	1800		1750.09	58.34	13.09	I
30	EDTA Chris 30	2014-06-19 23:52:29	0	417	57	1	8	34.36		52658.68	92396.27	0.33
30	EDTA Chris 30	2014-06-19 23:53:17	0	417	57	1	9	34.34		52319.59	91839.9	0.33
30	EDTA Chris 30	2014-06-19 23:54:05	0	417	57	1	10	1800		1641.18	54.71	13.52	I
