# Supplementary material for: Testing Danegaptide Effects on Kidney Function after Ischemia/Reperfusion Injury in a New Porcine Two Week Model
Source: PLoS One. 2016 Oct 19;11(10):e0164109. doi: 10.1371/journal.pone.0164109 (PMC5070773; doi:10.1371/journal.pone.0164109)
Supplement: S1 File — (ZIP) [file pone.0164109.s001.zip › PLOS-one/Z21/A-skema Z21,1.xlsx]

## Sheet: Sheet1
Anæstesiskema Gris nr. Z21,1 d.05.06.14
Gris på leje kl.
Vægt: 41,8			B1	B2	B3	Isk	30	60	90	Rep/0	30	60
Tidspunkt	09:00:00	10:30:00	10:55:00	11:25:00	11:55:00	12:13:00	12:50:00	13:12:00	13:55:00	14:15:00	14:40:00	15:13:00
Medicin
Fentanyl Bolus - 10 mL
Fentanyl - 10 ml/h
Penicillinprokain vet 2mL
finadyne 2mL
Ringer Acetat - 500 mL/h
Nacl
Respirator
E-CO2	5.8	5.6	5.4	5.8	6	5.7	5.4	5.8	6.1	6	5.7	5.5
TV - 400 mL
RF - 12											14
Værdier
BT Sys		112	112	117	114	151	144	140	125	130	126	131
BT Dia		59	58	49	45	90	75	69	55	60	56	60
MAP		78	78	70	66	113	100	92	76	80	77	82
Puls	49	49	50	53	60	63	60	58	58	56	53	55
SAT-O2	100	100	100	100	100	100	100	100	100	100	100	100
Temperatur		37.3	37.5	37.8	37.6	37.6	38.2	38.5	39	39	38.9	38.8
A-gas
pH		7.417	7.391	7.37	7.359	7.379		7.388		7.385		7.41
pO2		22.9	20.8	20.4	20.4	22.5		19.5		19.6		18.9
pCO2		5.54	5.38	5.89	6.13	5.81		5.78		5.91		5.51
Base excess		2.2	-0.4	0.3	0.5	0.6		1.1		1.4		1.5
HCO3		26.3	24.1	24.6	24.7	24.8		25.3		25.6		25.7
Na		137	137	137	137	137		136		136		135
K		4	3.7	3.9	4	3.9		4.2		4.3		4.4
Glu		5	4.6	4.9	5.2	5.4		5.1		4.9		4.5
Lac		0.8	0.7	0.7	0.7	0.6		0.6		0.6		0.6
Bemærkninger
