# Supplementary material for: Testing Danegaptide Effects on Kidney Function after Ischemia/Reperfusion Injury in a New Porcine Two Week Model
Source: PLoS One. 2016 Oct 19;11(10):e0164109. doi: 10.1371/journal.pone.0164109 (PMC5070773; doi:10.1371/journal.pone.0164109)
Supplement: S1 File — (ZIP) [file pone.0164109.s001.zip › PLOS-one/Z21/A-skema Z21,2.xlsx]

## Sheet: Sheet1
Anæstesiskema Gris nr. Z21,2
Gris på leje kl.
Vægt:				B1	B2	B3	0	30	60	90	120
Tidspunkt	10:30:00	11:55:00	12:23:00	12:50:00	13:20:00	13:50:00	14:20:00	14:50:00	15:17:00	15:50:00	16:15:00
Medicin
Fentanyl Bolus - 10 mL
Fentanyl - 10 ml/h
Penicillinprokain vet 2mL
finadyne 2mL
Ringer Acetat - 500 mL/h
Nacl
Respirator
E-CO2	5.9	5.8	5.4	5.3	5.2	4.9	4.9	4.6	4.6	4.6	5
TV - 400 mL	500
RF - 12	12
Værdier
BT Sys				119	127	123	135	106	100	103	108
BT Dia				88	63	61	72	49	45	47	49
MAP				105	87	84	96	69	64	67	70
Puls	55	60	56	60	54	53	55	47	45	48	48
SAT-O2	97	100	100	100	99	99	100	99	100	99	99
Temperatur			36.2	36.3	37.1	37.2	37.4	37.4	37.4	37.3	37.2
A-gas
pH				7.455	7.477	7.46	7.468	7.503	7.506	7.527	7.486
pO2				22.2	22.1	21.5	20	21.5	22.2	21.9	21.7
pCO2				5.48	5.21	5.26	5.29	4.9	4.89	4.68	5.29
Base excess				4.7	4.9	4	4.7	5.4	5.5	6	6.1
HCO3				28.6	28.9	28	28.7	29.4	29.5	30	30
Na				137	138	139	138	137	137	137	137
K				4.2	4.2	4.1	4.1	4.2	4.2	4.2	4.1
Glu				4.2	4.2	3.9	4.5	4.1	3.8	3.9	4.3
Lac				0.5	0.5	0.4	0.5	0.5	0.5	0.6	0.6
Bemærkninger
