# Supplementary material for: Testing Danegaptide Effects on Kidney Function after Ischemia/Reperfusion Injury in a New Porcine Two Week Model
Source: PLoS One. 2016 Oct 19;11(10):e0164109. doi: 10.1371/journal.pone.0164109 (PMC5070773; doi:10.1371/journal.pone.0164109)
Supplement: S1 File — (ZIP) [file pone.0164109.s001.zip › PLOS-one/Z21/Chrome Z21.xlsx]

## Sheet: B1
Chris A
Pilot 2	Z1
Tid	Urin vol	Tid	Urin	Urin bg-korr	Urin vol/min	Plasma	plasma bg-korr	mL plasma	mL Urin	tid	GFR	Bg	gns baggrund
	mL	min	cpm	cpm	mL/min	cpm	cpm	mL	mL			cpm	cpm
Baseline						2338.95	2276.72	3
30	7	21	142635	142573	0.333333	2074.85	2012.62	3	1	-90	64.6034	61.92
60	17	30	126698	126636	0.566667	1923.15	1860.92	3	1	-60	107.695	62.72
90	18	32	101623	101561	0.5625	2021.48	1959.25	3	1	-30	86.895	61.11
												60.85
0						2047.43	1985.2	3		0		60.79
60	89	60	22030.6	21968.4	1.48333	2398.88	2336.65	3	1	60	43.9732	64.25
120	40	61	28937.4	28875.2	0.655738	2677.64	2615.41	3	1	120	22.379	63.97	62.23
180	13	30	78480.6	78418.4	0.433333	2876.45	2814.22	3	1	180	36.7095
240	66	67	32296.4	32234.2	0.985075	2876.45	2814.22	3	1	240	33.1169
300	295	51	8805.15	8742.92	5.78431	2746.33	2684.1	3	1	200	53.9645
Protocol ID	Protocol name	Measurement date & time	Completion status	Run ID	Rack	Det	Pos	Time	Sample code	Cr-51 Counts	Cr-51 CPM	Cr-51 Error %	Cr-51 Info
30	EDTA Chris 30	2014-06-06 15:30:49	0	407	50	1	1	1800		1857.5	61.92	12.71	I
30	EDTA Chris 30	2014-06-06 16:01:03	0	407	50	1	2	1800.01	P base	1881.5	62.72	12.63	I
30	EDTA Chris 30	2014-06-06 16:31:16	0	407	50	1	3	1282.03	P 0	49970.1	2338.95	2.07
30	EDTA Chris 30	2014-06-06 16:52:52	0	407	50	1	4	1443	30	49894.5	2074.85	2.2
30	EDTA Chris 30	2014-06-06 17:17:09	0	407	50	1	5	1559.73	60	49988.1	1923.15	2.28
30	EDTA Chris 30	2014-06-06 17:43:23	0	407	50	1	6	1485.27	90	50035.2	2021.48	2.22
30	EDTA Chris 30	2014-06-06 18:08:22	0	407	50	1	7	1800		1833.33	61.11	12.79	I
30	EDTA Chris 30	2014-06-06 18:38:36	0	407	50	1	8	1463.13	p 0	49922.1	2047.43	2.21
30	EDTA Chris 30	2014-06-06 19:03:12	0	407	50	1	9	1251.83	60	50043.1	2398.88	2.04
30	EDTA Chris 30	2014-06-06 19:24:18	0	407	50	1	10	1121.03	120	50021.2	2677.64	1.93
30	EDTA Chris 30	2014-06-06 19:43:40	0	407	51	1	1	1044.56	180	50069.5	2876.45	1.86
30	EDTA Chris 30	2014-06-06 20:01:18	0	407	51	1	2	1800.01	240 (tom)	1898.38	63.28	12.57	I
30	EDTA Chris 30	2014-06-06 20:31:32	0	407	51	1	3	1090.85	300	49922.9	2746.33	1.91
30	EDTA Chris 30	2014-06-06 20:49:57	0	407	51	1	4	1800		1825.55	60.85	12.82	I
30	EDTA Chris 30	2014-06-06 21:20:10	0	407	51	1	5	22.27	U30	52573.3	142635	0.26
30	EDTA Chris 30	2014-06-06 21:20:47	0	407	51	1	6	24.28	60	50945.2	126698	0.28
30	EDTA Chris 30	2014-06-06 21:21:25	0	407	51	1	7	30.33	90	51105.2	101623	0.31
30	EDTA Chris 30	2014-06-06 21:22:09	0	407	51	1	8	1800		1823.69	60.79	12.83	I
30	EDTA Chris 30	2014-06-06 21:52:22	0	407	51	1	9	136.98	U60	50238.5	22030.6	0.67
30	EDTA Chris 30	2014-06-06 21:54:53	0	407	51	1	10	104.77	120	50455.2	28937.4	0.59
30	EDTA Chris 30	2014-06-06 21:57:19	0	407	52	1	1	78.63	180-1	50794.6	38835.8	0.51
30	EDTA Chris 30	2014-06-06 21:58:51	0	407	52	1	2	40.37	180-2	52602.9	78480.6	0.36
30	EDTA Chris 30	2014-06-06 21:59:45	0	407	52	1	3	94.72	240	50903.7	32296.4	0.56
30	EDTA Chris 30	2014-06-06 22:01:34	0	407	52	1	4	342.25	300	50203	8805.15	1.07
30	EDTA Chris 30	2014-06-06 22:07:30	0	407	52	1	5	1800		1927.58	64.25	12.48	I
30	EDTA Chris 30	2014-06-06 22:37:44	0	407	52	1	6	38.37	Cr	51273.3	80509.1	0.35
30	EDTA Chris 30	2014-06-06 22:38:36	0	407	52	1	7	38.37	Cr	51425.3	80748.6	0.35
30	EDTA Chris 30	2014-06-06 22:39:28	0	407	52	1	8	1800		1919.12	63.97	12.5	I

## Sheet: B2
Tid	Urin vol	Tid	Urin	Urin bg-korr	Urin vol/min	Plasma	plasma bg-korr	mL plasma	mL Urin	tid	GFR	Bg	gns baggrund
	mL	min	cpm	cpm	mL/min	cpm	cpm	mL	mL			cpm	cpm
Samlet
Baseline						2491.38	2435.91	3	1
30	29	28	67316.4	67261	1.03571	723.26	667.794	0.7	1		31.4232	52.37
60	98	30	22218.6	22163.1	3.26667	2431.09	2375.62	3	1		142.733	56.35
90	63	30	18802.8	18747.4	2.1	2359.57	2304.1	3	1		50.4767	54.46
												56.96
Højre												54.89
0						2524.39	2468.92	3	1			55.65
30	12	31	93717	93661.6	0.387097	3161.92	3106.45	3	1		39.0174	58.34	55.4662
60	10	30	114034	113979	0.333333	2466.8	2411.33	3	1		41.3132	54.71
90	10	30	124888	124833	0.333333	2329.62	2274.15	3	1		53.2848
120	12	29	118641	118585	0.413793	2087.67	2032.2	3	1		68.3683
Venstre
0						2524.39	2468.92	3	1
30	35	31	15127.8	15072.3	1.12903	3161.92	3106.45	3	1		18.3132
60	12	30	42679.4	42623.9	0.4	2466.8	2411.33	3	1		18.5396
90	10	30	53663.4	53608	0.333333	2329.62	2274.15	3	1		22.8826
120	10	29	48914.1	48858.6	0.344828	2087.67	2032.2	3	1		23.4738
Protocol ID	Protocol name	Measurement date & time	Completion status	Run ID	Rack	Det	Pos	Time	Sample code	Cr-51 Counts	Cr-51 CPM	Cr-51 Error %	Cr-51 Info
30	EDTA Chris 30	2014-06-19 16:48:13	0	417	55	1	1	1800		1571	52.37	13.82	I
30	EDTA Chris 30	2014-06-19 17:18:26	0	417	55	1	2	1800	p Base	1690.5	56.35	13.32	I
30	EDTA Chris 30	2014-06-19 17:48:40	0	417	55	1	3	1205.56	P0	50051.8	2491.38	2
30	EDTA Chris 30	2014-06-19 18:08:59	0	417	55	1	4	1800.01	30	21696.8	723.26	3.72
30	EDTA Chris 30	2014-06-19 18:39:13	0	417	55	1	5	1233.73	60	49981.8	2431.09	2.03
30	EDTA Chris 30	2014-06-19 19:00:01	0	417	55	1	6	1269.94	90	49935.6	2359.57	2.06
30	EDTA Chris 30	2014-06-19 19:21:25	0	417	55	1	7	1800		1633.89	54.46	13.55	I
30	EDTA Chris 30	2014-06-19 19:51:38	0	417	55	1	8	1187.45	P0	49952.7	2524.39	1.99
30	EDTA Chris 30	2014-06-19 20:11:40	0	417	55	1	9	949.97	30	50053.5	3161.92	1.78
30	EDTA Chris 30	2014-06-19 20:27:43	0	417	55	1	10	1217.63	60	50054.1	2466.8	2.01
30	EDTA Chris 30	2014-06-19 20:48:42	0	417	56	1	1	1288.06	90	50005.2	2329.62	2.07
30	EDTA Chris 30	2014-06-19 21:10:24	0	417	56	1	2	1432.95	120	49852.9	2087.67	2.19
30	EDTA Chris 30	2014-06-19 21:34:30	0	417	56	1	3	1800.02		1708.65	56.96	13.25	I
30	EDTA Chris 30	2014-06-19 22:04:44	0	417	56	1	4	46.42	U-30	51908.7	67316.4	0.39
30	EDTA Chris 30	2014-06-19 22:05:45	0	417	56	1	5	136.97	60	50666.4	22218.6	0.67
30	EDTA Chris 30	2014-06-19 22:08:15	0	417	56	1	6	161.13	90	50446.2	18802.8	0.73
30	EDTA Chris 30	2014-06-19 22:11:10	0	417	56	1	7	1800		1646.67	54.89	13.5	I
30	EDTA Chris 30	2014-06-19 22:41:24	0	417	56	1	8	32.34	UH 30	50271.3	93717	0.33
30	EDTA Chris 30	2014-06-19 22:42:10	0	417	56	1	9	28.3	60	53490.8	114034	0.3
30	EDTA Chris 30	2014-06-19 22:42:52	0	417	56	1	10	24.28	90	50221.9	124888	0.28
30	EDTA Chris 30	2014-06-19 22:43:57	0	417	57	1	1	26.3	120	51697.5	118641	0.29
30	EDTA Chris 30	2014-06-19 22:44:37	0	417	57	1	2	1800		1669.55	55.65	13.4	I
30	EDTA Chris 30	2014-06-19 23:14:51	0	417	57	1	3	199.36	UV 30	50226.8	15127.8	0.81
30	EDTA Chris 30	2014-06-19 23:18:24	0	417	57	1	4	70.57	60	50093.9	42679.4	0.48
30	EDTA Chris 30	2014-06-19 23:19:49	0	417	57	1	5	56.48	90	50384	53663.4	0.43
30	EDTA Chris 30	2014-06-19 23:20:59	0	417	57	1	6	62.52	120	50843.6	48914.1	0.45
30	EDTA Chris 30	2014-06-19 23:22:15	0	417	57	1	7	1800		1750.09	58.34	13.09	I
30	EDTA Chris 30	2014-06-19 23:52:29	0	417	57	1	8	34.36	Cr	52658.7	92396.3	0.33
30	EDTA Chris 30	2014-06-19 23:53:17	0	417	57	1	9	34.34	Cr	52319.6	91839.9	0.33
30	EDTA Chris 30	2014-06-19 23:54:05	0	417	57	1	10	1800		1641.18	54.71	13.52	I
