# Supplementary material for: Testing Danegaptide Effects on Kidney Function after Ischemia/Reperfusion Injury in a New Porcine Two Week Model
Source: PLoS One. 2016 Oct 19;11(10):e0164109. doi: 10.1371/journal.pone.0164109 (PMC5070773; doi:10.1371/journal.pone.0164109)
Supplement: S1 File — (ZIP) [file pone.0164109.s001.zip › PLOS-one/Z22/000408.csv]

Protocol ID	Protocol name	Measurement date & time	Completion status	Run ID	Rack	Det	Pos	Time	Sample code	Cr-51 Counts	Cr-51 CPM	Cr-51 Error %	Cr-51 Info
31	EDTA Chris 31	2014-06-06 23:10:00	0	408	60	1	1	1800.01		1822	60.73	12.83	I
31	EDTA Chris 31	2014-06-06 23:40:14	0	408	60	1	2	1800		1823.5	60.78	12.83	I
31	EDTA Chris 31	2014-06-07 00:10:27	0	408	60	1	3	1648.26		50021.6	1821.07	2.34
31	EDTA Chris 31	2014-06-07 00:38:09	0	408	60	1	4	1789.14		49888.48	1673.2	2.44
31	EDTA Chris 31	2014-06-07 01:08:12	0	408	60	1	5	1800.01		49025.2	1634.31	2.47
31	EDTA Chris 31	2014-06-07 01:38:26	0	408	60	1	6	1791.16		49911.81	1672.1	2.45
31	EDTA Chris 31	2014-06-07 02:08:31	0	408	60	1	7	1800.01		1816.82	60.56	12.85	I
31	EDTA Chris 31	2014-06-07 02:38:45	0	408	60	1	8	1748.89		50014.87	1716.05	2.41
31	EDTA Chris 31	2014-06-07 03:08:08	0	408	60	1	9	1491.31		50082.06	2015.18	2.23
31	EDTA Chris 31	2014-06-07 03:33:13	0	408	60	1	10	1282.01		49970.08	2338.98	2.07
31	EDTA Chris 31	2014-06-07 03:55:28	0	408	61	1	1	1229.7		49979.03	2438.92	2.02
31	EDTA Chris 31	2014-06-07 04:16:11	0	408	61	1	2	1282.01		49974.82	2339.19	2.07
31	EDTA Chris 31	2014-06-07 04:37:47	0	408	61	1	3	1149.21		49942.64	2607.87	1.96
31	EDTA Chris 31	2014-06-07 04:57:10	0	408	61	1	4	1800		1823.44	60.78	12.83	I
31	EDTA Chris 31	2014-06-07 05:27:24	0	408	61	1	5	330.16		49961.6	9083.62	1.05
31	EDTA Chris 31	2014-06-07 05:33:08	0	408	61	1	6	652.14		50039.41	4604.96	1.47
31	EDTA Chris 31	2014-06-07 05:44:14	0	408	61	1	7	450.91		50111.48	6670.31	1.22
31	EDTA Chris 31	2014-06-07 05:51:58	0	408	61	1	8	1800		1843.81	61.46	12.76	I
31	EDTA Chris 31	2014-06-07 06:22:12	0	408	61	1	9	293.93		50092.83	10230.77	0.99
31	EDTA Chris 31	2014-06-07 06:27:20	0	408	61	1	10	334.19		50205.74	9018.04	1.05
31	EDTA Chris 31	2014-06-07 06:33:36	0	408	62	1	1	68.55		51359.62	45055.05	0.47
31	EDTA Chris 31	2014-06-07 06:34:58	0	408	62	1	2	312.06		50011.35	9620.44	1.02
31	EDTA Chris 31	2014-06-07 06:40:24	0	408	62	1	3	513.29		50013.6	5848.03	1.31
31	EDTA Chris 31	2014-06-07 06:49:11	0	408	62	1	4	1800		1869.71	62.32	12.67	I
31	EDTA Chris 31	2014-06-07 07:19:25	0	408	62	1	5	48.43		50854.46	63209.96	0.4
31	EDTA Chris 31	2014-06-07 07:20:27	0	408	62	1	6	48.43		51016.21	63409.04	0.4
31	EDTA Chris 31	2014-06-07 07:21:29	0	408	62	1	7	1800		1872.66	62.42	12.66	I
