# Supplementary material for: Testing Danegaptide Effects on Kidney Function after Ischemia/Reperfusion Injury in a New Porcine Two Week Model
Source: PLoS One. 2016 Oct 19;11(10):e0164109. doi: 10.1371/journal.pone.0164109 (PMC5070773; doi:10.1371/journal.pone.0164109)
Supplement: S1 File — (ZIP) [file pone.0164109.s001.zip › PLOS-one/Z22/000418.csv]

Protocol ID	Protocol name	Measurement date & time	Completion status	Run ID	Rack	Det	Pos	Time	Sample code	Cr-51 Counts	Cr-51 CPM	Cr-51 Error %	Cr-51 Info
32	EDTA Chris 32	2014-06-20 00:24:36	0	418	74	1	1	1800.01		1660	55.33	13.44	I
32	EDTA Chris 32	2014-06-20 00:54:50	0	418	74	1	2	1800.01		1593.5	53.12	13.72	I
32	EDTA Chris 32	2014-06-20 01:25:04	0	418	74	1	3	966.08		50026.01	3107.46	1.79
32	EDTA Chris 32	2014-06-20 01:41:24	0	418	74	1	4	1044.55		50052.07	2875.48	1.86
32	EDTA Chris 32	2014-06-20 01:59:02	0	418	74	1	5	1086.82		49920.09	2756.36	1.9
32	EDTA Chris 32	2014-06-20 02:17:23	0	418	74	1	6	1117		49998.05	2686.05	1.93
32	EDTA Chris 32	2014-06-20 02:36:14	0	418	74	1	7	1800.01		1647.47	54.92	13.49	I
32	EDTA Chris 32	2014-06-20 03:06:27	0	418	74	1	8	1185.43		49933.21	2527.7	1.99
32	EDTA Chris 32	2014-06-20 03:26:27	0	418	74	1	9	1209.57		49992.86	2480.19	2.01
32	EDTA Chris 32	2014-06-20 03:46:50	0	418	74	1	10	1070.72		50111.73	2808.53	1.89
32	EDTA Chris 32	2014-06-20 04:05:34	0	418	75	1	1	1318.24		49977.32	2275.01	2.1
32	EDTA Chris 32	2014-06-20 04:27:46	0	418	75	1	2	1575.83		49924.36	1901.08	2.29
32	EDTA Chris 32	2014-06-20 04:54:15	0	418	75	1	3	1800.02		1605.32	53.51	13.67	I
32	EDTA Chris 32	2014-06-20 05:24:29	0	418	75	1	4	76.6		50723.29	39807.97	0.5
32	EDTA Chris 32	2014-06-20 05:26:00	0	418	75	1	5	193.31		50336.87	15635.64	0.8
32	EDTA Chris 32	2014-06-20 05:29:27	0	418	75	1	6	253.7		50034.3	11840.2	0.92
32	EDTA Chris 32	2014-06-20 05:33:54	0	418	75	1	7	1800		1591.16	53.04	13.73	I
32	EDTA Chris 32	2014-06-20 06:04:08	0	418	75	1	8	50.43		51393.35	61328.09	0.4
32	EDTA Chris 32	2014-06-20 06:05:12	0	418	75	1	9	24.3		51493.67	127982.41	0.28
32	EDTA Chris 32	2014-06-20 06:05:50	0	418	75	1	10	32.33		51167.25	95408.25	0.32
32	EDTA Chris 32	2014-06-20 06:07:03	0	418	76	1	1	32.33		52440.06	97789.85	0.32
32	EDTA Chris 32	2014-06-20 06:07:49	0	418	76	1	2	1800		1575.74	52.53	13.8	I
32	EDTA Chris 32	2014-06-20 06:38:03	0	418	76	1	3	384.5		50059.99	7814.92	1.13
32	EDTA Chris 32	2014-06-20 06:44:41	0	418	76	1	4	153.07		50184.8	19690.79	0.71
32	EDTA Chris 32	2014-06-20 06:47:28	0	418	76	1	5	261.75		50246.27	11524.35	0.93
32	EDTA Chris 32	2014-06-20 06:52:04	0	418	76	1	6	326.13		50004.24	9203.78	1.04
32	EDTA Chris 32	2014-06-20 06:57:44	0	418	76	1	7	1800		1713.82	57.13	13.23	I
32	EDTA Chris 32	2014-06-20 07:27:58	0	418	76	1	8	34.36		51875.34	91012.83	0.33
32	EDTA Chris 32	2014-06-20 07:28:46	0	418	76	1	9	34.36		52260.91	91695.83	0.33
32	EDTA Chris 32	2014-06-20 07:29:34	0	418	76	1	10	1800.01		1651.87	55.06	13.48	I
