# Supplementary material for: Testing Danegaptide Effects on Kidney Function after Ischemia/Reperfusion Injury in a New Porcine Two Week Model
Source: PLoS One. 2016 Oct 19;11(10):e0164109. doi: 10.1371/journal.pone.0164109 (PMC5070773; doi:10.1371/journal.pone.0164109)
Supplement: S1 File — (ZIP) [file pone.0164109.s001.zip › PLOS-one/Z22/A-skema Z22,1.xlsx]

## Sheet: Sheet1
Anæstesiskema Gris nr. Z22,1 d. 05.06.14
Gris på leje kl.
Vægt: 40,5		B1	B2	B3	Isk	60	Rep/0	60	120	180
Tidspunkt	10:00:00	10:27:00	10:55:00	11:25:00	11:44:00	12:44:00	13:44:00	14:44:00	15:44:00	16:44:00
Medicin
Fentanyl Bolus - 10 mL
Fentanyl - 10 ml/h
Penicillinprokain vet 2mL
finadyne 2mL
Ringer Acetat - 500 mL/h
Nacl
Respirator
E-CO2	5.9	5.8	5.9	5.7	5.7	5.8	5.9	5.9
TV - 400 mL
RF - 12
Værdier
BT Sys	121	132	125	115	128	135	148	136
BT Dia	75	74	70	59	81	81	95	86
MAP	95	97	90	81	102	100	113	103
Puls	68	70	69	68	667	69	71	66
SAT-O2	100	100	100	100	100	100	100	100
Temperatur	36.4	36.9	37.7	36.6	36.7	38.2	38.9	38.8
A-gas
pH	7.419	7.421	7.421	7.455	7.443	7.458	7.455	7.458	7.455	7.517
pO2	24.2	22.5	22.3	23.1	22.6	20.7	20.2	19.5	35.4	20.9
pCO2	5.92	5.39	5.57	5.4	5.58	5.42	5.41	5.41	5.66	4.94
Base excess	4	1.8	2.5	4.3	4.2	4.6	4.3	4.5	5.5	6.6
HCO3	27.2	26	26.7	28.3	28.2	28.6	28.3	28.5	29.4	30.6
Na	137	138	138	137	137	136	135	135	135	136
K	3.6	3.3	3.5	3.7	3.6	4	4.5	4.3	4.3	4.3
Glu	4.1	4	4.4	4.5	4.8	4.7	4.5	4.6	4.6	4.2
Lac	0.6	0.5	0.6	0.6	0.6	0.6	0.8	0.7	0.6	0.6
Bemærkninger
