# Supplementary material for: Testing Danegaptide Effects on Kidney Function after Ischemia/Reperfusion Injury in a New Porcine Two Week Model
Source: PLoS One. 2016 Oct 19;11(10):e0164109. doi: 10.1371/journal.pone.0164109 (PMC5070773; doi:10.1371/journal.pone.0164109)
Supplement: S1 File — (ZIP) [file pone.0164109.s001.zip › PLOS-one/Z22/A-skema Z22,2.xlsx]

## Sheet: Sheet1
Anæstesiskema Gris nr. Z22,2
Gris på leje kl.
Vægt: 44,95			B1	B2	B3	0	30	60	90	120
Tidspunkt	11:40:00	12:00:00	12:30:00	13:00:00	13:30:00	13:55:00	14:25:00	14:55:00	15:25:00	15:55:00
Medicin
Fentanyl Bolus - 10 mL
Fentanyl - 10 ml/h
Penicillinprokain vet 2mL
finadyne 2mL
Ringer Acetat - 500 mL/h
Nacl
Respirator
E-CO2	5.4	5.4	6.2	5.8	6.2	5.5	6.2	5	5	5.2
TV - 400 mL	500
RF - 12
Værdier
BT Sys			126	127	121	135	114	109	111	115
BT Dia			77	75	70	85	65	60	60	65
MAP			99	96	89	105	83	79	80	85
Puls	70	68	70	74	71	80	58	62	59	69
SAT-O2	100	100	100	100	99	100	92	96	100	100
Temperatur		37.4	37.5	37.9	38.2	38.1	37.9	37.9	37.9	37.9
A-gas
pH		7.46	7.441	7.445	7.475	7.456	7.477	7.488	7.492	7.478
pO2		53.4	22.4	20.2	20.8	19.9	21.2	21.3	20.8	21.1
pCO2		5.77	5.61	5.67	5.13	5.45	5.24	5.09	5.19	5.29
Base excess		6.4	4.2	4.8	4.5	4.5	5.2	5.2	6.1	5.4
HCO3		30.2	28.1	28.7	28.5	28.5	29.1	29.2	30	29.4
Na		137	137	137	138	137	137	137	136	136
K		3.8	3.7	3.9	3.8	3.7	3.7	3.7	3.8	3.8
Glu		4.5	4.8	4.8	4.3	4.8	4.6	4.5	4.6	4.8
Lac		0.6	0.7	0.7	0.7	0.7	0.9	1	0.9	0.9
Bemærkninger
