# Supplementary material for: Testing Danegaptide Effects on Kidney Function after Ischemia/Reperfusion Injury in a New Porcine Two Week Model
Source: PLoS One. 2016 Oct 19;11(10):e0164109. doi: 10.1371/journal.pone.0164109 (PMC5070773; doi:10.1371/journal.pone.0164109)
Supplement: S1 File — (ZIP) [file pone.0164109.s001.zip › PLOS-one/Z23/000414.csv]

Protocol ID	Protocol name	Measurement date & time	Completion status	Run ID	Rack	Det	Pos	Time	Sample code	Cr-51 Counts	Cr-51 CPM	Cr-51 Error %	Cr-51 Info
30	EDTA Chris 30	2014-06-13 12:42:20	0	414	55	1	1	1800		1716	57.2	13.22	I
30	EDTA Chris 30	2014-06-13 13:12:34	0	414	55	1	2	1800.01		1852.5	61.75	12.73	I
30	EDTA Chris 30	2014-06-13 13:42:48	0	414	55	1	3	1501.35		50004.87	1998.61	2.24
30	EDTA Chris 30	2014-06-13 14:08:03	0	414	55	1	4	1708.65		49977.36	1755.15	2.39
30	EDTA Chris 30	2014-06-13 14:36:45	0	414	55	1	5	1800		47600.81	1586.83	2.51
30	EDTA Chris 30	2014-06-13 15:06:59	0	414	55	1	6	1800		48482.23	1616.22	2.49
30	EDTA Chris 30	2014-06-13 15:37:13	0	414	55	1	7	1800.01		1733.41	57.78	13.16	I
30	EDTA Chris 30	2014-06-13 16:07:27	0	414	55	1	8	1800		49173.23	1639.26	2.47
30	EDTA Chris 30	2014-06-13 16:37:41	0	414	55	1	9	1543.62		49987.67	1943.21	2.27
30	EDTA Chris 30	2014-06-13 17:03:38	0	414	55	1	10	1360.51		50049.09	2207.49	2.13
30	EDTA Chris 30	2014-06-13 17:26:59	0	414	56	1	1	1312.2		49912.83	2282.54	2.09
30	EDTA Chris 30	2014-06-13 17:49:05	0	414	56	1	2	1257.88		50010.19	2385.77	2.05
30	EDTA Chris 30	2014-06-13 18:10:17	0	414	56	1	3	1187.43		49917.45	2522.64	1.99
30	EDTA Chris 30	2014-06-13 18:30:18	0	414	56	1	4	1800		1649.35	54.98	13.49	I
30	EDTA Chris 30	2014-06-13 19:00:32	0	414	56	1	5	64.52		51032.25	47567.17	0.46
30	EDTA Chris 30	2014-06-13 19:01:50	0	414	56	1	6	149.06		50265.56	20254.11	0.7
30	EDTA Chris 30	2014-06-13 19:04:33	0	414	56	1	7	1800		1739.5	57.98	13.13	I
30	EDTA Chris 30	2014-06-13 19:34:47	0	414	56	1	8	277.83		50054.24	10815.56	0.96
30	EDTA Chris 30	2014-06-13 19:39:39	0	414	56	1	9	1800.01		1757.75	58.59	13.06	I
30	EDTA Chris 30	2014-06-13 20:09:52	0	414	56	1	10	233.58		50328.83	12936.72	0.88
30	EDTA Chris 30	2014-06-13 20:14:19	0	414	57	1	1	458.95		50148.84	6558.27	1.23
30	EDTA Chris 30	2014-06-13 20:22:11	0	414	57	1	2	116.85		50570.63	26000.52	0.62
30	EDTA Chris 30	2014-06-13 20:24:22	0	414	57	1	3	100.76		50861.23	30333.52	0.57
30	EDTA Chris 30	2014-06-13 20:26:17	0	414	57	1	4	169.18		50059.42	17769.45	0.75
30	EDTA Chris 30	2014-06-13 20:29:19	0	414	57	1	5	1800.02		1738.39	57.95	13.14	I
30	EDTA Chris 30	2014-06-13 20:59:33	0	414	57	1	6	38.37		51762.01	81277.67	0.35
30	EDTA Chris 30	2014-06-13 21:00:26	0	414	57	1	7	38.37		51846	81411.03	0.35
30	EDTA Chris 30	2014-06-13 21:01:18	0	414	57	1	8	1800.01		1751.67	58.39	13.09	I
