# Supplementary material for: Testing Danegaptide Effects on Kidney Function after Ischemia/Reperfusion Injury in a New Porcine Two Week Model
Source: PLoS One. 2016 Oct 19;11(10):e0164109. doi: 10.1371/journal.pone.0164109 (PMC5070773; doi:10.1371/journal.pone.0164109)
Supplement: S1 File — (ZIP) [file pone.0164109.s001.zip › PLOS-one/Z23/000420.csv]

Protocol ID	Protocol name	Measurement date & time	Completion status	Run ID	Rack	Det	Pos	Time	Sample code	Cr-51 Counts	Cr-51 CPM	Cr-51 Error %	Cr-51 Info
31	EDTA Chris 31	2014-06-26 21:52:39	0	420	60	1	1	1800.01		1911.5	63.72	12.53	I
31	EDTA Chris 31	2014-06-26 22:22:53	0	420	60	1	2	1800		2014	67.13	12.2	I
31	EDTA Chris 31	2014-06-26 22:53:07	0	420	60	1	3	1048.58		50064.9	2865.18	1.87
31	EDTA Chris 31	2014-06-26 23:10:49	0	420	60	1	4	1129.09		49999.74	2657.38	1.94
31	EDTA Chris 31	2014-06-26 23:29:52	0	420	60	1	5	1211.58		49946.43	2473.79	2.01
31	EDTA Chris 31	2014-06-26 23:50:17	0	420	60	1	6	1175.36		50058.14	2555.73	1.98
31	EDTA Chris 31	2014-06-27 00:10:07	0	420	60	1	7	1800		2037.54	67.92	12.13	I
31	EDTA Chris 31	2014-06-27 00:40:20	0	420	60	1	8	1205.55		49976.1	2487.64	2
31	EDTA Chris 31	2014-06-27 01:00:40	0	420	60	1	9	1133.11		49949.21	2645.27	1.94
31	EDTA Chris 31	2014-06-27 01:19:47	0	420	60	1	10	1133.09		49998.84	2647.94	1.94
31	EDTA Chris 31	2014-06-27 01:39:21	0	420	61	1	1	1133.1		50018.04	2648.95	1.94
31	EDTA Chris 31	2014-06-27 01:58:28	0	420	61	1	2	1125.06		49960.21	2664.79	1.94
31	EDTA Chris 31	2014-06-27 02:17:27	0	420	61	1	3	1171.34		49974.32	2560.22	1.98
31	EDTA Chris 31	2014-06-27 02:37:12	0	420	61	1	4	1800		2030.58	67.69	12.15	I
31	EDTA Chris 31	2014-06-27 03:07:26	0	420	61	1	5	153.09		50447.35	19791.97	0.71
31	EDTA Chris 31	2014-06-27 03:10:13	0	420	61	1	6	444.86		50204.2	6773.52	1.22
31	EDTA Chris 31	2014-06-27 03:17:51	0	420	61	1	7	444.86		50021.11	6748.86	1.22
31	EDTA Chris 31	2014-06-27 03:25:30	0	420	61	1	8	1800.01		1986.38	66.21	12.29	I
31	EDTA Chris 31	2014-06-27 03:55:44	0	420	61	1	9	58.49		51540.04	53010.47	0.43
31	EDTA Chris 31	2014-06-27 03:56:56	0	420	61	1	10	38.38		51416.9	80699.45	0.35
31	EDTA Chris 31	2014-06-27 03:58:15	0	420	62	1	1	36.38		52824.58	87511.65	0.34
31	EDTA Chris 31	2014-06-27 03:59:05	0	420	62	1	2	34.35		51890.93	91038.99	0.33
31	EDTA Chris 31	2014-06-27 03:59:54	0	420	62	1	3	38.37		52540.45	82500.96	0.35
31	EDTA Chris 31	2014-06-27 04:00:46	0	420	62	1	4	1800		2056.99	68.57	12.08	I
31	EDTA Chris 31	2014-06-27 04:31:00	0	420	62	1	5	692.4		50109.62	4343.23	1.52
31	EDTA Chris 31	2014-06-27 04:42:46	0	420	62	1	6	1800		3647.38	121.58	9.07	I
31	EDTA Chris 31	2014-06-27 05:13:00	0	420	62	1	7	1800		1999.04	66.64	12.25	I
31	EDTA Chris 31	2014-06-27 05:43:13	0	420	62	1	8	1026.45		50044.71	2925.77	1.85
31	EDTA Chris 31	2014-06-27 06:00:34	0	420	62	1	9	1076.75		50045.79	2789.12	1.89
31	EDTA Chris 31	2014-06-27 06:18:44	0	420	62	1	10	1800.01		1979.22	65.97	12.31	I
31	EDTA Chris 31	2014-06-27 06:49:26	0	420	64	1	1	36.35		50938.86	84450.08	0.34
31	EDTA Chris 31	2014-06-27 06:50:16	0	420	64	1	2	36.36		52111.5	86363.86	0.34
31	EDTA Chris 31	2014-06-27 06:51:06	0	420	64	1	3	1800.01		2008.66	66.96	12.22	I
