# Supplementary material for: Testing Danegaptide Effects on Kidney Function after Ischemia/Reperfusion Injury in a New Porcine Two Week Model
Source: PLoS One. 2016 Oct 19;11(10):e0164109. doi: 10.1371/journal.pone.0164109 (PMC5070773; doi:10.1371/journal.pone.0164109)
Supplement: S1 File — (ZIP) [file pone.0164109.s001.zip › PLOS-one/Z23/A-skema Z23,1.xlsx]

## Sheet: Sheet1
Anæstesiskema Gris nr. Z23,1 d. 12.06.14
Gris på leje kl.
Vægt: 39,55		B1	B2	B3	Isk	60	90	Rep/0	30	60	120	180
Tidspunkt	10:05:00	10:35:00	11:05:00	11:35:00	11:55:00	12:54:00	13:30:00	13:54:00	14:30:00	14:54:00	16:06:00	16:54:00
Medicin
Fentanyl Bolus - 10 mL
Fentanyl - 10 ml/h
Penicillinprokain vet 2mL
finadyne 2mL
Ringer Acetat - 500 mL/h
Nacl
Respirator
E-CO2	6	5.7	5.8	5.8	5.9	5.8	5.8	6.1	6.1	6
TV - 400 mL	450
RF - 12	14
Værdier
BT Sys	127	126	124	120	147	123	123	125	139	135
BT Dia	71	68	65	62	92	92	66	67	79	78
MAP	93	90	87	83	113	113	86	86	98	97
Puls	75	75	75	73	84	84	88	90	92	93
SAT-O2	100	100	100	100	100	100	100	100	100	100
Temperatur	37.7	37.7	38	37.3	37.3	37.3	38.3	39.5	40	39.9
A-gas
pH	7.424	7.426	7.431	7.439		7.441		7.439		7.451	7.424	7.407
pO2	23.7	22.9	21.6	22		20.9		19.4		19	19.6	15.2
pCO2	5.73	5.26	5.32	5.14		5.31		5.3		5.15	5.51	5.87
Base excess	3.5	1.5	2.2	1.9		2.8		2.6		2.7	2.5	2.9
HCO3	27.6	25.8	26.4	26.2		26.9		26.8		26.9	26.6	26.9
Na	140	141	140	140		140		140		140	138	138
K	3.8	3.4	3.8	3.7		4		4.4		4.6	4.4	4.6
Glu	4.4	3.8	4	3.8		3.9		3.8		3.5	3.4	3.5
Lac	0.6	0.4	0.5	0.5		0.6		0.7		0.5	0.5	0.7
Bemærkninger
