# Supplementary material for: Testing Danegaptide Effects on Kidney Function after Ischemia/Reperfusion Injury in a New Porcine Two Week Model
Source: PLoS One. 2016 Oct 19;11(10):e0164109. doi: 10.1371/journal.pone.0164109 (PMC5070773; doi:10.1371/journal.pone.0164109)
Supplement: S1 File — (ZIP) [file pone.0164109.s001.zip › PLOS-one/Z23/A-skema Z23,2.xlsx]

## Sheet: Sheet1
Anæstesiskema Gris nr. 23,2 d. 26.06.14
Gris på leje kl. 08.20
Vægt: 42,2		B1	B2	B3	0	30	60	90	120
Tidspunkt	10:00:00	10:30:00	11:00:00	11:30:00	11:54:00	12:24:00	12:54:00	13:24:00	13:54:00	14:24:00
Medicin
Fentanyl Bolus - 10 mL
Fentanyl - 10 ml/h
Penicillinprokain vet 2mL
finadyne 2mL
Ringer Acetat - 500 mL/h
Nacl
Respirator
E-CO2	5.5	5.3	5.3	5.9	5.5	5.4	5.7	5.9	5.9
TV - 400 mL	400
RF - 12	12
Værdier
BT Sys		115	118	119	114	110	112	110	113
BT Dia		76	71	66	65	57	60	55	57
MAP		96	91	87	85	77	79	75	75
Puls		53	51	50	47	42	45	45	48
SAT-O2		100	100	100	100	100	99	100	97
Temperatur	35.8	35.6	35.6	36.2	36.3	36.5	36.8	37.1	37.3
A-gas
pH	7.443		7.444	7.434	7.42	7.451	7.444	7.451	7.448	7.443
pO2	65.4		65	25.7	25.8	24.5	24.7	24.8	23.4	23
pCO2	6.1		5.61	5.75	5.98	5.49	6	5.94	6.07	6.2
Base excess	6.6		4.5	4.3	4.2	4.4	6.2	6.5	6.8	7.1
HCO3	30.3		29.7	28.3	28.1	28.4	30	30.3	30.5	30.8
Na	140		141	140	139	140	140	140	140	140
K	3.5		3.3	3.5	3.5	3.5	4	3.9	4	4
Glu	4.3		3.9	4.2	5.2	4.3	4.6	4.5	4.4	4.4
Lac	0.8		0.5	0.4	0.6	0.5	0.5	0.5	0.5	0.5
Bemærkninger
