# Supplementary material for: Testing Danegaptide Effects on Kidney Function after Ischemia/Reperfusion Injury in a New Porcine Two Week Model
Source: PLoS One. 2016 Oct 19;11(10):e0164109. doi: 10.1371/journal.pone.0164109 (PMC5070773; doi:10.1371/journal.pone.0164109)
Supplement: S1 File — (ZIP) [file pone.0164109.s001.zip › PLOS-one/Z24/000415.csv]

Protocol ID	Protocol name	Measurement date & time	Completion status	Run ID	Rack	Det	Pos	Time	Sample code	Cr-51 Counts	Cr-51 CPM	Cr-51 Error %	Cr-51 Info
31	EDTA Chris 31	2014-06-13 21:32:11	0	415	63	1	1	1800		1640.5	54.68	13.52	I
31	EDTA Chris 31	2014-06-13 22:02:25	0	415	63	1	2	1800.01		1667.5	55.58	13.41	I
31	EDTA Chris 31	2014-06-13 22:32:39	0	415	63	1	3	1352.46		50006.93	2218.76	2.12
31	EDTA Chris 31	2014-06-13 22:55:25	0	415	63	1	4	1400.76		50012.75	2142.5	2.16
31	EDTA Chris 31	2014-06-13 23:18:59	0	415	63	1	5	1457.1		50026.49	2060.21	2.2
31	EDTA Chris 31	2014-06-13 23:43:30	0	415	63	1	6	1519.47		49973	1973.52	2.25
31	EDTA Chris 31	2014-06-14 00:09:04	0	415	63	1	7	1800.01		1692.27	56.41	13.31	I
31	EDTA Chris 31	2014-06-14 00:39:17	0	415	63	1	8	1501.37		49948.15	1996.33	2.24
31	EDTA Chris 31	2014-06-14 01:04:33	0	415	63	1	9	1300.13		49912.08	2303.7	2.08
31	EDTA Chris 31	2014-06-14 01:26:27	0	415	63	1	10	1159.27		49954.97	2585.88	1.97
31	EDTA Chris 31	2014-06-14 01:46:27	0	415	64	1	1	1086.82		49922.05	2756.46	1.9
31	EDTA Chris 31	2014-06-14 02:04:47	0	415	64	1	2	1104.93		49946.33	2712.58	1.92
31	EDTA Chris 31	2014-06-14 02:23:26	0	415	64	1	3	1040.54		49917.52	2878.81	1.86
31	EDTA Chris 31	2014-06-14 02:41:00	0	415	64	1	4	1800		1717.65	57.26	13.22	I
31	EDTA Chris 31	2014-06-14 03:11:14	0	415	64	1	5	30.33		51370.06	102153.07	0.31
31	EDTA Chris 31	2014-06-14 03:11:58	0	415	64	1	6	44.42		50527.01	68487.04	0.38
31	EDTA Chris 31	2014-06-14 03:12:56	0	415	64	1	7	147.04		50505.83	20631.06	0.7
31	EDTA Chris 31	2014-06-14 03:15:37	0	415	64	1	8	1800		1828.94	60.97	12.81	I
31	EDTA Chris 31	2014-06-14 03:45:51	0	415	64	1	9	366.38		50170.04	8219.56	1.1
31	EDTA Chris 31	2014-06-14 03:52:11	0	415	64	1	10	366.4		50046.11	8198.83	1.1
31	EDTA Chris 31	2014-06-14 03:58:50	0	415	65	1	1	179.23		50416.4	16892.47	0.77
31	EDTA Chris 31	2014-06-14 04:02:03	0	415	65	1	2	171.19		50110.73	17579.23	0.75
31	EDTA Chris 31	2014-06-14 04:05:08	0	415	65	1	3	159.12		50298.16	18984.17	0.73
31	EDTA Chris 31	2014-06-14 04:08:01	0	415	65	1	4	1800		1741.27	58.04	13.13	I
31	EDTA Chris 31	2014-06-14 04:38:15	0	415	65	1	5	36.35		51344.36	85124.35	0.34
31	EDTA Chris 31	2014-06-14 04:39:05	0	415	65	1	6	36.36		51188.28	84830.28	0.34
31	EDTA Chris 31	2014-06-14 04:39:55	0	415	65	1	7	1800		1757.27	58.58	13.07	I
