# Supplementary material for: Testing Danegaptide Effects on Kidney Function after Ischemia/Reperfusion Injury in a New Porcine Two Week Model
Source: PLoS One. 2016 Oct 19;11(10):e0164109. doi: 10.1371/journal.pone.0164109 (PMC5070773; doi:10.1371/journal.pone.0164109)
Supplement: S1 File — (ZIP) [file pone.0164109.s001.zip › PLOS-one/Z24/000419.csv]

Protocol ID	Protocol name	Measurement date & time	Completion status	Run ID	Rack	Det	Pos	Time	Sample code	Cr-51 Counts	Cr-51 CPM	Cr-51 Error %	Cr-51 Info
30	EDTA Chris 30	2014-06-26 14:54:55	0	419	50	1	1	1800		1983	66.1	12.3	I
30	EDTA Chris 30	2014-06-26 15:25:09	0	419	50	1	2	1800.01		2070.5	69.02	12.04	I
30	EDTA Chris 30	2014-06-26 15:55:23	0	419	50	1	3	760.81		50070.95	3949.6	1.59
30	EDTA Chris 30	2014-06-26 16:08:18	0	419	50	1	4	799.05		49972.81	3753.18	1.63
30	EDTA Chris 30	2014-06-26 16:21:51	0	419	50	1	5	833.27		49909.56	3594.43	1.67
30	EDTA Chris 30	2014-06-26 16:35:58	0	419	50	1	6	871.5		49957.54	3440.06	1.7
30	EDTA Chris 30	2014-06-26 16:50:43	0	419	50	1	7	1800		2025.48	67.52	12.17	I
30	EDTA Chris 30	2014-06-26 17:20:57	0	419	50	1	8	982.16		49933.86	3050.95	1.81
30	EDTA Chris 30	2014-06-26 17:37:33	0	419	50	1	9	1137.14		49922.57	2634.49	1.95
30	EDTA Chris 30	2014-06-26 17:56:44	0	419	50	1	10	1304.16		49865.13	2294.42	2.09
30	EDTA Chris 30	2014-06-26 18:19:09	0	419	51	1	1	1473.19		50020.61	2037.47	2.22
30	EDTA Chris 30	2014-06-26 18:43:56	0	419	51	1	2	1575.83		49918.2	1900.85	2.29
30	EDTA Chris 30	2014-06-26 19:10:26	0	419	51	1	3	1800.01		2049.51	68.32	12.1	I
30	EDTA Chris 30	2014-06-26 19:40:40	0	419	51	1	4	8.18		54525.79	407874.1	0.16
30	EDTA Chris 30	2014-06-26 19:41:02	0	419	51	1	5	12.21		56732.52	282713.06	0.19
30	EDTA Chris 30	2014-06-26 19:41:28	0	419	51	1	6	16.24		54432.23	203143.07	0.22
30	EDTA Chris 30	2014-06-26 19:41:58	0	419	51	1	7	1800		2064.98	68.83	12.05	I
30	EDTA Chris 30	2014-06-26 20:12:11	0	419	51	1	8	16.24		55109.43	205731.54	0.22
30	EDTA Chris 30	2014-06-26 20:12:42	0	419	51	1	9	20.26		53772.53	160485.3	0.25
30	EDTA Chris 30	2014-06-26 20:13:16	0	419	51	1	10	20.27		51267.99	152944.15	0.26
30	EDTA Chris 30	2014-06-26 20:14:18	0	419	52	1	1	24.29		54247.04	134874.11	0.27
30	EDTA Chris 30	2014-06-26 20:14:56	0	419	52	1	2	1800.01		2011.51	67.05	12.21	I
30	EDTA Chris 30	2014-06-26 20:45:10	0	419	52	1	3	60.51		51518.57	51213.2	0.44
30	EDTA Chris 30	2014-06-26 20:46:24	0	419	52	1	4	62.52		50254.96	48347.05	0.45
30	EDTA Chris 30	2014-06-26 20:47:41	0	419	52	1	5	62.52		51144.53	49207.41	0.45
30	EDTA Chris 30	2014-06-26 20:48:57	0	419	52	1	6	66.55		50991.92	46081.94	0.47
30	EDTA Chris 30	2014-06-26 20:50:17	0	419	52	1	7	1800		1979.02	65.97	12.31	I
30	EDTA Chris 30	2014-06-26 21:20:31	0	419	52	1	8	30.33		50586.52	100587.06	0.32
30	EDTA Chris 30	2014-06-26 21:21:15	0	419	52	1	9	30.31		50319.27	100106.83	0.32
30	EDTA Chris 30	2014-06-26 21:22:00	0	419	52	1	10	1800.01		2032.19	67.74	12.15	I
