# Supplementary material for: Testing Danegaptide Effects on Kidney Function after Ischemia/Reperfusion Injury in a New Porcine Two Week Model
Source: PLoS One. 2016 Oct 19;11(10):e0164109. doi: 10.1371/journal.pone.0164109 (PMC5070773; doi:10.1371/journal.pone.0164109)
Supplement: S1 File — (ZIP) [file pone.0164109.s001.zip › PLOS-one/Z24/A-skema Z24,1.xlsx]

## Sheet: Sheet1
Anæstesiskema Gris nr. Z24,1 d. 12.06.14
Gris på leje kl.
Vægt: 42,5			B1	B2	B3	Isk		60	90	Rep/0	30	60	120	180
Tidspunkt	10:30:00	10:55:00	11:25:00	11:55:00	12:25:00	12:35:00	12:45:00	13:35:00	14:05:00	14:35:00	15:00:00	15:35:00	16:35:00	17:33:00
Medicin
Fentanyl Bolus - 10 mL
Fentanyl - 10 ml/h
Penicillinprokain vet 2mL
Glucose							42 mL			42 mL
finadyne 2mL
Ringer Acetat - 500 mL/h
Nacl
Respirator
E-CO2	5.8	6.1	5.7	5.7	5.7	5.8		5.8	5.8	5.9	5.9	5.8	6
TV - 400 mL
RF - 12				14
Værdier
BT sys		118	133	119	116	125		126	118	117	134	140
BT Dia		68	76	60	56	66		70	59	60	78	81
MAP		88	100	82	79	89		92	80	80	99	101
Puls	70	65	71	67	76	82		90	98	98	95	93	105
SAT-O2	100	100	100	99	100	100		100	100	100	100	100	100
Temperatur		38	36.9	36.9	37.2	37.2		38.1	38.6	39.1	39.4	39.5
A-gas
pH		7.384	7.409	7.395	7.371	7.35		7.397		7.38		7.404	7.38	7.397
pO2		22.2	23.6	24.5	24.8	24.1		23		21.5		20.4	22.2	20.2
pCO2		6.23	5.66	5.65	5.78	5.89		5.5		5.88		5.7	6.03	5.71
Base excess		2.7	2.1	1	-0.1	-1.1		0.6		1		1.9	1.5	1.5
HCO3		26.6	26.2	25.3	24.4	23.4		24.9		25.2		26.1	25.6	25.7
Na		137	137	137	138	139		138		139		138	137	137
K		4.3	4.2	4.1	3.8	3.8		4.3		4.7		4.9	4.7	4.7
Glu		4.4	4	3.6	3.1	2.9		3.3		2.9		3.2	3.2	3.2
Lac		0.7	0.7	0.8	0.9	0.9		1.2		1.4		1.2	1	1.1
Bemærkninger
