# Supplementary material for: Testing Danegaptide Effects on Kidney Function after Ischemia/Reperfusion Injury in a New Porcine Two Week Model
Source: PLoS One. 2016 Oct 19;11(10):e0164109. doi: 10.1371/journal.pone.0164109 (PMC5070773; doi:10.1371/journal.pone.0164109)
Supplement: S1 File — (ZIP) [file pone.0164109.s001.zip › PLOS-one/Z24/A-skema Z24,2.xlsx]

## Sheet: Sheet1
Anæstesiskema Gris nr. 24,2 d. 26.06.14
Gris på leje kl.
Vægt: 45,2			B1	B2	B3	0	30	60	90	120
Tidspunkt	08:35:00	10:35:00	11:01:00	11:32:00	12:01:00	12:26:00	12:56:00	13:26:00	13:58:00	14:28:00
Medicin
Fentanyl Bolus - 10 mL
Fentanyl - 10 ml/h
Penicillinprokain vet 2mL
finadyne 2mL
Ringer Acetat - 500 mL/h
Nacl
Respirator
E-CO2	4.5	4.1	4.7	4.8	4.9	5	4.9	5.1	5.1	5.3
TV - 400 mL	400		350
RF - 12	10	12	10
Værdier
BT Sys			103	102	97	94	73	95	93
BT Dia			46	44	41	40	41	40	41
MAP			63	60	57	57	53	57	56
Puls	39	39	38	36	38	37	37	39	38	38
SAT-O2	100	100	100	100	100	0	100	100	100	100
Temperatur			35.2	35.7	35.9	36	36.3	36.8	37.1	37.4
A-gas
pH		7.503	7.479	7.46	7.434	7.5	7.435	7.445	7.436	7.442
pO2		28	26.2	25	24.5	23.5	23.6	24.2	23.6	24.8
pCO2		4.7	4.88	4.97	5.19	4.22	5.19	5.15	5.3	5.27
Base excess		4.2	3.5	2.5	1.7	1.4	1.8	2.4	2.4	2.7
HCO3		28.4	27.6	26.8	26	25.9	26.1	26.6	26.6	26.8
Na		138	138	137	138	137	137	137	136	136
K		3.7	3.6	3.7	3.8	4.1	4.1	4.2	4.2	4.2
Glu		4.7	4	4.2	4.1	4.9	4.6	4.7	4.8	4.8
Lac		0.9	0.8	0.6	0.6	0.9	1	0.8	0.8	0.7
Bemærkninger
