# Supplementary material for: Testing Danegaptide Effects on Kidney Function after Ischemia/Reperfusion Injury in a New Porcine Two Week Model
Source: PLoS One. 2016 Oct 19;11(10):e0164109. doi: 10.1371/journal.pone.0164109 (PMC5070773; doi:10.1371/journal.pone.0164109)
Supplement: S1 File — (ZIP) [file pone.0164109.s001.zip › PLOS-one/Z24/Chrome Z24.xlsx]

## Sheet: B1
Chris A
Pilot 2	Z1
Tid	Urin vol	Tid	Urin	Urin bg-korr	Urin vol/min	Plasma	plasma bg-korr	mL plasma	mL Urin	tid	GFR	Bg	gns baggrund
	mL	min	cpm	cpm	mL/min	cpm	cpm	mL	mL			cpm	cpm
Baseline						2218.76	2161.4	3
30	13	30	102153	102096	0.433333	2142.5	2085.14	3	1	-90	60.8652	54.68
60	42	30	68487	68429.7	1.4	2060.21	2002.85	3	1	-60	136.771	55.58
90	127	28	20631.1	20573.7	4.53571	1973.52	1916.16	3	1	-30	138.804	56.41
												57.26
0						1996.33	1938.97	3		0		60.97
60	288	60	8219.56	8162.2	4.8	2303.7	2246.34	3	1	60	54.6674	58.04
120	156	24	8198.83	8141.47	6.5	2585.88	2528.52	3	1	120	64.9375	58.58	57.36
180	203	61	16892.5	16835.1	3.32787	2756.46	2699.1	3	1	180	62.9219
240	180	62	17579.2	17521.9	2.90323	2712.58	2655.22	3	1	240	55.8086
300	178	55	18984.2	18926.8	3.23636	2878.81	2821.45	3	1	200	65.7304
Protocol ID	Protocol name	Measurement date & time	Completion status	Run ID	Rack	Det	Pos	Time	Sample code	Cr-51 Counts	Cr-51 CPM	Cr-51 Error %	Cr-51 Info
31	EDTA Chris 31	2014-06-13 21:32:11	0	415	63	1	1	1800		1640.5	54.68	13.52	I
31	EDTA Chris 31	2014-06-13 22:02:25	0	415	63	1	2	1800.01	P-base	1667.5	55.58	13.41	I
31	EDTA Chris 31	2014-06-13 22:32:39	0	415	63	1	3	1352.46	P0	50006.9	2218.76	2.12
31	EDTA Chris 31	2014-06-13 22:55:25	0	415	63	1	4	1400.76	30	50012.8	2142.5	2.16
31	EDTA Chris 31	2014-06-13 23:18:59	0	415	63	1	5	1457.1	60	50026.5	2060.21	2.2
31	EDTA Chris 31	2014-06-13 23:43:30	0	415	63	1	6	1519.47	90	49973	1973.52	2.25
31	EDTA Chris 31	2014-06-14 00:09:04	0	415	63	1	7	1800.01		1692.27	56.41	13.31	I
31	EDTA Chris 31	2014-06-14 00:39:17	0	415	63	1	8	1501.37	P0	49948.2	1996.33	2.24
31	EDTA Chris 31	2014-06-14 01:04:33	0	415	63	1	9	1300.13	60	49912.1	2303.7	2.08
31	EDTA Chris 31	2014-06-14 01:26:27	0	415	63	1	10	1159.27	120	49955	2585.88	1.97
31	EDTA Chris 31	2014-06-14 01:46:27	0	415	64	1	1	1086.82	180	49922.1	2756.46	1.9
31	EDTA Chris 31	2014-06-14 02:04:47	0	415	64	1	2	1104.93	240	49946.3	2712.58	1.92
31	EDTA Chris 31	2014-06-14 02:23:26	0	415	64	1	3	1040.54	300	49917.5	2878.81	1.86
31	EDTA Chris 31	2014-06-14 02:41:00	0	415	64	1	4	1800		1717.65	57.26	13.22	I
31	EDTA Chris 31	2014-06-14 03:11:14	0	415	64	1	5	30.33	U30	51370.1	102153	0.31
31	EDTA Chris 31	2014-06-14 03:11:58	0	415	64	1	6	44.42	60	50527	68487	0.38
31	EDTA Chris 31	2014-06-14 03:12:56	0	415	64	1	7	147.04	90	50505.8	20631.1	0.7
31	EDTA Chris 31	2014-06-14 03:15:37	0	415	64	1	8	1800		1828.94	60.97	12.81	I
31	EDTA Chris 31	2014-06-14 03:45:51	0	415	64	1	9	366.38	U60	50170	8219.56	1.1
31	EDTA Chris 31	2014-06-14 03:52:11	0	415	64	1	10	366.4	120	50046.1	8198.83	1.1
31	EDTA Chris 31	2014-06-14 03:58:50	0	415	65	1	1	179.23	180	50416.4	16892.5	0.77
31	EDTA Chris 31	2014-06-14 04:02:03	0	415	65	1	2	171.19	240	50110.7	17579.2	0.75
31	EDTA Chris 31	2014-06-14 04:05:08	0	415	65	1	3	159.12	300	50298.2	18984.2	0.73
31	EDTA Chris 31	2014-06-14 04:08:01	0	415	65	1	4	1800		1741.27	58.04	13.13	I
31	EDTA Chris 31	2014-06-14 04:38:15	0	415	65	1	5	36.35	Cr	51344.4	85124.4	0.34
31	EDTA Chris 31	2014-06-14 04:39:05	0	415	65	1	6	36.36	Cr	51188.3	84830.3	0.34
31	EDTA Chris 31	2014-06-14 04:39:55	0	415	65	1	7	1800		1757.27	58.58	13.07	I

## Sheet: B2
Tid	Urin vol	Tid	Urin	Urin bg-korr	Urin vol/min	Plasma	plasma bg-korr	mL plasma	mL Urin	tid	GFR	Bg	gns baggrund
	mL	min	cpm	cpm	mL/min	cpm	cpm	mL	mL			cpm	cpm
Samlet
Baseline						3949.6	3882.03	3	1
30	3	28	407874	407807	0.107143	3753.18	3685.61	3	1		34.6424	66.1
60	13	31	282713	282645	0.419355	3594.43	3526.86	3	1		98.6032	69.02
90	8	30	203143	203076	0.266667	3440.06	3372.49	3	1		47.0944	67.52
												68.32
Højre												68.83
0						3050.95	2983.38	3	1			67.05
30	8	31	205732	205664	0.258065	2634.49	2566.92	3	1		57.3748	65.97	67.5687
60	7	29	160485	160418	0.241379	2294.42	2226.85	3	1		48.4648	67.74
90	7	30	152944	152877	0.233333	2037.47	1969.9	3	1		50.9983
120	8	30	134874	134807	0.266667	1900.85	1833.28	3	1		56.7132
Venstre
0						3050.95	2983.38	3	1
30	8	31	51213.2	51145.6	0.258065	2634.49	2566.92	3	1		14.2683
60	7	29	48347.1	48279.5	0.241379	2294.42	2226.85	3	1		14.586
90	7	30	49207.4	49139.8	0.233333	2037.47	1969.9	3	1		16.3926
120	7	30	46081.9	46014.4	0.233333	1900.85	1833.28	3	1		16.9385
Protocol ID	Protocol name	Measurement date & time	Completion status	Run ID	Rack	Det	Pos	Time	Sample code	Cr-51 Counts	Cr-51 CPM	Cr-51 Error %	Cr-51 Info
30	EDTA Chris 30	2014-06-26 14:54:55	0	419	50	1	1	1800		1983	66.1	12.3	I
30	EDTA Chris 30	2014-06-26 15:25:09	0	419	50	1	2	1800.01	P base	2070.5	69.02	12.04	I
30	EDTA Chris 30	2014-06-26 15:55:23	0	419	50	1	3	760.81	P0	50070.9	3949.6	1.59
30	EDTA Chris 30	2014-06-26 16:08:18	0	419	50	1	4	799.05	30	49972.8	3753.18	1.63
30	EDTA Chris 30	2014-06-26 16:21:51	0	419	50	1	5	833.27	60	49909.6	3594.43	1.67
30	EDTA Chris 30	2014-06-26 16:35:58	0	419	50	1	6	871.5	90	49957.5	3440.06	1.7
30	EDTA Chris 30	2014-06-26 16:50:43	0	419	50	1	7	1800		2025.48	67.52	12.17	I
30	EDTA Chris 30	2014-06-26 17:20:57	0	419	50	1	8	982.16	P0	49933.9	3050.95	1.81
30	EDTA Chris 30	2014-06-26 17:37:33	0	419	50	1	9	1137.14	30	49922.6	2634.49	1.95
30	EDTA Chris 30	2014-06-26 17:56:44	0	419	50	1	10	1304.16	60	49865.1	2294.42	2.09
30	EDTA Chris 30	2014-06-26 18:19:09	0	419	51	1	1	1473.19	90	50020.6	2037.47	2.22
30	EDTA Chris 30	2014-06-26 18:43:56	0	419	51	1	2	1575.83	120	49918.2	1900.85	2.29
30	EDTA Chris 30	2014-06-26 19:10:26	0	419	51	1	3	1800.01		2049.51	68.32	12.1	I
30	EDTA Chris 30	2014-06-26 19:40:40	0	419	51	1	4	8.18	U30	54525.8	407874	0.16
30	EDTA Chris 30	2014-06-26 19:41:02	0	419	51	1	5	12.21	60	56732.5	282713	0.19
30	EDTA Chris 30	2014-06-26 19:41:28	0	419	51	1	6	16.24	90	54432.2	203143	0.22
30	EDTA Chris 30	2014-06-26 19:41:58	0	419	51	1	7	1800		2064.98	68.83	12.05	I
30	EDTA Chris 30	2014-06-26 20:12:11	0	419	51	1	8	16.24	UH30	55109.4	205732	0.22
30	EDTA Chris 30	2014-06-26 20:12:42	0	419	51	1	9	20.26	60	53772.5	160485	0.25
30	EDTA Chris 30	2014-06-26 20:13:16	0	419	51	1	10	20.27	90	51268	152944	0.26
30	EDTA Chris 30	2014-06-26 20:14:18	0	419	52	1	1	24.29	120	54247	134874	0.27
30	EDTA Chris 30	2014-06-26 20:14:56	0	419	52	1	2	1800.01		2011.51	67.05	12.21	I
30	EDTA Chris 30	2014-06-26 20:45:10	0	419	52	1	3	60.51	UV30	51518.6	51213.2	0.44
30	EDTA Chris 30	2014-06-26 20:46:24	0	419	52	1	4	62.52	60	50255	48347.1	0.45
30	EDTA Chris 30	2014-06-26 20:47:41	0	419	52	1	5	62.52	90	51144.5	49207.4	0.45
30	EDTA Chris 30	2014-06-26 20:48:57	0	419	52	1	6	66.55	120	50991.9	46081.9	0.47
30	EDTA Chris 30	2014-06-26 20:50:17	0	419	52	1	7	1800		1979.02	65.97	12.31	I
30	EDTA Chris 30	2014-06-26 21:20:31	0	419	52	1	8	30.33	Cr	50586.5	100587	0.32
30	EDTA Chris 30	2014-06-26 21:21:15	0	419	52	1	9	30.31	Cr	50319.3	100107	0.32
30	EDTA Chris 30	2014-06-26 21:22:00	0	419	52	1	10	1800.01		2032.19	67.74	12.15	I
