# Supplementary material for: Testing Danegaptide Effects on Kidney Function after Ischemia/Reperfusion Injury in a New Porcine Two Week Model
Source: PLoS One. 2016 Oct 19;11(10):e0164109. doi: 10.1371/journal.pone.0164109 (PMC5070773; doi:10.1371/journal.pone.0164109)
Supplement: S1 File — (ZIP) [file pone.0164109.s001.zip › PLOS-one/Z3/000310.csv]

Protocol ID	Protocol name	Measurement date & time	Completion status	Run ID	Rack	Det	Pos	Time	Sample code	Cr-51 Counts	Cr-51 CPM	Cr-51 Error %	Cr-51 Info
30	EDTA Chris	2014-01-17 11:14:07	0	310	50	1	1	1800		1916.5	63.88	12.51	I
30	EDTA Chris	2014-01-17 11:44:21	0	310	50	1	2	1800.02		2021.5	67.38	12.18	I
30	EDTA Chris	2014-01-17 12:14:34	0	310	50	1	3	937.9		49935.9	3195.07	1.77
30	EDTA Chris	2014-01-17 12:30:26	0	310	50	1	4	976.14		50040.27	3076.3	1.8
30	EDTA Chris	2014-01-17 12:46:56	0	310	50	1	5	1042.54		49936.43	2874.36	1.87
30	EDTA Chris	2014-01-17 13:04:32	0	310	50	1	6	978.15		50045.91	3070.33	1.8
30	EDTA Chris	2014-01-17 13:21:04	0	310	50	1	7	1800		1966.56	65.55	12.35	I
30	EDTA Chris	2014-01-17 13:51:18	0	310	50	1	8	931.87		49991.49	3219.35	1.76
30	EDTA Chris	2014-01-17 14:07:04	0	310	50	1	9	823.2		49959.69	3642.08	1.66
30	EDTA Chris	2014-01-17 14:21:01	0	310	50	1	10	782.95		49949.16	3828.53	1.62
30	EDTA Chris	2014-01-17 14:34:45	0	310	51	1	1	740.69		50026.53	4053.31	1.57
30	EDTA Chris	2014-01-17 14:47:19	0	310	51	1	2	714.52		49988.17	4198.58	1.54
30	EDTA Chris	2014-01-17 14:59:27	0	310	51	1	3	690.38		49999.48	4346.37	1.52
30	EDTA Chris	2014-01-17 15:11:12	0	310	51	1	4	1800.01		1934.84	64.5	12.45	I
30	EDTA Chris	2014-01-17 15:41:25	0	310	51	1	5	94.72		50633.54	32124.07	0.56
30	EDTA Chris	2014-01-17 15:43:14	0	310	51	1	6	26.28		51697.08	118709.94	0.29
30	EDTA Chris	2014-01-17 15:43:54	0	310	51	1	7	16.24		50691.51	189067.12	0.23
30	EDTA Chris	2014-01-17 15:44:24	0	310	51	1	8	1800.02		1937.74	64.59	12.44	I
30	EDTA Chris	2014-01-17 16:14:38	0	310	51	1	9	18.25		50252.52	166622.68	0.24
30	EDTA Chris	2014-01-17 16:15:10	0	310	51	1	10	24.28		54392.86	135341.78	0.27
30	EDTA Chris	2014-01-17 16:16:15	0	310	52	1	1	42.4		50948.86	72366.36	0.37
30	EDTA Chris	2014-01-17 16:17:11	0	310	52	1	2	74.6		50898.69	41020.55	0.49
30	EDTA Chris	2014-01-17 16:18:39	0	310	52	1	3	165.15		50483.8	18357.77	0.74
30	EDTA Chris	2014-01-17 16:21:38	0	310	52	1	4	1800		1885.83	62.86	12.61	I
