# Supplementary material for: Testing Danegaptide Effects on Kidney Function after Ischemia/Reperfusion Injury in a New Porcine Two Week Model
Source: PLoS One. 2016 Oct 19;11(10):e0164109. doi: 10.1371/journal.pone.0164109 (PMC5070773; doi:10.1371/journal.pone.0164109)
Supplement: S1 File — (ZIP) [file pone.0164109.s001.zip › PLOS-one/Z3/000313.csv]

Protocol ID	Protocol name	Measurement date & time	Completion status	Run ID	Rack	Det	Pos	Time	Sample code	Cr-51 Counts	Cr-51 CPM	Cr-51 Error %	Cr-51 Info
32	EDTA Chris 32	2014-01-31 14:31:50	0	313	70	1	1	1800		1801	60.03	12.91	I
32	EDTA Chris 32	2014-01-31 15:02:04	0	313	70	1	2	1800.02		2302.5	76.75	11.41	I
32	EDTA Chris 32	2014-01-31 15:32:18	0	313	70	1	3	1404.77		49886.67	2130.99	2.17
32	EDTA Chris 32	2014-01-31 15:55:56	0	313	70	1	4	1273.98		49945.65	2352.58	2.06
32	EDTA Chris 32	2014-01-31 16:17:24	0	313	70	1	5	1265.92		49976.73	2369.03	2.05
32	EDTA Chris 32	2014-01-31 16:38:44	0	313	70	1	6	1342.4		50012.96	2235.66	2.11
32	EDTA Chris 32	2014-01-31 17:01:20	0	313	70	1	7	1800		1728.03	57.6	13.18	I
32	EDTA Chris 32	2014-01-31 17:31:34	0	313	70	1	8	1141.17		49967.96	2627.58	1.95
32	EDTA Chris 32	2014-01-31 17:50:49	0	313	70	1	9	1125.06		50034.18	2668.74	1.94
32	EDTA Chris 32	2014-01-31 18:09:48	0	313	70	1	10	1054.63		50024.69	2846.45	1.87
32	EDTA Chris 32	2014-01-31 18:28:03	0	313	71	1	1	1004.31		49937.99	2983.91	1.83
32	EDTA Chris 32	2014-01-31 18:45:01	0	313	71	1	2	980.16		50020.66	3062.5	1.81
32	EDTA Chris 32	2014-01-31 19:01:35	0	313	71	1	3	1800.01		1801.14	60.04	12.91	I
32	EDTA Chris 32	2014-01-31 19:31:49	0	313	71	1	4	36.36		50548.19	83765.76	0.35
32	EDTA Chris 32	2014-01-31 19:32:39	0	313	71	1	5	32.33		52396.88	97704.99	0.32
32	EDTA Chris 32	2014-01-31 19:33:25	0	313	71	1	6	30.33		52342.47	104086.37	0.31
32	EDTA Chris 32	2014-01-31 19:34:09	0	313	71	1	7	1800.02		1816.7	60.56	12.85	I
32	EDTA Chris 32	2014-01-31 20:04:23	0	313	71	1	8	26.3		53698.35	123257.74	0.28
32	EDTA Chris 32	2014-01-31 20:05:03	0	313	71	1	9	26.3		50986.78	116997.05	0.29
32	EDTA Chris 32	2014-01-31 20:05:43	0	313	71	1	10	30.33		50248.85	99905.61	0.32
32	EDTA Chris 32	2014-01-31 20:06:54	0	313	72	1	1	18.24		50237.85	166618.14	0.24
32	EDTA Chris 32	2014-01-31 20:07:27	0	313	72	1	2	1800.01		1775.66	59.19	13	I
32	EDTA Chris 32	2014-01-31 20:37:40	0	313	72	1	3	50.44		50851.65	60678.36	0.41
32	EDTA Chris 32	2014-01-31 20:38:45	0	313	72	1	4	62.53		51342.15	49382.88	0.45
32	EDTA Chris 32	2014-01-31 20:40:01	0	313	72	1	5	74.6		51255.55	41308.72	0.49
32	EDTA Chris 32	2014-01-31 20:41:29	0	313	72	1	6	62.52		50538.22	48622.25	0.45
32	EDTA Chris 32	2014-01-31 20:42:46	0	313	72	1	7	1800.01		1800.34	60.01	12.91	I
