# Supplementary material for: Testing Danegaptide Effects on Kidney Function after Ischemia/Reperfusion Injury in a New Porcine Two Week Model
Source: PLoS One. 2016 Oct 19;11(10):e0164109. doi: 10.1371/journal.pone.0164109 (PMC5070773; doi:10.1371/journal.pone.0164109)
Supplement: S1 File — (ZIP) [file pone.0164109.s001.zip › PLOS-one/Z3/A-skema Z3,1.xlsx]

## Sheet: Sheet1
Anæstesiskema Gris nr. Z3 d. 16.01.14
Gris på leje kl.
Vægt: 47,25			B1		B2		B3	Isk				Rep	30	60	120	180
Tidspunkt	08:30:00	09:00:00	10:30:00	10:45:00	11:00:00	11:16:00	11:30:00	11:50:00	12:20:00	12:50:00	13:10:00	13:50:00	14:20:00	14:50:00	15:50:00	16:50:00
Medicin
Fentanyl Bolus - 10 mL
Fentanyl - 10 ml/h
Penicillinprokain vet 2mL
finadyne 2mL
Ringer Acetat - 500 mL/h
Nacl
Respirator
E-CO2	4.6	5.6	4.5		4.9		4.8	4.7	5.1	5.4	5.5	5.8	5.2	5.3		4.8
TV - 400 mL	400
RF - 12	12
Værdier
Blodtryk Sys			117		122		107	109	116	118	120	132	131	139
Blodtryk Dia			55		48		43	55	51	53	55	69	62	84
MAP			76		70		58	65	69	77	77	93	95	105
Puls		41	37		39		36	35	37	41	48	59	57	59		63
SAT-O2	100	100	100		100		100	100	100	100	100	99	100	100		100
Temperatur	36.3	36.3	35.4		35.8		35.8	35.9	36.4	37.1	37.7	37.9	37.9	37.9
A-gas
pH			7.448			7.445		7.449		7.434		7.412		7.459	7.527
pO2			25.8			23.1		22.1		23.4		22.9		23.6	41.8
pCO2			4.78			4.96		4.96		5.18		5.56		5.01	4.37
Base excess			0.8			1.4		1.8		1.7		1.9		2.7	4.1
HCO3
Na			138			137		136		137		137		137	136
K			3.4			3.5		3.8		4		4.1		4	3.9
Glu			3.9			4.5		5		5		5		4.8	4.6
Lac			0.6			0.5		0.5		0.4		0.5		0.4	0.5
Bemærkninger
