# Supplementary material for: Testing Danegaptide Effects on Kidney Function after Ischemia/Reperfusion Injury in a New Porcine Two Week Model
Source: PLoS One. 2016 Oct 19;11(10):e0164109. doi: 10.1371/journal.pone.0164109 (PMC5070773; doi:10.1371/journal.pone.0164109)
Supplement: S1 File — (ZIP) [file pone.0164109.s001.zip › PLOS-one/Z3/A-skema Z3,2.xlsx]

## Sheet: Sheet1
Anæstesiskema Gris nr. 3, B2, d. 30.01.14
Gris på leje kl. 10.10
Vægt: 50,15			B1	B2	B3	0	30	60	90	120
Tidspunkt	11:20:00	11:50:00	12:20:00	12:50:00	13:20:00	13:50:00	14:20:00	14:50:00	15:20:00	15:50:00
Medicin
Fentanyl Bolus - 10 mL
Fentanyl - 10 ml/h
Penicillinprokain vet 2mL
finadyne 2mL
Ringer Acetat - 500 mL/h
Nacl
Respirator
E-CO2	5.1	4.6	4.4	4.3	4.2	5.3	5.4			5.6
TV - 400 mL	500				400					500
RF - 12
Værdier
BT Sys	96	95	103	107	107	103	105
BT Dia	39	37	42	42	46	47	51
MAP	58	57	62	64	66	66	70
Puls	50	50	50	49	48	45	42			60
SAT-O2	100	100	100	100	100	100	100			100
Temperatur	35.9	35.8	35.9	36.1	36.2	36.3	36.2
A-gas
pH	7.446	7.5	7.498	7.521	7.489	7.434	7.445	7.425	7.358	7.357
pO2	29.1	25.6	27	27.6	25.4	25.1	25.1	33.9	53.7	27.1
pCO2	5.04	4.64	4.55	4.41	4.86	5.39	5.49	5.89	6.17	6.51
Base excess	1.9	3.8	3.1	4	4.1	2.7	3.9	4.2	0.5	1.7
HCO3	26.8	28	27.3	27.9	28.6	27.9	29.1	29.8	26.8	28.2
Na	141	140	140	139	139	139	139	139	138	138
K	3.4	3.2	3.3	3.5	3.5	3.6	3.7	3.6	3.4	3.3
Glu	5.6	3.8	4.3	4.6	4.8	5.9	5.5	5.3	8.9	7.6
Lac	3.6	1.6	0.9	0.9	0.9	1.1	1.1	1	2.9	2.5
Bemærkninger
