# Supplementary material for: Testing Danegaptide Effects on Kidney Function after Ischemia/Reperfusion Injury in a New Porcine Two Week Model
Source: PLoS One. 2016 Oct 19;11(10):e0164109. doi: 10.1371/journal.pone.0164109 (PMC5070773; doi:10.1371/journal.pone.0164109)
Supplement: S1 File — (ZIP) [file pone.0164109.s001.zip › PLOS-one/Z3/KBA Z3.xlsx]

## Sheet: B1
	T:	0	30	60	90		0	60	120	180	240	300
							Iskæmi		Reperfusion
	Plasma
	Carbamid	2.5	2.4	3	2.8		2.6	3.2	3.6	3.5	3.1	3.1	mmol
	Creatinin	154	137	163	150		136	164	193	194	171	179	mikromol	10^-6	1e-06
	Kalium	3.6	3.5	4.7	4.6		4	4.7	5.3	4.9	3.9	3.9	mmol
	Natrium	152	139	180	162		139	154	167	159	133	136	mmol
	Creatinin	0.000154	0.000137	0.000163	0.00015	0	0.000136	0.000164	0.000193	0.000194	0.000171	0.000179	mol
	Urin
	Carbamid	50	141	216	127			156	147	67	32	10.2	mmol
	Creatinin	5.9	24.9	31.1	18.3			16	13	5.8	2.5	0.7	mmol	10^-3	0.001
	Kalium	14	58	55	34			57	85	28	10	6	mmol
	Natrium	1.2	10	4.2	5			6	15	35	18	9	mmol
	Creatinin	0.0059	0.0249	0.0311	0.0183			0.016	0.013	0.0058	0.0025	0.0007	mol
	UrinVOL (mL/min)		0.0581	0.0833	0.5185			0.2083	0.2881	0.5738	0.8667	1.4083
	Creatinin Clearence =		Ucr x V
			Pcr
				CreaCL(-60)
		GFR- Crea	10.5598	15.8934	63.257			20.322	19.4057	17.1548	12.6711	5.50732	mL/min

## Sheet: B2
	T:	0	30	60	90	0	30	60	90	120	Crea fortegn
	Plasma												Creatinin Clearence =		Ucr x V
	Carbamid														Pcr
	Creatinin
	Kalium
	Natrium
	Creatinin	0	0	0	0	0	0	0	0	0	1e-06
	Urin samlet
	Carbamid
	Creatinin
	Kalium
	Natrium
	Creatinin	0	0	0	0						0.001
	UrinVOL (mL/min)
	GFR		#DIV/0!	#DIV/0!	#DIV/0!
	Urin Venstre
	Carbamid
	Creatinin
	Kalium
	Natrium
	Creatinin						0	0	0	0	0.001
	UrinVOL (mL/min)
	GFR						#DIV/0!	#DIV/0!	#DIV/0!	#DIV/0!
	Urin højre
	Carbamid
	Creatinin
	Kalium
	Natrium
	Creatinin						0	0	0	0	0.001
	UrinVOL (mL/min)
	GFR						#DIV/0!	#DIV/0!	#DIV/0!	#DIV/0!
