# Supplementary material for: Testing Danegaptide Effects on Kidney Function after Ischemia/Reperfusion Injury in a New Porcine Two Week Model
Source: PLoS One. 2016 Oct 19;11(10):e0164109. doi: 10.1371/journal.pone.0164109 (PMC5070773; doi:10.1371/journal.pone.0164109)
Supplement: S1 File — (ZIP) [file pone.0164109.s001.zip › PLOS-one/Z5/000317.csv]

Protocol ID	Protocol name	Measurement date & time	Completion status	Run ID	Rack	Det	Pos	Time	Sample code	Cr-51 Counts	Cr-51 CPM	Cr-51 Error %	Cr-51 Info
30	EDTA Chris 30	2014-02-14 18:24:41	0	317	57	1	1	1800		1948	64.93	12.41	I
30	EDTA Chris 30	2014-02-14 18:54:54	0	317	57	1	2	1800.02		1939.5	64.65	12.44	I
30	EDTA Chris 30	2014-02-14 19:25:08	0	317	57	1	3	644.1		49962.02	4655.26	1.47
30	EDTA Chris 30	2014-02-14 19:36:06	0	317	57	1	4	885.59		49980.61	3386.88	1.72
30	EDTA Chris 30	2014-02-14 19:51:06	0	317	57	1	5	1004.31		50056.08	2990.97	1.83
30	EDTA Chris 30	2014-02-14 20:08:04	0	317	57	1	6	941.92		50031.85	3187.56	1.77
30	EDTA Chris 30	2014-02-14 20:24:00	0	317	57	1	7	1800.02		2003.26	66.78	12.24	I
30	EDTA Chris 30	2014-02-14 20:54:13	0	317	57	1	8	887.58		50022.33	3382.08	1.72
30	EDTA Chris 30	2014-02-14 21:09:15	0	317	57	1	9	795.02		50072.33	3779.7	1.63
30	EDTA Chris 30	2014-02-14 21:22:44	0	317	57	1	10	716.55		50044.08	4191.34	1.54
30	EDTA Chris 30	2014-02-14 21:35:21	0	317	58	1	1	668.24		49960.29	4486.91	1.49
30	EDTA Chris 30	2014-02-14 21:46:43	0	317	58	1	2	684.35		49997.63	4384.54	1.51
30	EDTA Chris 30	2014-02-14 21:58:21	0	317	58	1	3	1151.22		49979.44	2605.24	1.96
30	EDTA Chris 30	2014-02-14 22:17:46	0	317	58	1	4	1800		2066.93	68.9	12.05	I
30	EDTA Chris 30	2014-02-14 22:48:00	0	317	58	1	5	8.18		51887.03	387693.21	0.16
30	EDTA Chris 30	2014-02-14 22:48:22	0	317	58	1	6	14.22		57354.79	245012.35	0.2
30	EDTA Chris 30	2014-02-14 22:48:50	0	317	58	1	7	60.51		50075.05	49774.82	0.45
30	EDTA Chris 30	2014-02-14 22:50:05	0	317	58	1	8	1800.02		1952.48	65.08	12.4	I
30	EDTA Chris 30	2014-02-14 23:20:19	0	317	58	1	9	128.92		50347.22	23459.24	0.65
30	EDTA Chris 30	2014-02-14 23:22:41	0	317	58	1	10	136.99		50236.11	22027.25	0.67
30	EDTA Chris 30	2014-02-14 23:25:31	0	317	59	1	1	46.42		50305.44	65231.14	0.39
30	EDTA Chris 30	2014-02-14 23:26:31	0	317	59	1	2	110.82		50795.54	27539.69	0.6
30	EDTA Chris 30	2014-02-14 23:28:36	0	317	59	1	3	205.4		50369.26	14724.57	0.82
30	EDTA Chris 30	2014-02-14 23:32:15	0	317	59	1	4	247.67		50266.8	12185.22	0.91
30	EDTA Chris 30	2014-02-14 23:36:36	0	317	59	1	5	1800.02		2015.05	67.17	12.2	I
