# Supplementary material for: Testing Danegaptide Effects on Kidney Function after Ischemia/Reperfusion Injury in a New Porcine Two Week Model
Source: PLoS One. 2016 Oct 19;11(10):e0164109. doi: 10.1371/journal.pone.0164109 (PMC5070773; doi:10.1371/journal.pone.0164109)
Supplement: S1 File — (ZIP) [file pone.0164109.s001.zip › PLOS-one/Z5/000332.csv]

Protocol ID	Protocol name	Measurement date & time	Completion status	Run ID	Rack	Det	Pos	Time	Sample code	Cr-51 Counts	Cr-51 CPM	Cr-51 Error %	Cr-51 Info
31	EDTA Chris 31	2014-02-27 18:26:26	0	332	66	1	1	1800		1622.5	54.08	13.6	I
31	EDTA Chris 31	2014-02-27 18:56:40	0	332	66	1	2	1800		1655	55.17	13.46	I
31	EDTA Chris 31	2014-02-27 19:26:53	0	332	66	1	3	988.21		50056.1	3039.69	1.81
31	EDTA Chris 31	2014-02-27 19:43:35	0	332	66	1	4	986.21		49983.8	3041.47	1.81
31	EDTA Chris 31	2014-02-27 20:00:15	0	332	66	1	5	988.22		49945.33	3032.92	1.82
31	EDTA Chris 31	2014-02-27 20:16:57	0	332	66	1	6	978.15		49901.55	3061.49	1.81
31	EDTA Chris 31	2014-02-27 20:33:29	0	332	66	1	7	1800		1693.76	56.46	13.31	I
31	EDTA Chris 31	2014-02-27 21:03:43	0	332	66	1	8	913.77		50001.84	3283.81	1.75
31	EDTA Chris 31	2014-02-27 21:19:11	0	332	66	1	9	895.65		49984.37	3349.07	1.73
31	EDTA Chris 31	2014-02-27 21:34:20	0	332	66	1	10	877.53		50117.5	3427.34	1.71
31	EDTA Chris 31	2014-02-27 21:49:30	0	332	67	1	1	871.49		50017.82	3444.26	1.7
31	EDTA Chris 31	2014-02-27 22:04:15	0	332	67	1	2	889.62		49971.65	3370.93	1.72
31	EDTA Chris 31	2014-02-27 22:19:19	0	332	67	1	3	1800		1617.33	53.91	13.62	I
31	EDTA Chris 31	2014-02-27 22:49:33	0	332	67	1	4	26.3		50843.13	116669.06	0.29
31	EDTA Chris 31	2014-02-27 22:50:13	0	332	67	1	5	12.21		55797.78	277940.08	0.19
31	EDTA Chris 31	2014-02-27 22:50:39	0	332	67	1	6	16.24		50794.82	189443.91	0.23
31	EDTA Chris 31	2014-02-27 22:51:09	0	332	67	1	7	1800.02		1667.78	55.59	13.41	I
31	EDTA Chris 31	2014-02-27 23:21:23	0	332	67	1	8	18.25		50893.96	168768.65	0.24
31	EDTA Chris 31	2014-02-27 23:21:55	0	332	67	1	9	14.23		51615.22	219957.97	0.21
31	EDTA Chris 31	2014-02-27 23:22:23	0	332	67	1	10	14.23		57400.19	244935.26	0.2
31	EDTA Chris 31	2014-02-27 23:23:30	0	332	68	1	1	18.25		54313.06	180207.03	0.24
31	EDTA Chris 31	2014-02-27 23:24:02	0	332	68	1	2	1800		1646.36	54.88	13.5	I
31	EDTA Chris 31	2014-02-27 23:54:16	0	332	68	1	3	100.76		50755.26	30270.51	0.57
31	EDTA Chris 31	2014-02-27 23:56:10	0	332	68	1	4	80.63		50462.33	37620.36	0.52
31	EDTA Chris 31	2014-02-27 23:57:44	0	332	68	1	5	82.64		50834.01	36976	0.52
31	EDTA Chris 31	2014-02-27 23:59:21	0	332	68	1	6	82.64		50751.05	36914.23	0.52
31	EDTA Chris 31	2014-02-28 00:00:57	0	332	68	1	7	1800		1643.98	54.8	13.51	I
