# Supplementary material for: Testing Danegaptide Effects on Kidney Function after Ischemia/Reperfusion Injury in a New Porcine Two Week Model
Source: PLoS One. 2016 Oct 19;11(10):e0164109. doi: 10.1371/journal.pone.0164109 (PMC5070773; doi:10.1371/journal.pone.0164109)
Supplement: S1 File — (ZIP) [file pone.0164109.s001.zip › PLOS-one/Z5/A-skema Z5,1.xlsx]

## Sheet: Sheet1
Anæstesiskema Gris nr. 5,1 d. 12.02.14
Gris på leje kl. 08.05
Vægt: 39.9		B1	B2	B3		Isk	30	60	90	rep/0	30	60	180
Tidspunkt	10:00:00	10:30:00	11:00:00	11:30:00	12:00:00	12:10:00	12:40:00	13:10:00	13:40:00	14:10:00	14:40:00	15:10:00	17:10:00
Medicin
Fentanyl Bolus - 10 mL
Fentanyl - 10 ml/h
Penicillinprokain vet 2mL
finadyne 2mL
Ringer Acetat - 500 mL/h
Nacl
Respirator
E-CO2	4.3	4.7	4.7	4.9	5.4	5.4	5.7	5.8	5.4	5.3	5.4	5.3	5.2
TV - 400 mL
RF - 12		10					10		12
Værdier
BT Sys		94	119	106	113	121	124	130	135	152	146	143
BT Dia		49	56	49	48	53	55	62	73	90	85	84
MAP		65	79	65	67	74	76	84	94	107	105	102
Puls	37	40	47	39	41	41	44	44	46	51	51	57	60
SAT-O2	99	97	100	100	100	100	99	99	99	99	99	99	100
Temperatur	35.9	35.8	35.8	36.1	35.8	35.8	36	36.6	37	37.5	37.6	39	37.8
A-gas
pH	7.481	7.453	7.422	7.377		7.365		7.383		7.377		7.409
pO2	25.7	25.4	25.1	20		20.9		21.6		46		47.2
pCO2	4.78	5.01	5.14	5.61		5.78		5.58		5.45		5.14
Base excess	3.1	2.2	0.7	-0.3		-0.5		0		-1		-0.2
HCO3	27.4	26.5	25.1	24.1		23.9		24.4		23.6		24.4
Na	136	137	137	136		136		136		135		134
K	3.4	3.4	3.3	3.8		3.7		3.9		4.8		4.4
Glu	5.5	4.7	4.3	4.6		5.1		5.6		5.3		5.4
Lac	1.4	0.9	0.6	1		0.9		1.1		1		1.2
Bemærkninger
