# Supplementary material for: Testing Danegaptide Effects on Kidney Function after Ischemia/Reperfusion Injury in a New Porcine Two Week Model
Source: PLoS One. 2016 Oct 19;11(10):e0164109. doi: 10.1371/journal.pone.0164109 (PMC5070773; doi:10.1371/journal.pone.0164109)
Supplement: S1 File — (ZIP) [file pone.0164109.s001.zip › PLOS-one/Z5/A-skema Z5,2.xlsx]

## Sheet: Sheet1
Anæstesiskema Gris nr. Z5, B2 d. 26.02.14
Gris på leje kl. 10.15
Vægt: 41,75				B1	B2	B3		0	30	60	120
Tidspunkt	10:30:00	11:00:00	11:30:00	12:15:00	12:30:00	13:00:00	13:30:00	13:45:00	14:15:00	14:45:00	15:45:00
Medicin
Fentanyl Bolus - 10 mL
Fentanyl - 10 ml/h
Penicillinprokain vet 2mL
Glucose			40		40
finadyne 2mL
Ringer Acetat - 500 mL/h
Nacl
Respirator
E-CO2		4.5	4.8	5	5	5	5.3	4.9	5	5.2
TV - 400 mL	400	375
RF - 12
Værdier
BT Sys		91	96	110	109	113	127	110	112	119
BT Dia		50	68	52	52	50	66	51	56	59
MAP		65	76	70	71	70	88	69	75	82
Puls		38	37	38	39	39	39	36	34	37
SAT-O2		100	100	100	100	100	100	100	100	100
Temperatur		35.9	36.1	36.9	37.1	37.5	37.6	37.7	37.6	37.6
A-gas
pH	7.49		7.478		7.472		7.476	7.45		7.448	7.473
pO2	29.5		29.8		26.5		25.8	25.4		25	45.4
pCO2	4.93		5.05		4.72		4.78	4.93		5.18	4.75
Base excess	4.5		4.2		3.2		2.8	1.7		2.6	2.4
HCO3	28.7		28.3		27.4		27.3	26.5		27.5	26.9
Na	138		138		138		136	137		136	137
K	3.3		3.6		3.7		3.7	3.9		4	4
Glu	4.3		2.3		2.6		3.1	5.1		5.3	5.6
Lac	1.3		1		0.9		1	1.5		1.5	1.5
Bemærkninger
