# Supplementary material for: Testing Danegaptide Effects on Kidney Function after Ischemia/Reperfusion Injury in a New Porcine Two Week Model
Source: PLoS One. 2016 Oct 19;11(10):e0164109. doi: 10.1371/journal.pone.0164109 (PMC5070773; doi:10.1371/journal.pone.0164109)
Supplement: S1 File — (ZIP) [file pone.0164109.s001.zip › PLOS-one/Z5/Chrome Z5.xlsx]

## Sheet: B1
Chris A
Pilot 2	Z1
Tid	Urin vol	Tid	Urin	Urin bg-korr	Urin vol/min	Plasma	plasma bg-korr	mL plasma	mL Urin	tid	GFR	Bg	gns baggrund
	mL	min	cpm	cpm	mL/min	cpm	cpm	mL	mL			cpm	cpm
Baseline						4655.26	4589.01	3
30	7	30	387693	387627	0.233333	3386.88	3320.63	3	1	-90	67.4793	64.93
60	12	30	245012	244946	0.4	2990.97	2924.72	3	1	-60	92.1738	64.65
90	30	30	49774.8	49708.6	1	3187.56	3121.31	3	1	-30	48.2722	66.78
												68.9
0						3382.08	3315.83	3		0		65.08
60	100	60	23459.2	23393	1.66667	3779.7	3713.45	3	1	60	32.6637	67.17
120	130	60	22027.2	21961	2.16667	4191.34	4125.09	3	1	120	35.8163		66.2517
180	40	60	65231.1	65164.9	0.666667	4486.91	4420.66	3	1	180	30.036
240	110	60	27539.7	27473.4	1.83333	4384.54	4318.29	3	1	240	34.0652
300	160	40	14724.6	14658.3	4	2605.24	2538.99	3	1	200	50.3306
Protocol ID	Protocol name	Measurement date & time	Completion status	Run ID	Rack	Det	Pos	Time	Sample code	Cr-51 Counts	Cr-51 CPM	Cr-51 Error %	Cr-51 Info
30	EDTA Chris 30	2014-02-14 18:24:41	0	317	57	1	1	1800		1948	64.93	12.41	I
30	EDTA Chris 30	2014-02-14 18:54:54	0	317	57	1	2	1800.02	P base	1939.5	64.65	12.44	I
30	EDTA Chris 30	2014-02-14 19:25:08	0	317	57	1	3	644.1	P0	49962	4655.26	1.47
30	EDTA Chris 30	2014-02-14 19:36:06	0	317	57	1	4	885.59	30	49980.6	3386.88	1.72
30	EDTA Chris 30	2014-02-14 19:51:06	0	317	57	1	5	1004.31	60	50056.1	2990.97	1.83
30	EDTA Chris 30	2014-02-14 20:08:04	0	317	57	1	6	941.92	90	50031.8	3187.56	1.77
30	EDTA Chris 30	2014-02-14 20:24:00	0	317	57	1	7	1800.02		2003.26	66.78	12.24	I
30	EDTA Chris 30	2014-02-14 20:54:13	0	317	57	1	8	887.58	P0	50022.3	3382.08	1.72
30	EDTA Chris 30	2014-02-14 21:09:15	0	317	57	1	9	795.02	60	50072.3	3779.7	1.63
30	EDTA Chris 30	2014-02-14 21:22:44	0	317	57	1	10	716.55	120	50044.1	4191.34	1.54
30	EDTA Chris 30	2014-02-14 21:35:21	0	317	58	1	1	668.24	180	49960.3	4486.91	1.49
30	EDTA Chris 30	2014-02-14 21:46:43	0	317	58	1	2	684.35	240	49997.6	4384.54	1.51
30	EDTA Chris 30	2014-02-14 21:58:21	0	317	58	1	3	1151.22	300	49979.4	2605.24	1.96
30	EDTA Chris 30	2014-02-14 22:17:46	0	317	58	1	4	1800		2066.93	68.9	12.05	I
30	EDTA Chris 30	2014-02-14 22:48:00	0	317	58	1	5	8.18	U30	51887	387693	0.16
30	EDTA Chris 30	2014-02-14 22:48:22	0	317	58	1	6	14.22	60	57354.8	245012	0.2
30	EDTA Chris 30	2014-02-14 22:48:50	0	317	58	1	7	60.51	90	50075.1	49774.8	0.45
30	EDTA Chris 30	2014-02-14 22:50:05	0	317	58	1	8	1800.02		1952.48	65.08	12.4	I
30	EDTA Chris 30	2014-02-14 23:20:19	0	317	58	1	9	128.92	U60	50347.2	23459.2	0.65
30	EDTA Chris 30	2014-02-14 23:22:41	0	317	58	1	10	136.99	120	50236.1	22027.2	0.67
30	EDTA Chris 30	2014-02-14 23:25:31	0	317	59	1	1	46.42	180	50305.4	65231.1	0.39
30	EDTA Chris 30	2014-02-14 23:26:31	0	317	59	1	2	110.82	240	50795.5	27539.7	0.6
30	EDTA Chris 30	2014-02-14 23:28:36	0	317	59	1	3	205.4	300 (1)	50369.3	14724.6	0.82
30	EDTA Chris 30	2014-02-14 23:32:15	0	317	59	1	4	247.67	300 (2)	50266.8	12185.2	0.91
30	EDTA Chris 30	2014-02-14 23:36:36	0	317	59	1	5	1800.02		2015.05	67.17	12.2	I

## Sheet: B2
Tid	Urin vol	Tid	Urin	Urin bg-korr	Urin vol/min	Plasma	plasma bg-korr	mL plasma	mL Urin	tid	GFR	Bg	gns baggrund
	mL	min	cpm	cpm	mL/min	cpm	cpm	mL	mL			cpm	cpm
Samlet
Baseline						3039.69	2984.71	3	1
30	2	30	116669	116614	0.0666667	3041.47	2986.49	3	1		7.81178	54.08
60	2	30	277940	277885	0.0666667	3032.92	2977.94	3	1		18.6362	55.17
90	20	30	189444	189389	0.666667	3061.49	3006.51	3	1		126.588	56.46
												53.91
Højre												55.59
0						3283.81	3228.83	3	1			54.88
30	7	30	168769	168714	0.233333	3349.07	3294.09	3	1		36.2107	54.8	54.9843
60	5	30	219958	219903	0.166667	3427.34	3372.36	3	1		32.9866
90	5	30	244935	244880	0.166667	3444.26	3389.28	3	1		36.2162
120	8	30	180207	180152	0.266667	3370.93	3315.95	3	1		42.9879	37.1003
Venstre
0						3283.81	3228.83	3	1
30	15	30	30270.5	30215.5	0.5	3349.07	3294.09	3	1		13.8966
60	15	30	37620.4	37565.4	0.5	3427.34	3372.36	3	1		16.905
90	17	30	36976	36921	0.566667	3444.26	3389.28	3	1		18.5653
120	22	30	36914.2	36859.2	0.733333	3370.93	3315.95	3	1		24.1872	18.3885
Protocol ID	Protocol name	Measurement date & time	Completion status	Run ID	Rack	Det	Pos	Time	Sample code	Cr-51 Counts	Cr-51 CPM	Cr-51 Error %	Cr-51 Info
31	EDTA Chris 31	2014-02-27 18:26:26	0	332	66	1	1	1800		1622.5	54.08	13.6	I
31	EDTA Chris 31	2014-02-27 18:56:40	0	332	66	1	2	1800	P-base	1655	55.17	13.46	I
31	EDTA Chris 31	2014-02-27 19:26:53	0	332	66	1	3	988.21	p0	50056.1	3039.69	1.81
31	EDTA Chris 31	2014-02-27 19:43:35	0	332	66	1	4	986.21	30	49983.8	3041.47	1.81
31	EDTA Chris 31	2014-02-27 20:00:15	0	332	66	1	5	988.22	60	49945.3	3032.92	1.82
31	EDTA Chris 31	2014-02-27 20:16:57	0	332	66	1	6	978.15	90	49901.6	3061.49	1.81
31	EDTA Chris 31	2014-02-27 20:33:29	0	332	66	1	7	1800		1693.76	56.46	13.31	I
31	EDTA Chris 31	2014-02-27 21:03:43	0	332	66	1	8	913.77	P0	50001.8	3283.81	1.75
31	EDTA Chris 31	2014-02-27 21:19:11	0	332	66	1	9	895.65	30	49984.4	3349.07	1.73
31	EDTA Chris 31	2014-02-27 21:34:20	0	332	66	1	10	877.53	60	50117.5	3427.34	1.71
31	EDTA Chris 31	2014-02-27 21:49:30	0	332	67	1	1	871.49	90	50017.8	3444.26	1.7
31	EDTA Chris 31	2014-02-27 22:04:15	0	332	67	1	2	889.62	120	49971.7	3370.93	1.72
31	EDTA Chris 31	2014-02-27 22:19:19	0	332	67	1	3	1800		1617.33	53.91	13.62	I
31	EDTA Chris 31	2014-02-27 22:49:33	0	332	67	1	4	26.3	U30	50843.1	116669	0.29
31	EDTA Chris 31	2014-02-27 22:50:13	0	332	67	1	5	12.21	60	55797.8	277940	0.19
31	EDTA Chris 31	2014-02-27 22:50:39	0	332	67	1	6	16.24	90	50794.8	189444	0.23
31	EDTA Chris 31	2014-02-27 22:51:09	0	332	67	1	7	1800.02		1667.78	55.59	13.41	I
31	EDTA Chris 31	2014-02-27 23:21:23	0	332	67	1	8	18.25	UH30	50894	168769	0.24
31	EDTA Chris 31	2014-02-27 23:21:55	0	332	67	1	9	14.23	60	51615.2	219958	0.21
31	EDTA Chris 31	2014-02-27 23:22:23	0	332	67	1	10	14.23	90	57400.2	244935	0.2
31	EDTA Chris 31	2014-02-27 23:23:30	0	332	68	1	1	18.25	120	54313.1	180207	0.24
31	EDTA Chris 31	2014-02-27 23:24:02	0	332	68	1	2	1800		1646.36	54.88	13.5	I
31	EDTA Chris 31	2014-02-27 23:54:16	0	332	68	1	3	100.76	UV 30	50755.3	30270.5	0.57
31	EDTA Chris 31	2014-02-27 23:56:10	0	332	68	1	4	80.63	60	50462.3	37620.4	0.52
31	EDTA Chris 31	2014-02-27 23:57:44	0	332	68	1	5	82.64	90	50834	36976	0.52
31	EDTA Chris 31	2014-02-27 23:59:21	0	332	68	1	6	82.64	120	50751.1	36914.2	0.52
31	EDTA Chris 31	2014-02-28 00:00:57	0	332	68	1	7	1800		1643.98	54.8	13.51	I
