# Supplementary material for: Testing Danegaptide Effects on Kidney Function after Ischemia/Reperfusion Injury in a New Porcine Two Week Model
Source: PLoS One. 2016 Oct 19;11(10):e0164109. doi: 10.1371/journal.pone.0164109 (PMC5070773; doi:10.1371/journal.pone.0164109)
Supplement: S1 File — (ZIP) [file pone.0164109.s001.zip › PLOS-one/Z5/KBA Z5.xlsx]

## Sheet: B1
	T:	0	30	60	90		0	60	120	180	240	300
							Iskæmi		Reperfusion
	Plasma
	Carbamid	2.3	2.2	2.1	2.4		2.1	2.5	2.3	2.3	2.1	2.5	mmol
	Creatinin	139	127	119	142		125	163	156	167	156	192	mikromol	10^-6	1e-06
	Kalium	3.5	3.5	3.4	4.4		3.8	4.4	4.8	4.7	4.3	4.6	mmol
	Natrium	139	138	139	158		137	159	139	145	128	148	mmol
	Creatinin	0.000139	0.000127	0.000119	0.000142	0	0.000125	0.000163	0.000156	0.000167	0.000156	0.000192	mol
	Urin
	Carbamid	67	326	223	47			20	13.2	45	33	6.2	mmol
	Creatinin	9.4	42.1	24.1	3.5			1.3	0.9	3.4	2.7	0.3	mmol	10^-3	0.001
	Kalium	0.3	5	12	8			4	4	18	23	2.1	mmol
	Natrium	0.9	2.4	27	48			22	13	30	49	8	mmol
	Creatinin	0.0094	0.0421	0.0241	0.0035			0.0013	0.0009	0.0034	0.0027	0.0003	mol
	UrinVOL (mL/min)		0.233333	0.4	1			1.66667	2.16667	0.666667	1.83333	4
	Creatinin Clearence =		Ucr x V
			Pcr
				CreaCL(-60)
		GFR- Crea	77.3491	81.0084	24.6479			13.2924	12.5	13.5729	31.7308	6.25	mL/min

## Sheet: B2
	T:	0	30	60	90	0	30	60	90	120	Crea fortegn
	Plasma												Creatinin Clearence =		Ucr x V
	Carbamid	4.7	4.3	4.6	4.4	3.7	4.3	4	3.8	3.9					Pcr
	Creatinin	157	138	151	150	118	146	141	133	140
	Kalium	3.6	3.5	3.7	3.7	3.3	3.9	3.8	3.5	3.7
	Natrium	139	127	138	136	111	132	127	122	127
	Creatinin	0.000157	0.000138	0.000151	0.00015	0.000118	0.000146	0.000141	0.000133	0.00014	1e-06
	Urin samlet
	Carbamid	402	345	485	395
	Creatinin	32.8	30.6	43.3	31.1
	Kalium	43	81	76	46
	Natrium	81	3.3	6	29
	Creatinin	0.0328	0.0306	0.0433	0.0311						0.001
	UrinVOL (mL/min)		0.0666667	0.0666667	0.666667
	GFR		14.7826	19.117	138.222
	Urin Venstre
	Carbamid						79	101	122	107
	Creatinin						3.9	5.1	6.4	5.7
	Kalium						77	78	83	79
	Natrium						46	25	24	53
	Creatinin						0.0039	0.0051	0.0064	0.0057	0.001
	UrinVOL (mL/min)						0.5	0.5	0.566667	0.733333
	GFR						13.3562	18.0851	27.2682	29.8571
	Urin højre
	Carbamid						296	464	434	364
	Creatinin						25.1	36.5	35.3	26
	Kalium						66	77	70	87
	Natrium						130	97	70	94
	Creatinin						0.0251	0.0365	0.0353	0.026	0.001
	UrinVOL (mL/min)						0.233333	0.166667	0.166667	0.266667
	GFR						40.1142	43.1442	44.2356	49.5238
