# Supplementary material for: Testing Danegaptide Effects on Kidney Function after Ischemia/Reperfusion Injury in a New Porcine Two Week Model
Source: PLoS One. 2016 Oct 19;11(10):e0164109. doi: 10.1371/journal.pone.0164109 (PMC5070773; doi:10.1371/journal.pone.0164109)
Supplement: S1 File — (ZIP) [file pone.0164109.s001.zip › PLOS-one/Z6/000318.csv]

Protocol ID	Protocol name	Measurement date & time	Completion status	Run ID	Rack	Det	Pos	Time	Sample code	Cr-51 Counts	Cr-51 CPM	Cr-51 Error %	Cr-51 Info
31	EDTA Chris 31	2014-02-15 00:07:30	0	318	66	1	1	1800.01		1991.5	66.38	12.27	I
31	EDTA Chris 31	2014-02-15 00:37:44	0	318	66	1	2	1800		1976	65.87	12.32	I
31	EDTA Chris 31	2014-02-15 01:07:57	0	318	66	1	3	1151.21		49890.48	2600.61	1.96
31	EDTA Chris 31	2014-02-15 01:27:23	0	318	66	1	4	1169.32		49942.93	2563.03	1.98
31	EDTA Chris 31	2014-02-15 01:47:06	0	318	66	1	5	1660.34		50002.68	1807.13	2.35
31	EDTA Chris 31	2014-02-15 02:15:00	0	318	66	1	6	1800		44392.64	1479.88	2.6
31	EDTA Chris 31	2014-02-15 02:45:14	0	318	66	1	7	1800.02		1970.03	65.67	12.34	I
31	EDTA Chris 31	2014-02-15 03:15:28	0	318	66	1	8	1597.96		49915.56	1874.42	2.31
31	EDTA Chris 31	2014-02-15 03:42:20	0	318	66	1	9	1467.16		49947.49	2042.85	2.21
31	EDTA Chris 31	2014-02-15 04:07:01	0	318	66	1	10	1443.01		49963.39	2077.71	2.19
31	EDTA Chris 31	2014-02-15 04:31:45	0	318	67	1	1	913.75		49986.01	3282.83	1.75
31	EDTA Chris 31	2014-02-15 04:47:12	0	318	67	1	2	873.51		49931.53	3430.35	1.71
31	EDTA Chris 31	2014-02-15 05:01:59	0	318	67	1	3	843.31		50010.34	3558.83	1.68
31	EDTA Chris 31	2014-02-15 05:16:17	0	318	67	1	4	1800.02		2087.28	69.58	11.99	I
31	EDTA Chris 31	2014-02-15 05:46:30	0	318	67	1	5	8.18		58855.67	440893.25	0.15
31	EDTA Chris 31	2014-02-15 05:46:52	0	318	67	1	6	10.21		50716.72	302638.61	0.18
31	EDTA Chris 31	2014-02-15 05:47:16	0	318	67	1	7	20.27		51660.01	154113.73	0.25
31	EDTA Chris 31	2014-02-15 05:47:50	0	318	67	1	8	1800.02		2071.57	69.05	12.03	I
31	EDTA Chris 31	2014-02-15 06:18:04	0	318	67	1	9	132.96		50367.3	22754.17	0.66
31	EDTA Chris 31	2014-02-15 06:20:31	0	318	67	1	10	223.51		50156.71	13473.38	0.86
31	EDTA Chris 31	2014-02-15 06:24:47	0	318	68	1	1	263.74		50402.79	11473	0.93
31	EDTA Chris 31	2014-02-15 06:29:25	0	318	68	1	2	205.41		50097.76	14644.13	0.83
31	EDTA Chris 31	2014-02-15 06:33:04	0	318	68	1	3	134.97		50244.56	22361.02	0.67
31	EDTA Chris 31	2014-02-15 06:35:32	0	318	68	1	4	1800		2023.25	67.44	12.18	I
