# Supplementary material for: Testing Danegaptide Effects on Kidney Function after Ischemia/Reperfusion Injury in a New Porcine Two Week Model
Source: PLoS One. 2016 Oct 19;11(10):e0164109. doi: 10.1371/journal.pone.0164109 (PMC5070773; doi:10.1371/journal.pone.0164109)
Supplement: S1 File — (ZIP) [file pone.0164109.s001.zip › PLOS-one/Z6/000333.csv]

Protocol ID	Protocol name	Measurement date & time	Completion status	Run ID	Rack	Det	Pos	Time	Sample code	Cr-51 Counts	Cr-51 CPM	Cr-51 Error %	Cr-51 Info
32	EDTA Chris 32	2014-02-28 00:31:38	0	333	74	1	1	1800		1691.5	56.38	13.32	I
32	EDTA Chris 32	2014-02-28 01:01:52	0	333	74	1	2	1800		1656	55.2	13.46	I
32	EDTA Chris 32	2014-02-28 01:32:06	0	333	74	1	3	1123.05		49946.82	2668.83	1.94
32	EDTA Chris 32	2014-02-28 01:51:03	0	333	74	1	4	1229.71		49972.25	2438.56	2.03
32	EDTA Chris 32	2014-02-28 02:11:46	0	333	74	1	5	1137.14		49992.56	2638.18	1.95
32	EDTA Chris 32	2014-02-28 02:30:57	0	333	74	1	6	1102.93		49979.9	2719.33	1.92
32	EDTA Chris 32	2014-02-28 02:49:34	0	333	74	1	7	1800		1723.04	57.44	13.2	I
32	EDTA Chris 32	2014-02-28 03:19:48	0	333	74	1	8	1088.84		49985.53	2754.84	1.91
32	EDTA Chris 32	2014-02-28 03:38:10	0	333	74	1	9	1046.57		49960.01	2864.65	1.87
32	EDTA Chris 32	2014-02-28 03:55:51	0	333	74	1	10	1042.55		50040.51	2880.35	1.86
32	EDTA Chris 32	2014-02-28 04:13:46	0	333	75	1	1	1044.55		50018.74	2873.57	1.87
32	EDTA Chris 32	2014-02-28 04:31:24	0	333	75	1	2	1108.96		50009.33	2706.13	1.92
32	EDTA Chris 32	2014-02-28 04:50:07	0	333	75	1	3	1800		1657.5	55.25	13.45	I
32	EDTA Chris 32	2014-02-28 05:20:21	0	333	75	1	4	22.27		54987.55	149225.69	0.26
32	EDTA Chris 32	2014-02-28 05:20:57	0	333	75	1	5	18.24		50707.75	168161.35	0.24
32	EDTA Chris 32	2014-02-28 05:21:29	0	333	75	1	6	30.33		53247.28	105895.12	0.31
32	EDTA Chris 32	2014-02-28 05:22:13	0	333	75	1	7	1800		1652.69	55.09	13.47	I
32	EDTA Chris 32	2014-02-28 05:52:27	0	333	75	1	8	34.35		51740.21	90772.85	0.33
32	EDTA Chris 32	2014-02-28 05:53:15	0	333	75	1	9	26.3		52898.42	121413.68	0.29
32	EDTA Chris 32	2014-02-28 05:53:55	0	333	75	1	10	28.31		51340.65	109415.07	0.3
32	EDTA Chris 32	2014-02-28 05:55:16	0	333	76	1	1	30.33		50658.91	100719.78	0.32
32	EDTA Chris 32	2014-02-28 05:56:00	0	333	76	1	2	1800		1588.44	52.95	13.74	I
32	EDTA Chris 32	2014-02-28 06:26:14	0	333	76	1	3	82.66		51174.22	37217.13	0.52
32	EDTA Chris 32	2014-02-28 06:27:50	0	333	76	1	4	62.52		51249.11	49306.88	0.45
32	EDTA Chris 32	2014-02-28 06:29:07	0	333	76	1	5	62.52		50979.64	49048.49	0.45
32	EDTA Chris 32	2014-02-28 06:30:23	0	333	76	1	6	72.58		50522.63	41854.16	0.49
32	EDTA Chris 32	2014-02-28 06:31:49	0	333	76	1	7	1800.01		1599.9	53.33	13.69	I
