# Supplementary material for: Testing Danegaptide Effects on Kidney Function after Ischemia/Reperfusion Injury in a New Porcine Two Week Model
Source: PLoS One. 2016 Oct 19;11(10):e0164109. doi: 10.1371/journal.pone.0164109 (PMC5070773; doi:10.1371/journal.pone.0164109)
Supplement: S1 File — (ZIP) [file pone.0164109.s001.zip › PLOS-one/Z6/A-skema Z6,1.xlsx]

## Sheet: Sheet1
Anæstesiskema Gris nr. 6,1 d. 13.02.14
Gris på leje kl. 8.10
Vægt: 42,35
Tidspunkt	08:30:00	09:45:00	10:05:00	10:15:00	10:45:00	11:15:00	11:45:00	11:55:00	12:25:00	12:55:00	13:25:00	13:55:00	14:25:00	14:55:00	15:20:00	15:55:00	16:35:00	16:55:00
Medicin
Fentanyl Bolus - 10 mL
Fentanyl - 10 ml/h
Penicillinprokain vet 2mL
finadyne 2mL
Ringer Acetat - 500 mL/h
Nacl
Respirator
E-CO2	5		5.3	5.2	5.2	5.7	4.8			5.1	5.1	5.2	5.2	5.3	5.6		6.1	5.6
TV - 400 mL																	450
RF - 12							14
Værdier
BT Sys				97	97	100	115	122	133	132	137	137	126	128	125		147	154
BT Dia				40	35	37	47	62	77	76	85	88	77	78	66		93	99
MAP				58	54	56	72	85	98	98	105	105	94	95	87		113	119
Puls		48		48	48	48	69	73	75	88	83	78	70	67	65		81	71
SAT-O2		100		100	100	100	99	100	100	100	100	100	100	100	100		100	100
Temperatur		36.9		35.6	35.9	36.1	36.4	36.3	36.5	36.9	37.3	37.6	37.9	38.2	38.1		37.9	38
A-gas
pH		7.458		7.451	7.441	7.41		7.4		7.456		7.456		7.448		7.264		7.44
pO2		64.9		25.5	24.5	22.5		22.3		20.7		19.6		20.2		36.3		23.1
pCO2		5.36		5.5	5.51	5.9		5.88		5.18		5.16		5.32		8.64		5.49
Base excess		4.3		4.4	3.7	3.2		2.3		3.3		3.2		3.4		2		3.6
HCO3		28.3		28.4	27.8	27.2		26.4		27.4		27.3		27.5		25.8		27.8
Na		137		136	136	136		138		136		136		136		136		137
K		3.7		3.8	3.8	3.9		3.8		4.1		4.2		4.4		4.1		4.3
Glu		4.5		4.7	4.7	4.7		5.2		5.1		4.9		4.9		4.8		4.4
Lac		1.1		0.9	0.7	0.6		1.1		0.5		0.5		0.6		0.4		0.5
Bemærkninger
