# Supplementary material for: Testing Danegaptide Effects on Kidney Function after Ischemia/Reperfusion Injury in a New Porcine Two Week Model
Source: PLoS One. 2016 Oct 19;11(10):e0164109. doi: 10.1371/journal.pone.0164109 (PMC5070773; doi:10.1371/journal.pone.0164109)
Supplement: S1 File — (ZIP) [file pone.0164109.s001.zip › PLOS-one/Z6/A-Skema Z6,2.xlsx]

## Sheet: Sheet1
Anæstesiskema Gris nr. 6, B2 d. 27.02.14
Gris på leje kl.
Vægt: 45,75					B1	B2	B3	0	30	60	120
Tidspunkt	10:15:00	10:50:00	11:20:00	11:30:00	11:50:00	12:20:00	12:50:00	13:15:00	13:45:00	14:15:00	15:19:00
Medicin
Fentanyl Bolus - 10 mL
Fentanyl - 10 ml/h
Penicillinprokain vet 2mL
Glucose (mL)				45
finadyne 2mL
Ringer Acetat - 500 mL/h
Nacl
Respirator
E-CO2	5	5	5		5.2	5.4	5.4	5.7	5.2	5.4	5.5
TV - 400 mL
RF - 12
Værdier
BT Sys	75	99	102		104	104	105	113	101	105	111
BT Dia	41	44	45		43	42	45	56	47	50	53
MAP	51	61	62		61	64	63	77	63	65	74
Puls	43	46	47		45	42	41	48	38	37	43
SAT-O2	100	100	100		100	100	100	100	100	100	100
Temperatur		36.2	36.5		37	37.5	37.9	37.8	37.7	37.6	37.8
A-gas
pH	7.426		7.446		7.425	7.436	7.432	7.407	7.436	7.427	7.432
pO2	27.6		25.1		25.1	25.8	25.1	24.9	25.4	24.6	36.9
pCO2	5.21		4.81		5.1	5.08	5.26	5.49	5.16	5.32	5.44
Base excess	1.3		0.8		0.7	1.4	2	1.2	1.8	1.8	2.8
HCO3	25.7		25.3			25.7	26.2	25.5	26	26.1	26.9
Na	138		139		139	138	138	137	136	137	136
K	3.2		3.2		3.4	3.8	4	4.1	4.1	4	3.9
Glu	4.7		2.4		3.2	3.8	3.9	5.3	4.9	4.8	4.9
Lac	0.9		0.7		0.5	0.5	0.5	0.8	0.7	0.6	0.5
Bemærkninger
