# Supplementary material for: Testing Danegaptide Effects on Kidney Function after Ischemia/Reperfusion Injury in a New Porcine Two Week Model
Source: PLoS One. 2016 Oct 19;11(10):e0164109. doi: 10.1371/journal.pone.0164109 (PMC5070773; doi:10.1371/journal.pone.0164109)
Supplement: S1 File — (ZIP) [file pone.0164109.s001.zip › PLOS-one/Z6/KBA Z6.xlsx]

## Sheet: B1
	T:	0	30	60	90		0	60	120	180	240	300
							Iskæmi		Reperfusion
	Plasma
	Carbamid	1.9	1.9	1.7	1.9		1.8	2.2	1.9	2	1.9	1.9	mmol
	Creatinin	107	105	91	99		100	130	120	131	131	125	mikromol	10^-6	1e-06
	Kalium	4	4	3.8	4		3.9	4.7	4.5	4.5	4.2	4.2	mmol
	Natrium	145	141	130	139		141	159	139	141	136	129	mmol
	Creatinin	0.000107	0.000105	9.1e-05	9.9e-05	0	0.0001	0.00013	0.00012	0.000131	0.000131	0.000125	mol
	Urin
	Carbamid	69	209	258	177			48	7.7	15	21	16	mmol
	Creatinin	10.3	62.9	37.9	19.7			3.4	0.4	0.9	1.5	1.3	mmol	10^-3	0.001
	Kalium	32	35	84	87			21	2.1	5	14	25	mmol
	Natrium	1.8	2.4	3.6	31			87	11	24	11	41	mmol
	Creatinin	0.0103	0.0629	0.0379	0.0197			0.0034	0.0004	0.0009	0.0015	0.0013	mol
	UrinVOL (mL/min)		0.387097	0.209677	0.5			0.25	4.83333	5.66667	5.67797	1.22951
	Creatinin Clearence =		Ucr x V
			Pcr
				CreaCL(-60)
		GFR- Crea	231.889	87.3272	99.4949			6.53846	16.1111	38.9313	65.0149	12.7869	mL/min

## Sheet: B2
	T:	0	30	60	90	0	30	60	90	120	Crea fortegn
	Plasma												Creatinin Clearence =		Ucr x V
	Carbamid	5.1	3.5	5.4	3.8	3.7	4.5	4	3.4	3.5					Pcr
	Creatinin	196	128	207	148	140	175	157	137	136
	Kalium	4.7	3.5	5.9	4.4	4.4	5.4	4.8	4.2	4
	Natrium	180	140	180	151	145	180	160	138	139
	Creatinin	0.000196	0.000128	0.000207	0.000148	0.00014	0.000175	0.000157	0.000137	0.000136	1e-06
	Urin samlet
	Carbamid		377	363	277
	Creatinin		49	30.9	18.8
	Kalium		90	47	48
	Natrium		4.2	42	82
	Creatinin	0	0.049	0.0309	0.0188						0.001
	UrinVOL (mL/min)		0.08	0.27	0.3
	GFR		30.625	40.3043	38.1081
	Urin Venstre
	Carbamid						92	133	160	109
	Creatinin						5	7.4	9.2	5.9
	Kalium						67	55	81	116
	Natrium						106	66	71	83
	Creatinin						0.005	0.0074	0.0092	0.0059	0.001
	UrinVOL (mL/min)						0.67	0.42	0.25	0.91
	GFR						19.1429	19.7962	16.7883	39.4779
	Urin højre
	Carbamid						231	230	242	188
	Creatinin						15.8	16.2	16.1	12.7
	Kalium						83	106	108	98
	Natrium						91	90	62	68
	Creatinin						0.0158	0.0162	0.0161	0.0127	0.001
	UrinVOL (mL/min)						0.47	0.3	0.47	0.3
	GFR						42.4343	30.9554	55.2336	28.0147
