# Supplementary material for: Testing Danegaptide Effects on Kidney Function after Ischemia/Reperfusion Injury in a New Porcine Two Week Model
Source: PLoS One. 2016 Oct 19;11(10):e0164109. doi: 10.1371/journal.pone.0164109 (PMC5070773; doi:10.1371/journal.pone.0164109)
Supplement: S1 File — (ZIP) [file pone.0164109.s001.zip › PLOS-one/Z7/000325.csv]

Protocol ID	Protocol name	Measurement date & time	Completion status	Run ID	Rack	Det	Pos	Time	Sample code	Cr-51 Counts	Cr-51 CPM	Cr-51 Error %	Cr-51 Info
30	EDTA Chris 30	2014-02-19 15:06:39	0	325	50	1	1	1800		1837	61.23	12.78	I
30	EDTA Chris 30	2014-02-19 15:36:52	0	325	50	1	2	1800.01		1859	61.97	12.7	I
30	EDTA Chris 30	2014-02-19 16:07:06	0	325	50	1	3	835.27		49948.26	3588.63	1.67
30	EDTA Chris 30	2014-02-19 16:21:15	0	325	50	1	4	847.35		50001.89	3541.25	1.68
30	EDTA Chris 30	2014-02-19 16:35:36	0	325	50	1	5	879.54		49962.66	3408.95	1.71
30	EDTA Chris 30	2014-02-19 16:50:30	0	325	50	1	6	929.86		49967.77	3224.76	1.76
30	EDTA Chris 30	2014-02-19 17:06:13	0	325	50	1	7	1800		1776.9	59.23	12.99	I
30	EDTA Chris 30	2014-02-19 17:36:27	0	325	50	1	8	919.8		50068.04	3266.58	1.75
30	EDTA Chris 30	2014-02-19 17:52:01	0	325	50	1	9	829.24		49991.11	3617.85	1.66
30	EDTA Chris 30	2014-02-19 18:06:04	0	325	50	1	10	823.19		49977.3	3643.43	1.66
30	EDTA Chris 30	2014-02-19 18:20:28	0	325	51	1	1	736.66		50037.78	4076.38	1.57
30	EDTA Chris 30	2014-02-19 18:32:58	0	325	51	1	2	644.1		50045.79	4663.04	1.46
30	EDTA Chris 30	2014-02-19 18:43:56	0	325	51	1	3	672.27		49969.18	4460.82	1.5
30	EDTA Chris 30	2014-02-19 18:55:22	0	325	51	1	4	678.31		50051.62	4428.34	1.5
30	EDTA Chris 30	2014-02-19 19:06:54	0	325	51	1	5	1800		1796.1	59.87	12.92	I
30	EDTA Chris 30	2014-02-19 19:37:08	0	325	51	1	6	18.25		51727.62	171558.45	0.24
30	EDTA Chris 30	2014-02-19 19:37:40	0	325	51	1	7	16.24		55456.64	207032.51	0.22
30	EDTA Chris 30	2014-02-19 19:38:10	0	325	51	1	8	16.22		55536.27	207508.74	0.22
30	EDTA Chris 30	2014-02-19 19:38:40	0	325	51	1	9	1800.02		1834.48	61.15	12.79	I
30	EDTA Chris 30	2014-02-19 20:08:54	0	325	51	1	10	56.48		50356.49	53636.23	0.43
30	EDTA Chris 30	2014-02-19 20:10:31	0	325	52	1	1	108.8		50023.99	27625.64	0.6
30	EDTA Chris 30	2014-02-19 20:12:34	0	325	52	1	2	84.66		50947.72	36173.41	0.53
30	EDTA Chris 30	2014-02-19 20:14:12	0	325	52	1	3	187.28		50366.96	16149.5	0.79
30	EDTA Chris 30	2014-02-19 20:17:33	0	325	52	1	4	237.6		50187.34	12681.49	0.89
30	EDTA Chris 30	2014-02-19 20:21:45	0	325	52	1	5	1800		1813.65	60.46	12.86	I
