# Supplementary material for: Testing Danegaptide Effects on Kidney Function after Ischemia/Reperfusion Injury in a New Porcine Two Week Model
Source: PLoS One. 2016 Oct 19;11(10):e0164109. doi: 10.1371/journal.pone.0164109 (PMC5070773; doi:10.1371/journal.pone.0164109)
Supplement: S1 File — (ZIP) [file pone.0164109.s001.zip › PLOS-one/Z7/000336.csv]

Protocol ID	Protocol name	Measurement date & time	Completion status	Run ID	Rack	Det	Pos	Time	Sample code	Cr-51 Counts	Cr-51 CPM	Cr-51 Error %	Cr-51 Info
30	EDTA Chris 30	2014-03-05 10:26:53	0	336	50	1	1	1800		1897	63.23	12.58	I
30	EDTA Chris 30	2014-03-05 10:57:06	0	336	50	1	2	1800.02		1998	66.6	12.25	I
30	EDTA Chris 30	2014-03-05 11:27:20	0	336	50	1	3	1167.32		49987.89	2569.72	1.97
30	EDTA Chris 30	2014-03-05 11:47:01	0	336	50	1	4	1121.04		49981.91	2675.5	1.93
30	EDTA Chris 30	2014-03-05 12:05:56	0	336	50	1	5	1096.9		50003.49	2735.58	1.91
30	EDTA Chris 30	2014-03-05 12:24:27	0	336	50	1	6	1070.72		49978.24	2801.05	1.89
30	EDTA Chris 30	2014-03-05 12:42:32	0	336	50	1	7	1800.02		1935.52	64.52	12.45	I
30	EDTA Chris 30	2014-03-05 13:12:45	0	336	50	1	8	1040.52		49938.64	2880.07	1.86
30	EDTA Chris 30	2014-03-05 13:30:20	0	336	50	1	9	1018.39		50046.79	2949.04	1.84
30	EDTA Chris 30	2014-03-05 13:47:32	0	336	50	1	10	984.2		50045.1	3051.41	1.81
30	EDTA Chris 30	2014-03-05 14:04:37	0	336	51	1	1	984.2		49981.65	3047.55	1.81
30	EDTA Chris 30	2014-03-05 14:21:15	0	336	51	1	2	1084.81		49948.67	2763.04	1.9
30	EDTA Chris 30	2014-03-05 14:39:34	0	336	51	1	3	1800.01		2057.74	68.59	12.07	I
30	EDTA Chris 30	2014-03-05 15:09:47	0	336	51	1	4	390.54		50221.14	7718.6	1.14
30	EDTA Chris 30	2014-03-05 15:16:32	0	336	51	1	5	269.8		50120.17	11152.58	0.95
30	EDTA Chris 30	2014-03-05 15:21:15	0	336	51	1	6	219.49		50055.64	13692.99	0.85
30	EDTA Chris 30	2014-03-05 15:25:09	0	336	51	1	7	1800.02		2044.61	68.15	12.11	I
30	EDTA Chris 30	2014-03-05 15:55:22	0	336	51	1	8	78.63		51127.13	39091.71	0.51
30	EDTA Chris 30	2014-03-05 15:56:55	0	336	51	1	9	42.4		51717.87	73463.69	0.37
30	EDTA Chris 30	2014-03-05 15:57:51	0	336	51	1	10	38.38		51762.09	81241.15	0.35
30	EDTA Chris 30	2014-03-05 15:59:10	0	336	52	1	1	80.63		50379.45	37557.98	0.52
30	EDTA Chris 30	2014-03-05 16:00:45	0	336	52	1	2	1800.02		2037.66	67.92	12.13	I
30	EDTA Chris 30	2014-03-05 16:30:58	0	336	52	1	3	539.46		50100.39	5573.86	1.34
30	EDTA Chris 30	2014-03-05 16:40:12	0	336	52	1	4	346.26		50091.6	8683.81	1.07
30	EDTA Chris 30	2014-03-05 16:46:12	0	336	52	1	5	310.04		50112.98	9702.79	1.02
30	EDTA Chris 30	2014-03-05 16:51:36	0	336	52	1	6	450.92		50158.72	6676.53	1.22
30	EDTA Chris 30	2014-03-05 16:59:20	0	336	52	1	7	1800.02		2062.55	68.75	12.06	I
