# Supplementary material for: Testing Danegaptide Effects on Kidney Function after Ischemia/Reperfusion Injury in a New Porcine Two Week Model
Source: PLoS One. 2016 Oct 19;11(10):e0164109. doi: 10.1371/journal.pone.0164109 (PMC5070773; doi:10.1371/journal.pone.0164109)
Supplement: S1 File — (ZIP) [file pone.0164109.s001.zip › PLOS-one/Z7/A-skema Z7,1.xlsx]

## Sheet: Sheet1
Anæstesiskema Gris nr. Z7,1 d. 18.02.14
Gris på leje kl. 8.15
Vægt: 41.9			B1	B2	B3		Isk	30	60	90	Rep/0	30	60	90	120	180
Tidspunkt	08:45:00	09:15:00	09:37:00	10:30:00	11:00:00	11:07:00	11:35:00	12:05:00	12:35:00	13:05:00	13:35:00	14:05:00	14:35:00	15:00:00	16:20:00	16:35:00
Medicin
Fentanyl Bolus - 10 mL
Fentanyl - 10 ml/h
Penicillinprokain vet 2mL
finadyne 2mL
Ringer Acetat - 500 mL/h
Nacl
Respirator
E-CO2	4.3	4.4		4.4	4.8		4.9	4.9	5.1	5.3	5.4	5.4	5.4	5.5	7.4	6
TV - 400 mL	350			400	350										500
RF - 12	10			12	10										13
Værdier
BT Sys				93	103		118	110	113	111	115	114	124	138
BT Dia				44	51		65	55	59	56	60	58	67	79
MAP				64	69		86	75	78	74	79	76	87	100
Puls	37	48		53	49		48	48	52	54	56	57	60	67	112	80
SAT-O2	100	100		100	100		100	100	100	100	100	100	100	99	100	100
Temperatur	37			35.3	35.8		36.2	36.8	37.5	38.2	38.6	38.5	38.8	39	38.6	38.4
A-gas
pH			7.308	7.51		7.417	7.41		7.475		7.424		7.434	7.222		7.422
pO2			52.8	29.4		24.2	25		23.9		20.6		21.4	38.9		23.2
pCO2			7.29	4.53		5.47	5.52		4.84		5.45		5.19	9.37		8.02
Base excess			0.9	3.8		1.8	1.6		2.9		2.3		3.9	0.9		4.6
HCO3			24.9	28		26.1	25.8		27.2		26.5		28	24.4		28.5
Na			141	139		138	138		137		137		137	138		138
K			3.5	3.8		4	3.9		4		4.4		4.3	3.8		4.2
Glu			3	4.4		4.2	5		4.8		4.6		4.6	5.7		4.7
Lac			2.7	1.5		1.3	1		0.7		1.1		0.8	1.4		0.8
Bemærkninger																0
