# Supplementary material for: Testing Danegaptide Effects on Kidney Function after Ischemia/Reperfusion Injury in a New Porcine Two Week Model
Source: PLoS One. 2016 Oct 19;11(10):e0164109. doi: 10.1371/journal.pone.0164109 (PMC5070773; doi:10.1371/journal.pone.0164109)
Supplement: S1 File — (ZIP) [file pone.0164109.s001.zip › PLOS-one/Z7/A-skema Z7,2.xlsx]

## Sheet: Sheet1
Anæstesiskema Gris nr. Z7,2, d. 04.03.14
Gris på leje kl. 10.15
Vægt: 45.00				B1	B2	B3	0	30	60	120
Tidspunkt	10:20:00	10:55:00	11:25:00	11:55:00	12:25:00	12:55:00	13:20:00	13:50:00	14:22:00	15:24:00
Medicin
Fentanyl Bolus - 10 mL
Fentanyl - 10 ml/h
Penicillinprokain vet 2mL
Glucose			45
finadyne 2mL
Ringer Acetat - 500 mL/h
Nacl
Respirator
E-CO2		4.5	5.6	6	5.5	5.4	5.4	5.1
TV - 400 mL	500	400			450
RF - 12
Værdier
BT Sys		92	97	102	98	101	99	99
BT Dia		46	48	45	49	44	67	57
MAP		64	66	63	65	62	80	72
Puls	68	60	57	54	54	54	65	48
SAT-O2	99	100	100	100	100	100	100	100
Temperatur		36.7	37.3	37.9	38.1	38.8	38.2	38
A-gas
pH	7.469		7.414	7.42	7.46		7.456		7.41	7.418
pO2	25		24.2	23.8	24.2		24.2		34.4	23.2
pCO2	5.15		5.62	5.75	5.32		5.33		6.13	6.2
Base excess	4.1		2.3	3.3	4.2		4.1		4.2	5.1
HCO3	28.2		26.4	28.8	28.3		29		30	28.9
Na	139		140	139	139		139		138	138
K	3.3		3.6	3.8	4		4		3.7	3.4
Glu	4.2		2.4	3.6	3.8		5.2		4.7	4.6
Lac	2.1		0.8	0.8	0.9		1.2		1.6	1.3
Bemærkninger
