# Supplementary material for: Testing Danegaptide Effects on Kidney Function after Ischemia/Reperfusion Injury in a New Porcine Two Week Model
Source: PLoS One. 2016 Oct 19;11(10):e0164109. doi: 10.1371/journal.pone.0164109 (PMC5070773; doi:10.1371/journal.pone.0164109)
Supplement: S1 File — (ZIP) [file pone.0164109.s001.zip › PLOS-one/Z7/Chrome Z7.xlsx]

## Sheet: B1
Chris A
Pilot 2	Z1
Tid	Urin vol	Tid	Urin	Urin bg-korr	Urin vol/min	Plasma	plasma bg-korr	mL plasma	mL Urin	tid	GFR	Bg	gns baggrund
	mL	min	cpm	cpm	mL/min	cpm	cpm	mL	mL			cpm	cpm
Baseline						3588.63	3527.98	3
30	12	36	171558	171498	0.333333	3541.25	3480.6	3	1	-90	48.1068	61.23
60	7	26	207033	206972	0.269231	3408.95	3348.3	3	1	-60	48.105	61.97
90	14	31	207509	207448	0.451613	3224.76	3164.11	3	1	-30	84.7365	59.23
												59.87
0						3266.58	3205.93	3		0		61.15
60	40	61	53636.2	53575.6	0.655738	3617.85	3557.2	3	1	60	30.6182	60.46
120	109	59	27625.6	27565	1.84746	3643.43	3582.78	3	1	120	42.0795		60.6517
180	140	60	36173.4	36112.8	2.33333	4076.38	4015.73	3	1	180	65.4911
240	260	60	16149.5	16088.8	4.33333	4663.04	4602.39	3	1	240	47.8647
300	101	60	12681.5	12620.8	1.68333	4460.82	4400.17	3	1	200	13.9711
Protocol ID	Protocol name	Measurement date & time	Completion status	Run ID	Rack	Det	Pos	Time	Sample code	Cr-51 Counts	Cr-51 CPM	Cr-51 Error %	Cr-51 Info
30	EDTA Chris 30	2014-02-19 15:06:39	0	325	50	1	1	1800		1837	61.23	12.78	I
30	EDTA Chris 30	2014-02-19 15:36:52	0	325	50	1	2	1800.01	P base	1859	61.97	12.7	I
30	EDTA Chris 30	2014-02-19 16:07:06	0	325	50	1	3	835.27	P0	49948.3	3588.63	1.67
30	EDTA Chris 30	2014-02-19 16:21:15	0	325	50	1	4	847.35	30	50001.9	3541.25	1.68
30	EDTA Chris 30	2014-02-19 16:35:36	0	325	50	1	5	879.54	60	49962.7	3408.95	1.71
30	EDTA Chris 30	2014-02-19 16:50:30	0	325	50	1	6	929.86	90	49967.8	3224.76	1.76
30	EDTA Chris 30	2014-02-19 17:06:13	0	325	50	1	7	1800		1776.9	59.23	12.99	I
30	EDTA Chris 30	2014-02-19 17:36:27	0	325	50	1	8	919.8	P0	50068	3266.58	1.75
30	EDTA Chris 30	2014-02-19 17:52:01	0	325	50	1	9	829.24	60	49991.1	3617.85	1.66
30	EDTA Chris 30	2014-02-19 18:06:04	0	325	50	1	10	823.19	120	49977.3	3643.43	1.66
30	EDTA Chris 30	2014-02-19 18:20:28	0	325	51	1	1	736.66	180	50037.8	4076.38	1.57
30	EDTA Chris 30	2014-02-19 18:32:58	0	325	51	1	2	644.1	240	50045.8	4663.04	1.46
30	EDTA Chris 30	2014-02-19 18:43:56	0	325	51	1	3	672.27	255	49969.2	4460.82	1.5
30	EDTA Chris 30	2014-02-19 18:55:22	0	325	51	1	4	678.31	300	50051.6	4428.34	1.5
30	EDTA Chris 30	2014-02-19 19:06:54	0	325	51	1	5	1800		1796.1	59.87	12.92	I
30	EDTA Chris 30	2014-02-19 19:37:08	0	325	51	1	6	18.25	U30	51727.6	171558	0.24
30	EDTA Chris 30	2014-02-19 19:37:40	0	325	51	1	7	16.24	60	55456.6	207033	0.22
30	EDTA Chris 30	2014-02-19 19:38:10	0	325	51	1	8	16.22	90	55536.3	207509	0.22
30	EDTA Chris 30	2014-02-19 19:38:40	0	325	51	1	9	1800.02		1834.48	61.15	12.79	I
30	EDTA Chris 30	2014-02-19 20:08:54	0	325	51	1	10	56.48	U60	50356.5	53636.2	0.43
30	EDTA Chris 30	2014-02-19 20:10:31	0	325	52	1	1	108.8	120	50024	27625.6	0.6
30	EDTA Chris 30	2014-02-19 20:12:34	0	325	52	1	2	84.66	180	50947.7	36173.4	0.53
30	EDTA Chris 30	2014-02-19 20:14:12	0	325	52	1	3	187.28	240	50367	16149.5	0.79
30	EDTA Chris 30	2014-02-19 20:17:33	0	325	52	1	4	237.6	300	50187.3	12681.5	0.89
30	EDTA Chris 30	2014-02-19 20:21:45	0	325	52	1	5	1800		1813.65	60.46	12.86	I

## Sheet: B2
Tid	Urin vol	Tid	Urin	Urin bg-korr	Urin vol/min	Plasma	plasma bg-korr	mL plasma	mL Urin	tid	GFR	Bg	gns baggrund
	mL	min	cpm	cpm	mL/min	cpm	cpm	mL	mL			cpm	cpm
Samlet
Baseline						2569.72	2502.9	3	1
30	206	30	7718.6	7651.78	6.86667	2675.5	2608.68	3	1		61.6744	63.23
60	115	30	11152.6	11085.8	3.83333	2735.58	2668.76	3	1		48.3137	66.6
90	128	30	13693	13626.2	4.26667	2801.05	2734.23	3	1		64.5624	64.52
												68.59
Højre												68.15
0						2880.07	2813.25	3	1			67.92
30	33	30	39091.7	39024.9	1.1	2949.04	2882.22	3	1		45.2227	68.75	66.8229
60	19	31	73463.7	73396.9	0.612903	3051.41	2984.59	3	1		46.0065
90	24	31	81241.1	81174.3	0.774194	3047.55	2980.73	3	1		63.2101
120	56	31	37558	37491.2	1.80645	2763.04	2696.22	3	1		71.58	56.5048
Venstre
0						2880.07	2813.25	3	1
30	180	30	5573.86	5507.04	6	2949.04	2882.22	3	1		34.809
60	110	31	8683.81	8616.99	3.54839	3051.41	2984.59	3	1		31.2706
90	110	31	9702.79	9635.97	3.54839	3047.55	2980.73	3	1		34.391
120	175	31	6676.53	6609.71	5.64516	2763.04	2696.22	3	1		39.4362	34.9767
Protocol ID	Protocol name	Measurement date & time	Completion status	Run ID	Rack	Det	Pos	Time	Sample code	Cr-51 Counts	Cr-51 CPM	Cr-51 Error %	Cr-51 Info
30	EDTA Chris 30	2014-03-05 10:26:53	0	336	50	1	1	1800		1897	63.23	12.58	I
30	EDTA Chris 30	2014-03-05 10:57:06	0	336	50	1	2	1800.02	P-baseline	1998	66.6	12.25	I
30	EDTA Chris 30	2014-03-05 11:27:20	0	336	50	1	3	1167.32	P0	49987.9	2569.72	1.97
30	EDTA Chris 30	2014-03-05 11:47:01	0	336	50	1	4	1121.04	30	49981.9	2675.5	1.93
30	EDTA Chris 30	2014-03-05 12:05:56	0	336	50	1	5	1096.9	60	50003.5	2735.58	1.91
30	EDTA Chris 30	2014-03-05 12:24:27	0	336	50	1	6	1070.72	90	49978.2	2801.05	1.89
30	EDTA Chris 30	2014-03-05 12:42:32	0	336	50	1	7	1800.02		1935.52	64.52	12.45	I
30	EDTA Chris 30	2014-03-05 13:12:45	0	336	50	1	8	1040.52	P0	49938.6	2880.07	1.86
30	EDTA Chris 30	2014-03-05 13:30:20	0	336	50	1	9	1018.39	30	50046.8	2949.04	1.84
30	EDTA Chris 30	2014-03-05 13:47:32	0	336	50	1	10	984.2	60	50045.1	3051.41	1.81
30	EDTA Chris 30	2014-03-05 14:04:37	0	336	51	1	1	984.2	90	49981.7	3047.55	1.81
30	EDTA Chris 30	2014-03-05 14:21:15	0	336	51	1	2	1084.81	120	49948.7	2763.04	1.9
30	EDTA Chris 30	2014-03-05 14:39:34	0	336	51	1	3	1800.01		2057.74	68.59	12.07	I
30	EDTA Chris 30	2014-03-05 15:09:47	0	336	51	1	4	390.54	U30	50221.1	7718.6	1.14
30	EDTA Chris 30	2014-03-05 15:16:32	0	336	51	1	5	269.8	60	50120.2	11152.6	0.95
30	EDTA Chris 30	2014-03-05 15:21:15	0	336	51	1	6	219.49	90	50055.6	13693	0.85
30	EDTA Chris 30	2014-03-05 15:25:09	0	336	51	1	7	1800.02		2044.61	68.15	12.11	I
30	EDTA Chris 30	2014-03-05 15:55:22	0	336	51	1	8	78.63	UH30	51127.1	39091.7	0.51
30	EDTA Chris 30	2014-03-05 15:56:55	0	336	51	1	9	42.4	60	51717.9	73463.7	0.37
30	EDTA Chris 30	2014-03-05 15:57:51	0	336	51	1	10	38.38	90	51762.1	81241.1	0.35
30	EDTA Chris 30	2014-03-05 15:59:10	0	336	52	1	1	80.63	120	50379.4	37558	0.52
30	EDTA Chris 30	2014-03-05 16:00:45	0	336	52	1	2	1800.02		2037.66	67.92	12.13	I
30	EDTA Chris 30	2014-03-05 16:30:58	0	336	52	1	3	539.46	UV30	50100.4	5573.86	1.34
30	EDTA Chris 30	2014-03-05 16:40:12	0	336	52	1	4	346.26	60	50091.6	8683.81	1.07
30	EDTA Chris 30	2014-03-05 16:46:12	0	336	52	1	5	310.04	90	50113	9702.79	1.02
30	EDTA Chris 30	2014-03-05 16:51:36	0	336	52	1	6	450.92	120	50158.7	6676.53	1.22
30	EDTA Chris 30	2014-03-05 16:59:20	0	336	52	1	7	1800.02		2062.55	68.75	12.06	I
