# Supplementary material for: Testing Danegaptide Effects on Kidney Function after Ischemia/Reperfusion Injury in a New Porcine Two Week Model
Source: PLoS One. 2016 Oct 19;11(10):e0164109. doi: 10.1371/journal.pone.0164109 (PMC5070773; doi:10.1371/journal.pone.0164109)
Supplement: S1 File — (ZIP) [file pone.0164109.s001.zip › PLOS-one/Z7/KBA Z7.xlsx]

## Sheet: B1
	T:	0	30	60	90		0	60	120	180	240	300
							Iskæmi		Reperfusion
	Plasma
	Carbamid	4	3.5	3.2	3.2		3.3	3.6	3.9	3.5	3.6	3.4	mmol
	Creatinin	200	165	137	131		130	160	183	161	176	169	mikromol	10^-6	1e-06
	Kalium	4	3.6	3.7	4		4	4.2	4.9	4.2	3.9	4.1	mmol
	Natrium	176	148	134	134		136	144	151	133	140	132	mmol
	Creatinin	0.0002	0.000165	0.000137	0.000131	0	0.00013	0.00016	0.000183	0.000161	0.000176	0.000169	mol
	Urin
	Carbamid	109	153	180	235			108	46	53	25	14	mmol
	Creatinin	10	30.8	26.3	21.2			6.3	2.3	2.9	1.3	0.7	mmol	10^-3	0.001
	Kalium	15	44	38	35			52	23	27	11	5	mmol
	Natrium	0.6	2.1	2.1	2.4			63	46	47	29	27	mmol
	Creatinin	0.01	0.0308	0.0263	0.0212			0.0063	0.0023	0.0029	0.0013	0.0007	mol
	UrinVOL (mL/min)		0.333333	0.269231	0.451613			0.655738	1.84746	2.33333	4.33333	1.68333
	Creatinin Clearence =		Ucr x V
			Pcr
				CreaCL(-60)
		GFR- Crea	62.2222	51.6844	73.0854			25.8197	23.2194	42.029	32.0076	6.97239	mL/min

## Sheet: B2
	T:	0	30	60	90	0	30	60	90	120	Crea fortegn
	Plasma												Creatinin Clearence =		Ucr x V
	Carbamid	4.4	4.5	5.8	4.8	4.3	3.8	3.7	3.9	3.3					Pcr
	Creatinin	140	143	198	158	148	132	133	141	120
	Kalium	4.1	4.4	5.9	3.5	4.2	3.7	3.7	3.8	3.2
	Natrium	147	151	180	143	146	134	139	147	126
	Creatinin	0.00014	0.000143	0.000198	0.000158	0.000148	0.000132	0.000133	0.000141	0.00012	1e-06
	Urin samlet
	Carbamid	161	13.7	13.5	38
	Creatinin	9.1	0.6	0.6	1.8
	Kalium	134	18	25	44
	Natrium	5	64	69	114
	Creatinin	0.0091	0.0006	0.0006	0.0018						0.001
	UrinVOL (mL/min)		6.86667	3.83333	4.26667
	GFR		28.8112	11.6162	48.6076
	Urin Venstre
	Carbamid						7.7	10.7	9.6	5.6
	Creatinin						0.2	0.4	0.3	0.2
	Kalium						47	85	86	84
	Natrium						94	101	77	173
	Creatinin						0.0002	0.0004	0.0003	0.0002	0.001
	UrinVOL (mL/min)						1.1	0.612903	0.774194	1.80645
	GFR						1.66667	1.84332	1.64722	3.01075
	Urin højre
	Carbamid						53	116	170	86
	Creatinin						2.9	6.9	9.7	4.6
	Kalium						20	37	34	21
	Natrium						109	127	107	88
	Creatinin						0.0029	0.0069	0.0097	0.0046	0.001
	UrinVOL (mL/min)						6	3.54839	3.54839	5.64516
	GFR						131.818	184.089	244.109	216.398
