# Supplementary material for: Testing Danegaptide Effects on Kidney Function after Ischemia/Reperfusion Injury in a New Porcine Two Week Model
Source: PLoS One. 2016 Oct 19;11(10):e0164109. doi: 10.1371/journal.pone.0164109 (PMC5070773; doi:10.1371/journal.pone.0164109)
Supplement: S1 File — (ZIP) [file pone.0164109.s001.zip › PLOS-one/Z8 - eksl./000328.csv]

Protocol ID	Protocol name	Measurement date & time	Completion status	Run ID	Rack	Det	Pos	Time	Sample code	Cr-51 Counts	Cr-51 CPM	Cr-51 Error %	Cr-51 Info
31	EDTA Chris 31	2014-02-20 18:42:38	0	328	63	1	1	1800.01		1746.5	58.22	13.11	I
31	EDTA Chris 31	2014-02-20 19:12:52	0	328	63	1	2	1800		1744.5	58.15	13.11	I
31	EDTA Chris 31	2014-02-20 19:43:06	0	328	63	1	3	1026.45		50053.06	2926.26	1.85
31	EDTA Chris 31	2014-02-20 20:00:26	0	328	63	1	4	1016.37		50020.39	2953.34	1.84
31	EDTA Chris 31	2014-02-20 20:17:37	0	328	63	1	5	1010.35		50005.45	2970.06	1.83
31	EDTA Chris 31	2014-02-20 20:34:41	0	328	63	1	6	1016.39		50027.37	2953.72	1.84
31	EDTA Chris 31	2014-02-20 20:51:51	0	328	63	1	7	1800		1588.33	52.94	13.74	I
31	EDTA Chris 31	2014-02-20 21:22:05	0	328	63	1	8	1004.32		49923.19	2982.98	1.83
31	EDTA Chris 31	2014-02-20 21:39:03	0	328	63	1	9	873.51		50038.03	3437.67	1.71
31	EDTA Chris 31	2014-02-20 21:53:50	0	328	63	1	10	833.26		50036.2	3603.6	1.67
31	EDTA Chris 31	2014-02-20 22:08:16	0	328	64	1	1	746.72		50031.85	4020.98	1.58
31	EDTA Chris 31	2014-02-20 22:20:56	0	328	64	1	2	1800		48141.48	1604.86	2.5
31	EDTA Chris 31	2014-02-20 22:51:10	0	328	64	1	3	623.96		50113.39	4820.1	1.44
31	EDTA Chris 31	2014-02-20 23:01:48	0	328	64	1	4	1800.01		1771.23	59.04	13.01	I
31	EDTA Chris 31	2014-02-20 23:32:02	0	328	64	1	5	16.24		57130.79	213332.52	0.22
31	EDTA Chris 31	2014-02-20 23:32:32	0	328	64	1	6	14.22		51363.12	219136.32	0.21
31	EDTA Chris 31	2014-02-20 23:33:00	0	328	64	1	7	22.27		52712.2	143010.51	0.26
31	EDTA Chris 31	2014-02-20 23:33:36	0	328	64	1	8	1800		1795.01	59.83	12.93	I
31	EDTA Chris 31	2014-02-21 00:03:50	0	328	64	1	9	94.72		50168.09	31828.43	0.56
31	EDTA Chris 31	2014-02-21 00:05:38	0	328	64	1	10	136.97		50534.53	22160.66	0.67
31	EDTA Chris 31	2014-02-21 00:08:48	0	328	65	1	1	48.43		50538.06	62810.2	0.4
31	EDTA Chris 31	2014-02-21 00:09:50	0	328	65	1	2	86.67		50385.4	34943.82	0.53
31	EDTA Chris 31	2014-02-21 00:11:31	0	328	65	1	3	136.98		50278.65	22047.88	0.67
31	EDTA Chris 31	2014-02-21 00:14:01	0	328	65	1	4	1800.02		1786.24	59.54	12.96	I
