# Supplementary material for: Testing Danegaptide Effects on Kidney Function after Ischemia/Reperfusion Injury in a New Porcine Two Week Model
Source: PLoS One. 2016 Oct 19;11(10):e0164109. doi: 10.1371/journal.pone.0164109 (PMC5070773; doi:10.1371/journal.pone.0164109)
Supplement: S1 File — (ZIP) [file pone.0164109.s001.zip › PLOS-one/Z8 - eksl./A-skema Z8,1.xlsx]

## Sheet: Sheet1
Anæstesiskema Gris nr.
Gris på leje kl.
Vægt:
Tidspunkt
Medicin
Fentanyl Bolus - 10 mL
Fentanyl - 10 ml/h
Penicillinprokain vet 2mL
finadyne 2mL
Ringer Acetat - 500 mL/h
Nacl
Respirator
E-CO2
TV - 400 mL
RF - 12
Værdier
Blodtryk
MAP
Puls
SAT-O2
Temperatur
A-gas
pH
pO2
pCO2
Base excess
HCO3
Na
K
Glu
Lac
Bemærkninger
