# Supplementary material for: Testing Danegaptide Effects on Kidney Function after Ischemia/Reperfusion Injury in a New Porcine Two Week Model
Source: PLoS One. 2016 Oct 19;11(10):e0164109. doi: 10.1371/journal.pone.0164109 (PMC5070773; doi:10.1371/journal.pone.0164109)
Supplement: S1 File — (ZIP) [file pone.0164109.s001.zip › PLOS-one/Z9/000329.csv]

Protocol ID	Protocol name	Measurement date & time	Completion status	Run ID	Rack	Det	Pos	Time	Sample code	Cr-51 Counts	Cr-51 CPM	Cr-51 Error %	Cr-51 Info
32	EDTA Chris 32	2014-02-21 13:11:04	0	329	70	1	1	1800		1765	58.83	13.04	I
32	EDTA Chris 32	2014-02-21 13:41:18	0	329	70	1	2	1800		1833.5	61.12	12.79	I
32	EDTA Chris 32	2014-02-21 14:11:32	0	329	70	1	3	931.87		49927.44	3215.23	1.76
32	EDTA Chris 32	2014-02-21 14:27:17	0	329	70	1	4	962.05		50035.96	3121.09	1.79
32	EDTA Chris 32	2014-02-21 14:43:33	0	329	70	1	5	1060.66		49994.26	2828.53	1.88
32	EDTA Chris 32	2014-02-21 15:01:28	0	329	70	1	6	1040.54		49942.27	2880.24	1.86
32	EDTA Chris 32	2014-02-21 15:19:02	0	329	70	1	7	1800		1807.67	60.26	12.88	I
32	EDTA Chris 32	2014-02-21 15:49:16	0	329	70	1	8	1048.58		49952.29	2858.73	1.87
32	EDTA Chris 32	2014-02-21 16:06:58	0	329	70	1	9	962.05		50035.56	3121.07	1.79
32	EDTA Chris 32	2014-02-21 16:23:14	0	329	70	1	10	1016.39		50037.37	2954.31	1.84
32	EDTA Chris 32	2014-02-21 16:40:51	0	329	71	1	1	1000.29		50027.19	3001.25	1.83
32	EDTA Chris 32	2014-02-21 16:57:45	0	329	71	1	2	847.35		50024.98	3542.89	1.68
32	EDTA Chris 32	2014-02-21 17:12:07	0	329	71	1	3	788.99		50048.09	3806.78	1.62
32	EDTA Chris 32	2014-02-21 17:25:29	0	329	71	1	4	1800.02		1806.67	60.22	12.89	I
32	EDTA Chris 32	2014-02-21 17:55:43	0	329	71	1	5	12.21		51487.34	256207.44	0.2
32	EDTA Chris 32	2014-02-21 17:56:09	0	329	71	1	6	24.29		53407.03	132776.71	0.27
32	EDTA Chris 32	2014-02-21 17:56:47	0	329	71	1	7	16.24		51793.06	193185.67	0.23
32	EDTA Chris 32	2014-02-21 17:57:17	0	329	71	1	8	1800		1854.65	61.82	12.72	I
32	EDTA Chris 32	2014-02-21 18:27:31	0	329	71	1	9	60.51		50786.63	50484.82	0.45
32	EDTA Chris 32	2014-02-21 18:28:45	0	329	71	1	10	155.09		50488.97	19551.58	0.72
32	EDTA Chris 32	2014-02-21 18:32:01	0	329	72	1	1	76.6		51298.14	40260.18	0.5
32	EDTA Chris 32	2014-02-21 18:33:32	0	329	72	1	2	130.94		50302.68	23076.6	0.66
32	EDTA Chris 32	2014-02-21 18:35:56	0	329	72	1	3	279.86		50167.03	10761.48	0.96
32	EDTA Chris 32	2014-02-21 18:40:50	0	329	72	1	4	1800		1816.68	60.56	12.85	I
