# Supplementary material for: Testing Danegaptide Effects on Kidney Function after Ischemia/Reperfusion Injury in a New Porcine Two Week Model
Source: PLoS One. 2016 Oct 19;11(10):e0164109. doi: 10.1371/journal.pone.0164109 (PMC5070773; doi:10.1371/journal.pone.0164109)
Supplement: S1 File — (ZIP) [file pone.0164109.s001.zip › PLOS-one/Z9/000338.csv]

Protocol ID	Protocol name	Measurement date & time	Completion status	Run ID	Rack	Det	Pos	Time	Sample code	Cr-51 Counts	Cr-51 CPM	Cr-51 Error %	Cr-51 Info
32	EDTA Chris 32	2014-03-07 13:08:14	0	338	70	1	1	1800		1919	63.97	12.5	I
32	EDTA Chris 32	2014-03-07 13:38:28	0	338	70	1	2	1800		2500	83.33	10.95	I
32	EDTA Chris 32	2014-03-07 14:08:42	0	338	70	1	3	1153.24		49920.89	2597.63	1.96
32	EDTA Chris 32	2014-03-07 14:28:09	0	338	70	1	4	1084.81		49948.08	2763	1.9
32	EDTA Chris 32	2014-03-07 14:46:28	0	338	70	1	5	1058.64		49956.1	2831.77	1.88
32	EDTA Chris 32	2014-03-07 15:04:20	0	338	70	1	6	1030.48		50028.15	2913.37	1.85
32	EDTA Chris 32	2014-03-07 15:21:44	0	338	70	1	7	1800.02		1847.65	61.59	12.74	I
32	EDTA Chris 32	2014-03-07 15:51:58	0	338	70	1	8	1006.33		49987.02	2980.84	1.83
32	EDTA Chris 32	2014-03-07 16:08:58	0	338	70	1	9	994.24		50016.63	3018.86	1.82
32	EDTA Chris 32	2014-03-07 16:25:46	0	338	70	1	10	1032.48		49969.44	2904.3	1.86
32	EDTA Chris 32	2014-03-07 16:43:53	0	338	71	1	1	1026.45		49966.75	2921.21	1.85
32	EDTA Chris 32	2014-03-07 17:01:13	0	338	71	1	2	1010.35		49995.8	2969.49	1.84
32	EDTA Chris 32	2014-03-07 17:18:17	0	338	71	1	3	1800		1909.55	63.65	12.53	I
32	EDTA Chris 32	2014-03-07 17:48:31	0	338	71	1	4	60.51		51583.16	51278.3	0.44
32	EDTA Chris 32	2014-03-07 17:49:45	0	338	71	1	5	155.09		50429.09	19528.75	0.72
32	EDTA Chris 32	2014-03-07 17:52:34	0	338	71	1	6	90.7		50773.35	33645.89	0.55
32	EDTA Chris 32	2014-03-07 17:54:19	0	338	71	1	7	1800		2021.53	67.39	12.18	I
32	EDTA Chris 32	2014-03-07 18:24:32	0	338	71	1	8	40.39		52066.6	77649.21	0.36
32	EDTA Chris 32	2014-03-07 18:25:27	0	338	71	1	9	26.3		51516.82	118221.69	0.29
32	EDTA Chris 32	2014-03-07 18:26:07	0	338	71	1	10	20.27		51841.06	154663.81	0.25
32	EDTA Chris 32	2014-03-07 18:27:09	0	338	72	1	1	22.27		51461.03	139604.13	0.27
32	EDTA Chris 32	2014-03-07 18:27:45	0	338	72	1	2	1800		1946.48	64.88	12.41	I
32	EDTA Chris 32	2014-03-07 18:57:58	0	338	72	1	3	213.46		50047.09	14077.63	0.84
32	EDTA Chris 32	2014-03-07 19:01:46	0	338	72	1	4	138.98		50293.04	21736.09	0.68
32	EDTA Chris 32	2014-03-07 19:04:18	0	338	72	1	5	90.69		50910.4	33737.73	0.54
32	EDTA Chris 32	2014-03-07 19:06:03	0	338	72	1	6	98.75		50280.51	30596.8	0.57
32	EDTA Chris 32	2014-03-07 19:07:55	0	338	72	1	7	1800		1971.75	65.73	12.33	I
32	EDTA Chris 32	2014-03-07 19:38:09	0	338	72	1	8	4.17		80111.27	1221402.93	0.09
32	EDTA Chris 32	2014-03-07 19:38:27	0	338	72	1	9	1800.01		1961.8	65.39	12.37	I
