# Supplementary material for: Testing Danegaptide Effects on Kidney Function after Ischemia/Reperfusion Injury in a New Porcine Two Week Model
Source: PLoS One. 2016 Oct 19;11(10):e0164109. doi: 10.1371/journal.pone.0164109 (PMC5070773; doi:10.1371/journal.pone.0164109)
Supplement: S1 File — (ZIP) [file pone.0164109.s001.zip › PLOS-one/Z9/A-skema Z9,1.xlsx]

## Sheet: Sheet1
Anæstesiskema Gris nr. 9, B1 d. 20.02.14
Gris på leje kl.
Vægt: 43,85		B1	B2	B3	Isk	30	60	90	Rep/0	30	60	90	180
Tidspunkt	08:30:00	10:00:00	10:30:00	11:00:00	11:20:00	11:50:00	12:25:00	12:58:00	13:22:00	13:51:00	14:20:00	14:55:00	16:20:00
Medicin
Fentanyl Bolus - 10 mL
Fentanyl - 10 ml/h
Penicillinprokain vet 2mL
finadyne 2mL
Ringer Acetat - 500 mL/h
Nacl
Respirator
E-CO2	4.6	5.1	5.1	5.3	5.5	5.5	5.6	5.8	6	5.4	5.4	5.3	5.6
TV - 400 mL		425	400							450			500
RF - 12
Værdier
BT Sys		111	109	107	122	120	115	119	117	128	118	125
BT Dia		58	53	51	72	64	59	66	66	75	63	73
MAP		79	73	71	93	86	80	86	85	97	100	92
Puls	35	48	50	51	51	51	53	56	56	59	67	58	90
SAT-O2	100	95	99	100	100	100	100	100	100	100	100	98
Temperatur	36.9	35.4	35.7	36.4	36.6	37	37.6	38.3	38.3	38.5	38.3	38.3
A-gas
pH	7.444	7.416	7.436	7.478	7.422		7.409		7.4		7.541		7.421
pO2	19.3	25.1	25.5	24.2	24.3		23.3		21.2		21.8		22.1
pCO2	4.52	5.79	5.32	5.39	5.67		5.86		5.78		5.04		5.71
Base excess	-0.7	1.9	2.5	2.3	3.1		3		1.9		2.2		3.2
HCO3	24.1	26.1	26.6	26.5	27.1		27		26.1		26.5		27.2
Na	137	136	136	136	135		136		136		136		137
K	3.7	3.9	3.9	3.8	4		4.2		4.6		4.6		4.4
Glu	3.5	4.1	4.2	4.1	4.6		4.4		4.3		4		3.7
Lac	1.8	1.5	1.2	1	0.9		0.7		0.7		0.6		0.5
Bemærkninger
