# Supplementary material for: Testing Danegaptide Effects on Kidney Function after Ischemia/Reperfusion Injury in a New Porcine Two Week Model
Source: PLoS One. 2016 Oct 19;11(10):e0164109. doi: 10.1371/journal.pone.0164109 (PMC5070773; doi:10.1371/journal.pone.0164109)
Supplement: S1 File — (ZIP) [file pone.0164109.s001.zip › PLOS-one/Z9/A-skema Z9,2.xlsx]

## Sheet: Sheet1
Anæstesiskema Gris nr. Z9 B2, d.06.03.14
Gris på leje kl.
Vægt: 45,9					B1	B2	B3	0	30	60	120
Tidspunkt	10:30:00	11:00:00	11:30:00	11:40:00	12:00:00	12:30:00	13:00:00	13:20:00	13:50:00	14:20:00	14:50:00
Medicin
Fentanyl Bolus - 10 mL
Fentanyl - 10 ml/h
Penicillinprokain vet 2mL
Glucose				45 mL
finadyne 2mL
Ringer Acetat - 500 mL/h
Nacl
Respirator
E-CO2		5.5	5.1		5.5	5.7	5.6	5.9	5.6	5.5	5.8
TV - 400 mL
RF - 12
Værdier
BT Sys		95	104		104	103	104	112	96	97
BT Dia		44	51		46	45	47	58	44	43
MAP		62	71		65	64	66	77	61	63
Puls		48	49		47	48	47	48	43	45	48
SAT-O2		100	100		100	100	100	100	100	100	100
Temperatur		36.4	36.4		36.8	37.3	37.8	37.9	38	38.2	38.4
A-gas
pH	7.397		7.385		7.404	7.404	7.426	7.41	7.432	7.437
pO2	25.5		24.2		25.3	24.6	24.4	23.7	23.3	20.7
pCO2	5.93		5.22		5.6	5.71	5.54	5.76	5.57	5.57
Base excess	2.3		-1.4		1.5	1.9	2.8	2.6	3.3	3.4
HCO3	26.4		23.2		27	27.5	28.1	26.7	27.4	27.5
Na	139		141		141	140	140	139	139	139
K	3.5		3.1		3.5	3.7	3.8	4	4	3.9
Glu	5.4		2		3.1	3.6	3.8	4.5	4.3	4.1
Lac	1.3		0.9		0.8	0.7	0.7	0.9	0.8	0.7
Bemærkninger
