# Supplementary material for: Testing Danegaptide Effects on Kidney Function after Ischemia/Reperfusion Injury in a New Porcine Two Week Model
Source: PLoS One. 2016 Oct 19;11(10):e0164109. doi: 10.1371/journal.pone.0164109 (PMC5070773; doi:10.1371/journal.pone.0164109)
Supplement: S1 File — (ZIP) [file pone.0164109.s001.zip › PLOS-one/Z9/Chrome Z9.xlsx]

## Sheet: B1
Chris A
Pilot 2	Z1
Tid	Urin vol	Tid	Urin	Urin bg-korr	Urin vol/min	Plasma	plasma bg-korr	mL plasma	mL Urin	tid	GFR	Bg	gns baggrund
	mL	min	cpm	cpm	mL/min	cpm	cpm	mL	mL			cpm	cpm
Baseline						3215.23	3154.76	3
30	12	37	256207	256147	0.324324	3121.09	3060.62	3	1	-90	78.6652	58.83
60	1.6	23	132777	132716	0.0695652	2828.53	2768.06	3	0.5	-60	18.6212	61.12
90	3	35	193186	193125	0.0857143	2880.24	2819.77	3	1	-30	17.3981	60.26
												60.22
0						2858.73	2798.26	3		0		61.82
60	60	60	50484.8	50424.4	1	3121.07	3060.6	3	0.5	60	101.189	60.56
120	217	60	19551.6	19491.1	3.61667	2954.31	2893.84	3	1	120	69.6182		60.4683
180	87	60	40260.2	40199.7	1.45	3001.25	2940.78	3	1	180	58.7245
240	375	60	23076.6	23016.1	6.25	3542.89	3482.42	3	1	240	131.89
300	325	60	10761.5	10701	5.41667	3806.78	3746.31	3	1	200	47.3195
Protocol ID	Protocol name	Measurement date & time	Completion status	Run ID	Rack	Det	Pos	Time	Sample code	Cr-51 Counts	Cr-51 CPM	Cr-51 Error %	Cr-51 Info
32	EDTA Chris 32	2014-02-21 13:11:04	0	329	70	1	1	1800		1765	58.83	13.04	I
32	EDTA Chris 32	2014-02-21 13:41:18	0	329	70	1	2	1800	P base	1833.5	61.12	12.79	I
32	EDTA Chris 32	2014-02-21 14:11:32	0	329	70	1	3	931.87	P0	49927.4	3215.23	1.76
32	EDTA Chris 32	2014-02-21 14:27:17	0	329	70	1	4	962.05	30	50036	3121.09	1.79
32	EDTA Chris 32	2014-02-21 14:43:33	0	329	70	1	5	1060.66	60	49994.3	2828.53	1.88
32	EDTA Chris 32	2014-02-21 15:01:28	0	329	70	1	6	1040.54	90	49942.3	2880.24	1.86
32	EDTA Chris 32	2014-02-21 15:19:02	0	329	70	1	7	1800		1807.67	60.26	12.88	I
32	EDTA Chris 32	2014-02-21 15:49:16	0	329	70	1	8	1048.58	P0	49952.3	2858.73	1.87
32	EDTA Chris 32	2014-02-21 16:06:58	0	329	70	1	9	962.05	60	50035.6	3121.07	1.79
32	EDTA Chris 32	2014-02-21 16:23:14	0	329	70	1	10	1016.39	120	50037.4	2954.31	1.84
32	EDTA Chris 32	2014-02-21 16:40:51	0	329	71	1	1	1000.29	180	50027.2	3001.25	1.83
32	EDTA Chris 32	2014-02-21 16:57:45	0	329	71	1	2	847.35	240	50025	3542.89	1.68
32	EDTA Chris 32	2014-02-21 17:12:07	0	329	71	1	3	788.99	300	50048.1	3806.78	1.62
32	EDTA Chris 32	2014-02-21 17:25:29	0	329	71	1	4	1800.02		1806.67	60.22	12.89	I
32	EDTA Chris 32	2014-02-21 17:55:43	0	329	71	1	5	12.21	U30	51487.3	256207	0.2
32	EDTA Chris 32	2014-02-21 17:56:09	0	329	71	1	6	24.29	60	53407	132777	0.27
32	EDTA Chris 32	2014-02-21 17:56:47	0	329	71	1	7	16.24	90	51793.1	193186	0.23
32	EDTA Chris 32	2014-02-21 17:57:17	0	329	71	1	8	1800		1854.65	61.82	12.72	I
32	EDTA Chris 32	2014-02-21 18:27:31	0	329	71	1	9	60.51	U60	50786.6	50484.8	0.45
32	EDTA Chris 32	2014-02-21 18:28:45	0	329	71	1	10	155.09	120	50489	19551.6	0.72
32	EDTA Chris 32	2014-02-21 18:32:01	0	329	72	1	1	76.6	180	51298.1	40260.2	0.5
32	EDTA Chris 32	2014-02-21 18:33:32	0	329	72	1	2	130.94	240	50302.7	23076.6	0.66
32	EDTA Chris 32	2014-02-21 18:35:56	0	329	72	1	3	279.86	300	50167	10761.5	0.96
32	EDTA Chris 32	2014-02-21 18:40:50	0	329	72	1	4	1800		1816.68	60.56	12.85	I

## Sheet: B2
Tid	Urin vol	Tid	Urin	Urin bg-korr	Urin vol/min	Plasma	plasma bg-korr	mL plasma	mL Urin	tid	GFR	Bg	gns baggrund
	mL	min	cpm	cpm	mL/min	cpm	cpm	mL	mL			cpm	cpm
Samlet
Baseline						2597.63	2532.97	3	1
30	72	30	51278.3	51213.6	2.4	2763	2698.34	3	1		140.973	63.97
60	115	30	19528.8	19464.1	3.83333	2831.77	2767.11	3	1		81.9098	65.39
90	55	30	33645.9	33581.2	1.83333	2913.37	2848.71	3	1		65.7772	61.59
												63.65
Højre												67.39
0						2980.84	2916.18	3	1			64.88
30	15	30	77649.2	77584.6	0.5	3018.86	2954.2	3	1		39.6488	65.73	64.6571
60	7	30	118222	118157	0.233333	2904.3	2839.64	3	1		28.551
90	12	30	154664	154599	0.4	2921.21	2856.55	3	1		65.1379
120	8	30	139604	139539	0.266667	2969.49	2904.83	3	1		38.7516	43.0223
Venstre
0						2980.84	2916.18	3	1
30	69	30	14077.6	14013	2.3	3018.86	2954.2	3	1		32.9415
60	31	30	21736.1	21671.4	1.03333	2904.3	2839.64	3	1		23.1906
90	29	30	33737.7	33673.1	0.966667	2921.21	2856.55	3	1		34.2867
120	25	30	30596.8	30532.1	0.833333	2969.49	2904.83	3	1		26.4972	29.229
Protocol ID	Protocol name	Measurement date & time	Completion status	Run ID	Rack	Det	Pos	Time	Sample code	Cr-51 Counts	Cr-51 CPM	Cr-51 Error %	Cr-51 Info
32	EDTA Chris 32	2014-03-07 13:08:14	0	338	70	1	1	1800		1919	63.97	12.5	I
32	EDTA Chris 32	2014-03-07 13:38:28	0	338	70	1	2	1800	P base	2500	83.33	10.95	I
32	EDTA Chris 32	2014-03-07 14:08:42	0	338	70	1	3	1153.24	P0	49920.9	2597.63	1.96
32	EDTA Chris 32	2014-03-07 14:28:09	0	338	70	1	4	1084.81	30	49948.1	2763	1.9
32	EDTA Chris 32	2014-03-07 14:46:28	0	338	70	1	5	1058.64	60	49956.1	2831.77	1.88
32	EDTA Chris 32	2014-03-07 15:04:20	0	338	70	1	6	1030.48	90	50028.2	2913.37	1.85
32	EDTA Chris 32	2014-03-07 15:21:44	0	338	70	1	7	1800.02		1847.65	61.59	12.74	I
32	EDTA Chris 32	2014-03-07 15:51:58	0	338	70	1	8	1006.33	P0	49987	2980.84	1.83
32	EDTA Chris 32	2014-03-07 16:08:58	0	338	70	1	9	994.24	30	50016.6	3018.86	1.82
32	EDTA Chris 32	2014-03-07 16:25:46	0	338	70	1	10	1032.48	60	49969.4	2904.3	1.86
32	EDTA Chris 32	2014-03-07 16:43:53	0	338	71	1	1	1026.45	90	49966.8	2921.21	1.85
32	EDTA Chris 32	2014-03-07 17:01:13	0	338	71	1	2	1010.35	120	49995.8	2969.49	1.84
32	EDTA Chris 32	2014-03-07 17:18:17	0	338	71	1	3	1800		1909.55	63.65	12.53	I
32	EDTA Chris 32	2014-03-07 17:48:31	0	338	71	1	4	60.51	U 30	51583.2	51278.3	0.44
32	EDTA Chris 32	2014-03-07 17:49:45	0	338	71	1	5	155.09	60	50429.1	19528.8	0.72
32	EDTA Chris 32	2014-03-07 17:52:34	0	338	71	1	6	90.7	90	50773.3	33645.9	0.55
32	EDTA Chris 32	2014-03-07 17:54:19	0	338	71	1	7	1800		2021.53	67.39	12.18	I
32	EDTA Chris 32	2014-03-07 18:24:32	0	338	71	1	8	40.39	UH 30	52066.6	77649.2	0.36
32	EDTA Chris 32	2014-03-07 18:25:27	0	338	71	1	9	26.3	60	51516.8	118222	0.29
32	EDTA Chris 32	2014-03-07 18:26:07	0	338	71	1	10	20.27	90	51841.1	154664	0.25
32	EDTA Chris 32	2014-03-07 18:27:09	0	338	72	1	1	22.27	120	51461	139604	0.27
32	EDTA Chris 32	2014-03-07 18:27:45	0	338	72	1	2	1800		1946.48	64.88	12.41	I
32	EDTA Chris 32	2014-03-07 18:57:58	0	338	72	1	3	213.46	UV 30	50047.1	14077.6	0.84
32	EDTA Chris 32	2014-03-07 19:01:46	0	338	72	1	4	138.98	60	50293	21736.1	0.68
32	EDTA Chris 32	2014-03-07 19:04:18	0	338	72	1	5	90.69	90	50910.4	33737.7	0.54
32	EDTA Chris 32	2014-03-07 19:06:03	0	338	72	1	6	98.75	120	50280.5	30596.8	0.57
32	EDTA Chris 32	2014-03-07 19:07:55	0	338	72	1	7	1800		1971.75	65.73	12.33	I
32	EDTA Chris 32	2014-03-07 19:38:09	0	338	72	1	8	4.17	Chrome	80111.3	1.2214e+06	0.09
32	EDTA Chris 32	2014-03-07 19:38:27	0	338	72	1	9	1800.01		1961.8	65.39	12.37	I
