# Supplementary material for: Testing Danegaptide Effects on Kidney Function after Ischemia/Reperfusion Injury in a New Porcine Two Week Model
Source: PLoS One. 2016 Oct 19;11(10):e0164109. doi: 10.1371/journal.pone.0164109 (PMC5070773; doi:10.1371/journal.pone.0164109)
Supplement: S1 File — (ZIP) [file pone.0164109.s001.zip › PLOS-one/Zealand dag 1.xlsx]

## Sheet: BT 1
	MAP TRYK
Behandlet	B1	B2	B3	Isk	Isk+30	Isk+60	Isk+90	Rep/0	30	60	90	120	150	180
Gris nr
1		66	56	69	78	97		102	110	114			95	100
2	70	79	69	90	78	68	83		111	104				110
9	79	73	71	93	86	80	86	85	97	100	92
11	121	114								109	110
12		78	75	96	85	86	90	95	92	89
14	60	61	69	90	96	83	68	72	70	66	59			115
17	61	51	53	62		65		59		78
18	70	57	56	72		58		68		92
22	97	90	81	102		100		113		103
23	90	87	83	113		113	86	86	98	97
24	100	82	79	89		92	80	80	99	101
Ubehandlet	B1	B2	B3	Isk	Isk+30	Isk+60	Isk+90	Rep/0	30	60	90	120	150	180
Gris nr
3	76	70	58	65	69	77	77	93	95	105
5	65	79	65	74	76	84	94	107	105	102
6	58	54	56	85	98	98	105	105	94	95	87		113	119
7		64	69	86	75	78	74	79	76	87	100
10		91	81				105	100
13	80	88	84	105	99	95	96	82	96	102
15	80	80	78	94	88	82	78	94	106	108
16	81	84	70	93	82	82	82	86	86	89	97
21	78	70	66	113	100	92	76	80	77	82

## Sheet: Puls 1
	Behandlet
		B1	B2	B3	Isk	Isk+30	Isk+60	Isk+90	Rep/0	30	60	90	120	150	180
	1		37	40	34	38	44		46	44	48			58	43
	2	43	41	45	42	46	98	62		60	67				65
	9	48	50	51	51	51	53	56	56	59	67	58			90
	11	52	52	62	56	61	62	63	70		60	62
	12		53	53	54	51	52	57	70	71	72
	14	52	53	58	56	60	55	55	48	49	51	55			60
	17	38		46	64		66		61		61
	18	48	49	43	38		43		47		54
	22	70	69	68	667		69		71		66
	23	75	75	73	84		84	88	90	92	93
	24	71	67	76	82		90	98	98	95	93		105
	Ubehandlet	B1	B2	B3	Isk	Isk+30	Isk+60	Isk+90	Rep/0	30	60	90	120	150	180
	3	37	39	36	35	37	41	48	59	57	59				63
	5	40	47	39	41	44	44	46	51	51	57				60
	6	48	48	48	73	75	88	83	78	70	67	65		81	71
	7		53	49	48	48	52	54	56	57	60	67	112		80
	10		52	66	78	73	67	73	74				93		85
	13	52	61	61	69	66	60	61	61	58	63
	15	58	57	60	54	57	64	64	63	68	78
	16	48	45	49	49	43	44	49	50	50	55	46			89
	21	50	53	60	63	60	58	58	56	53	55

## Sheet: Temp 1
	Behandlet
		B1	B2	B3	Isk	Isk+30	Isk+60	Isk+90	Rep/0	30	60	90	120	150	180
	1		35.5	35.4	35.6	36.3	36.8		37.2	37.3	37.8			37.2	37.3
	2	36	36.5	36.7	36.8	37.3	38	38.4		38.3	38.1
	9	35.4	35.7	36.4	36.6	37	37.6	38.3	38.3	38.5	38.3	38.3
	11	37.8	38.1	37.8	37.7	38.3	38.9	39	39		39.3	38.6
	12		37.1	36.8	36.2	36.8	37.3	38	38.7	38.9	38.7
	14	37.1	37.3	36.7	37	37	37.3	38	38.1	38.3	38.3
	17	37.1		37.2	37.3		38.1		38.8		38.4
	18	36.6	36.6	36.9	37.1		37.7		38.3		38.2
	22	36.9	37.7	36.6	36.7		38.2		38.9		38.8
	23	37.7	38	37.3	37.3		37.3	38.3	39.5	40	39.9
	24	36.9	36.9	37.2	37.2		38.1	38.6	39.1	39.4	39.5
	Ubehandlet	B1	B2	B3	Isk	Isk+30	Isk+60	Isk+90	Rep/0	30	60	90	120	150	180
	3	35.4	35.8	35.8	35.9	36.4	37.1	37.7	37.9	37.9	37.9
	5	35.8	35.8	36.1	35.8	36	36.6	37	37.5	37.6	39				37.8
	6	35.6	35.9	36.1	36.3	36.5	36.9	37.3	37.6	37.9	38.2	38.1		37.9	38
	7		35.3	35.8	36.2	36.8	37.5	38.2	38.6	38.5	38.8	39	38.6		38.4
	10		36.7	36.9	36.6	37.3	38.2	38.5	38.12		38
	13	36.4	36.6	36.3	36.3	37	37.4	37.9	38.1	38	38
	15	36.6	37	36.8	37.1	37.8	38.1	38.3	38.6	38.9	38.1
	16	36.2	36.7	36.6	36.8	37.6	38	38.5	39	38.9	38.9
	21	37.5	37.8	37.6	37.6	38.2	38.5	39	39	38.9	38.8

## Sheet: pH 1
	Behandlet
		B1	B2	B3	Isk	Isk+30	Isk+60	Isk+90	Rep/0	30	60	90	120	150	180
	1			7.439	7.43		7.446		7.45		7.455		7.561		7.451
	2	7.483	7.496	7.479	7.451		7.439		7.457		7.48		7.488		7.438
	9	7.416	7.436	7.478	7.422		7.409		7.4		7.541				7.421
	11	7.423	7.439	7.433	7.436		7.393			7.44	7.468				7.463
	12		7.391	7.452	7.445		7.402		7.411		7.426
	14
	17	7.411	7.412	7.414	7.354		7.377		7.421		7.409		7.285		7.396
	18	7.392	7.382	7.389	7.411		7.377		7.378		7.398		7.38		7.481
	22	7.421	7.421	7.455	7.443		7.458		7.455		7.458		7.455		7.517
	23	7.426	7.431	7.439			7.441		7.439		7.451		7.424		7.407
	24	7.409	7.395	7.371	7.35		7.397		7.38		7.404		7.38		7.397
	Ubehandlet	B1	B2	B3	Isk	Isk+30	Isk+60	Isk+90	Rep/0	30	60	90	120	150	180
	3	7.448		7.445	7.449		7.434		7.412		7.459		7.527
	5	7.453	7.422	7.377	7.365		7.383		7.377		7.409
	6	7.451	7.441	7.41	7.4		7.456		7.456		7.448		7.264		7.44
	7	7.308	7.51	7.417	7.41		7.475		7.424		7.434	7.222			7.422
	10		7.368		7.368				7.464		7.452		7.227		7.417
	13	7.428	7.398	7.423	7.401		7.434
	15				7.399				7.407				7.428
	16	7.458	7.437	7.404	7.403		7.421		7.434		7.44		7.314		7.22
	21	7.391	7.37	7.359	7.379		7.388		7.385		7.41

## Sheet: Na 1
	Behandlet
		B1	B2	B3	Isk	Isk+30	Isk+60	Isk+90	Rep/0	30	60	90	120	150	180
	1			139	138		130		137		137		138		139
	2	138	138	138	138		139		138		137		136		138
	9	136	136	136	135		136		136		136				137
	11	138	137	137	137		138			136	135				136
	12		137	137	138		137		137		137
	14	138	137	138	138	137			136		136		136		136
	17	138	137	137	137		137		136		135		136		136
	18	140	139	139	139		138		138		137		137		137
	22	138	138	137	137		136		135		135		135		136
	23	141	140	140			140		140		140		138		138
	24	137	137	138	139		138		139		138		137		137
	Ubehandlet	B1	B2	B3	Isk	Isk+30	Isk+60	Isk+90	Rep/0	30	60	90	120	150	180
	3	138		137	136		137		137		137		136
	5	137	137	136	136		136		135		134
	6	136	136	136	138		136		136		136		136		137
	7	141	139	138	138		137		137		137	138			138
	10		136		136				136		136		138		138
	13	137	137	137	136		136		136		136		135		136
	15	135	136	135	135		134		135	134			135		135
	16	138	138	138	138		137		137		136		137
	21	137	137	137	137		136		136		135

## Sheet: Ka 1
	Behandlet
		B1	B2	B3	Isk	Isk+30	Isk+60	Isk+90	Rep/0	30	60	90	120	150	180
	1			3.6	3.8		4		4.1		4.2		4.2		4
	2	3.7	3.7	3.9	3.9		4.1		4.6		4.6		4.6		4.5
	9	3.9	3.9	3.8	4		4.2		4.6		4.6				4.4
	11	3.9	4	4.3	4.4		4.5			5	5				4.8
	12		4	3.9	3.7		4.1		4.5		4.6
	14	3.7	3.6	3.7	3.8	4.2			4.4		4.5		4.6		4.3
	17	4.3	4.3	4.3	4.4		4.4		4.5		4.9		4.7		4.8
	18	3.7	3.8	3.9	3.9		4.4		4.4		4.4		4.3		4.2
	22	3.3	3.5	3.7	3.6		4		4.5		4.3		4.3		4.3
	23	3.4	3.8	3.7			4		4.4		4.6		4.4		4.6
	24	4.2	4.1	3.8	3.8		4.3		4.7		4.9		4.7		4.7
	Ubehandlet	B1	B2	B3	Isk	Isk+30	Isk+60	Isk+90	Rep/0	30	60	90	120	150	180
	3	3.4		3.5	3.8		4		4.1		4		3.9
	5	3.4	3.3	3.8	3.7		3.9		4.8		4.4
	6	3.8	3.8	3.9	3.8		4.1		4.2		4.4		4.1		4.3
	7	3.5	3.8	4	3.9		4		4.4		4.3	3.8			4.2
	10		3.4		4.1				4.7		4.7		4.9		4.5
	13	3.5	3.5	3.7	3.8		4.1		4.4		4.4		4.3		4.2
	15	3.5	3.7	3.8	3.9		4.2		4.3	4.5			4.4		4.3
	16	3.9	4	3.9	3.9		4.2		4.5		4.5		4.7
	21	3.7	3.9	4	3.9		4.2		4.3		4.4

## Sheet: Glu 1
	Behandlet
		B1	B2	B3	Isk	Isk+30	Isk+60	Isk+90	Rep/0	30	60	90	120	150	180
	1			4.1	4.4		4.7		4.8		4.6		4.7		4.3
	2	3	2.6	2.1	1.7		1.3		2.1		2.5		2.9		2.9
	9	4.1	4.2	4.1	4.6		4.4		4.3		4				3.7
	11	4.6	5	5.1	5.6		5.3			6	5.9				5.5
	12		4.6	4.6	5		4.8		4.6		4.4
	14	4.5	4.4	3.9	4.6	4.5			4.3		4		4.1		4
	17	5.5	5.3	5.3	8		6.7		6		5.3		5.6		5.4
	18	5.1	5.2	5.4	6.1		6		6.1		5.8		5.6		5
	22	4	4.4	4.5	4.8		4.7		4.5		4.6		4.6		4.2
	23	3.8	4	3.8			3.9		3.8		3.5		3.4		3.5
	24	4	3.6	3.1	2.9		3.3		2.9		3.2		3.2		3.2
	Ubehandlet	B1	B2	B3	Isk	Isk+30	Isk+60	Isk+90	Rep/0	30	60	90	120	150	180
	3	3.9		4.5	5		5		5		4.8		4.6
	5	4.7	4.3	4.6	5.1		5.6		5.3		5.4
	6	4.7	4.7	4.7	5.2		5.1		4.9		4.9		4.8		4.4
	7	3	4.4	4.2	5		4.8		4.6		4.6	5.7			4.7
	10		4.3		4.8				4.7		4.3		4.1		0.1
	13	2.3	2.5	2.9	3.8		2.8		2.9		2.6		2.9		2.9
	15	3.2	3.9	4.2	4.6		4.3		4	3.7			3.4		3
	16			4.5	4.9		4.5		4.4		3.3		2.3		3
	21	4.6	4.9	5.2	5.4		5.1		4.9		4.5

## Sheet: Lac 1
	Behandlet
		B1	B2	B3	Isk	Isk+30	Isk+60	Isk+90	Rep/0	30	60	90	120	150	180
	1			0.6	0.5		0.5		0.5		0.5		0.5		0.5
	2	1	0.8	0.7	0.7		0.8		1.2		0.9		0.9		0.7
	9	1.5	1.2	1	0.9		0.7		0.7		0.6				0.5
	11	0.5	0.5	0.6	0.6		1.1			0.8	0.9				0.6
	12		0.4	0.5	0.5		0.6		0.7		0.5
	14	0.6		0.5	0.5	0.5			0.5		0.6		0.6		0.5
	17	0.9	0.9	0.9	0.9		1.3		1		0.8		5.4		0.6
	18	0.7	0.8	0.9	0.9		1.4		1.6		1.1		0.9		0.6
	22	0.5	0.6	0.6	0.6		0.6		0.8		0.7		0.6		0.6
	23	0.4	0.5	0.5			0.6		0.7		0.5		0.5		0.7
	24	0.7	0.8	0.9	0.9		1.2		1.4		1.2		1		1.1
	Ubehandlet	B1	B2	B3	Isk	Isk+30	Isk+60	Isk+90	Rep/0	30	60	90	120	150	180
	3	0.6		0.5	0.5		0.4		0.5		0.4		0.5
	5	0.9	0.6	1	0.9		1.1		1		1.2
	6	0.9	0.7	0.6	1.1		0.5		0.5		0.6		0.4		0.5
	7	2.7	1.5	1.3	1		0.7		1.1		0.8	1.4			0.8
	10		0.7		0.6				0.4		0.5		0.3		0.4
	13	0.7	0.6	0.5	0.5		0.5		0.8		0.5		0.5		0.5
	15	0.4	0.4	0.5	0.5		0.5		0.6	0.5			0.5		0.5
	16								0.7		0.8		0.7		0.9
	21	0.7	0.7	0.7	0.6		0.6		0.6		0.6

## Sheet: Weight
		D1	D2	Diff			D1	D2	Diff
	1	44.3	47.8	3.5		Mean	42.2	45.2	3.1
	2	48.35	49.8	1.45		Std. Afvig	2.60747	2.53645	0.916337
	3	47.25	50.15	2.9		konfidens	1.14275	1.11163	0.401595
						SEM	0.583049
	5	39.9	41.75	1.85
	6	42.35	45.75	3.4			41.0572
	7	41.9	45	3.1			43.3428
	9	43.85	45.9	2.05
	10	39.85	43.1	3.25
	11	42.75	44.6	1.85
	12	43.55	47.2	3.65
	13	43.35	47.15	3.8
	14	37.85	42.1	4.25
	15	39.5	42.1	2.6
	16	41.2	45.75	4.55
	17	39.75	43.45	3.7
	18	43.2
	21	41.8
	22	40.5	44.95	4.45
	23	39.55	42.2	2.65
	24	42.5	45.2	2.7
	Behandlet
	Gris nr	D1	D2	Diff:
	1	44.3	47.8	3.5
	2	48.35	49.8	1.45
	9	43.85	45.9	2.05
	11	42.75	44.6	1.85
	12	43.55	47.2	3.65
	14	37.85	42.1	4.25
	17	39.75	43.45	3.7
	18	43.2
	22	40.5	44.95	4.45
	23	39.55	42.2	2.65
	24	42.5	45.2	2.7
	Mean	42.3773	45.32	3.025
	Ubehandlet
	Gris nr	D1	D2	Diff:
	3	47.25	50.15	2.9
	5	39.9	41.75	1.85
	6	42.35	45.75	3.4
	7	41.9	45	3.1
	10	39.85	43.1	3.25
	13	43.35	47.15	3.8
	15	39.5	42.1	2.6
	16	41.2	45.75	4.55
	21	41.8
	Mean	41.9	45.0938	3.18125
	T-test	0.695225	0.857387	0.730845
		D1t vs D1S	D2T vs D2S	Diff1 vs diff2
