# Supplementary material for: Testing Danegaptide Effects on Kidney Function after Ischemia/Reperfusion Injury in a New Porcine Two Week Model
Source: PLoS One. 2016 Oct 19;11(10):e0164109. doi: 10.1371/journal.pone.0164109 (PMC5070773; doi:10.1371/journal.pone.0164109)
Supplement: S1 File — (ZIP) [file pone.0164109.s001.zip › PLOS-one/Zealand dag 2.xlsx]

## Sheet: BT 2
	Behandlet
		B1	B2	B3	0	30	60	90	120
	1	73	75	82	105	84
	2	68	69	66	98	82	80
	9	65	64	66	77	61	63
	11	67	67	67	83	70	71	69	67
	12	66	67	68		70
	14	65	64		46	52	53	55	52
	17	65	67	99	73	67
	18	73	74	71	81	74
	22	99	96	89	105	83	79	80	85
	23	96	91	87	85	77	79	75	75
	24	63	60	57	57	53	57	56
	Ubehandlet
		B1	B2	B3	0	30	60	90	120
	3	62	64	66	66	70
	5	70	71	70	69	75	82
	6	61	64	63	77	63	65		74
	7	63	65	62	80	72
	10	68	74	93		110	88
	13	73	71	70	87	73			91
	15	73	79	74	87	73	71
	16	76	77	76	61	64	63	66
	21	105	87	84	96	69	64	67	70

## Sheet: Puls 2
	Behandlet
		B1	B2	B3	0	30	60	90	120
	1	40	40	43	57	39
	2	48	45	43	43	38	39
	9	47	48	47	48	43	45		48
	11		48	48	51	47	49	51	51
	12	53	52	52	58	47
	14	51	48		48	42	43	45	48
	17	48	49	57	54	43
	18	49	49	49	46	44
	22	70	74	71	80	58	62	59	69
	23	53	51	50	47	42	45	45	48
	24	38	36	38	37	37	39	38	38
	Ubehandlet
		B1	B2	B3	0	30	60	90	120
	3	50	49	48	45	42			60
	5	38	39	39	36	34	37
	6	45	42	41	48	38	37		43
	7	54	54	54	65	48
	10	55	51	56	87	58	49
	13	54	53	55	66	55			64
	15	56	57	55	59	49	57
	16	58	60	59	56	57	57	54
	21	60	54	53	55	47	45	48	48

## Sheet: Temp 2
	Behandlet
		B1	B2	B3	0	30	60	90	120
	1	37	37.1	37.4	37.4	37.5
	2	36.6	36.9	37.2	37.1	37	37.1
	9	36.8	37.3	37.8	37.9	38	38.2		38.4
	11	37.2	37.5	38	38	38.2	38.5	38.5	38.1
	12	37	37.4	37.8	37.9	37.9
	14	37.1	37.7	38.2	38.1	38.2	38.3	38.5	38.2
	17	37.8	38.2	38.6	38.5	38.5
	18		38.4	38.6	38.4	38.3
	22	37.5	37.9	38.2	38.1	37.9	37.9	37.9	37.9
	23	35.6	35.6	36.2	36.3	36.5	36.8	37.1	37.3
	24	35.2	35.7	35.9	36	36.3	36.8	37.1	37.4
	Ubehandlet
		B1	B2	B3	0	30	60	90	120
	3	35.9	36.1	36.2	36.3	36.2
	5	36.9	37.1	37.5	37.7	37.6	37.6
	6	37	37.5	37.9	37.8	37.7	37.6		37.8
	7	37.9	38.1	38.8	38.2	38
	10	37.8	38.1	38.4	37.3	37.6	37.5
	13	37.3	37.8	38.2	37.9
	15	37.5	38	38.3	38.2	38	38
	16	37.8	38.2	38.3	38	37.7	37.7	37.1
	21	36.3	37.1	37.2	37.4	37.4	37.4	37.3	37.2

## Sheet: pH 2
	Behandlet
		B1	B2	B3	0	30	60	90	120
	1	7.459	7.473	7.439			7.516	7.532	7.463
	2	7.431	7.442	7.458	7.444	7.469	7.465	7.515	7.536
	9	7.404	7.404	7.426	7.41	7.432	7.437	7.424	7.322
	11	7.451	7.446	7.479	7.479	7.479	7.493	7.472
	12	7.424	7.431	7.443	7.453	7.47	7.392	7.278
	14	7.46	7.478	7.491	7.452	7.456	7.468	7.474	7.38
	17	7.379	7.379	7.377	7.387	7.397	7.329	7.428	7.389
	18	7.416	7.419	7.431	7.421	7.44	7.421	7.489	7.418
	22	7.441	7.445	7.475	7.456	7.477	7.488	7.492	7.478
	23		7.444	7.434	7.42	7.451	7.444	7.451	7.448
	24	7.479	7.46	7.434	7.5	7.435	7.445	7.436	7.442
	Ubehandlet
		B1	B2	B3	0	30	60	90	120
	3	7.498	7.521	7.489	7.434	7.445	7.425	7.358	7.357
	5		7.472		7.45		7.448		7.473
	6	7.425	7.436	7.432	7.407	7.436	7.427		7.432
	7	7.42	7.46		7.456		7.41		7.418
	10		7.356	7.359		7.393			7.317
	13	7.437	7.434	7.456	7.465	7.483	7.407	7.328
	15	7.458	7.452	7.467	7.461	7.467	7.368	7.385
	16	7.366	7.381	7.41	7.426	7.437	7.459	7.438
	21	7.455	7.477	7.46	7.468	7.503	7.506	7.527	7.486

## Sheet: Na 2
	Behandlet
		B1	B2	B3	0	30	60	90	120
	1	140	140	141			138	137	136
	2	140	140	140	139	139	139	139	138
	9	141	140	140	139	139	139	138	139
	11	139	139	138	138	138	138	138
	12	140	140	140	140	140	140	141
	14	139	139	138	139	139	138	138	138
	17	138	138	138	137	136	136	136	136
	18	138	138	136	136	136	136	136	136
	22	137	137	138	137	137	137	136	136
	23		141	140	139	140	140	140	140
	24	138	137	138	137	137	137	136	136
	Ubehandlet
		B1	B2	B3	0	30	60	90	120
	3	140	139	139	139	139	139	138	138
	5		138		137		136		137
	6	139	138	138	137	136	137		136
	7	139	139		139		138		138
	10		139	138		138			137
	13	135	138	138	138	138	138	138
	15	141	140	140	139	139	139	139
	16	140	138	138	137	137	137	137	136
	21	137	138	139	138	137	137	137	137

## Sheet: Ka 2
	Behandlet
		B1	B2	B3	0	30	60	90	120
	1	3.6	3.8	3.9			4.1	3.8	3.7
	2	3.8	3.9	4	4	4	4	4	4
	9	3.5	3.7	3.8	4	4	3.9	4.2	3.9
	11	3.7	4.3	4.6	4.3	4.4	4.3	4.4
	12	3.8	3.8	3.9	3.8	3.8	3.9	3.7
	14	3.9	4	4.2	4	3.9	4.1	4.1	4
	17	3.8	4	4.1	4	4	4	4.1	4.1
	18	3.7	3.8	3.9	3.9	3.9	4.1	4	4.1
	22	3.7	3.9	3.8	3.7	3.7	3.7	3.8	3.8
	23		3.3	3.5	3.5	3.5	4	3.9	4
	24	3.6	3.7	3.8	4.1	4.1	4.2	4.2	4.2
	Ubehandlet
		B1	B2	B3	0	30	60	90	120
	3	3.3	3.5	3.5	3.6	3.7	3.6	3.4	3.3
	5		3.7		3.9		4		4
	6	3.4	3.8	4	4.1	4.1	4		3.9
	7	3.8	4		4		3.7		3.4
	10		4	4.2		4			3.7
	13	3.7	3.8	4	3.8	3.8	3.7	3.5
	15	3.6	3.8	3.9	3.9	3.8	3.9	3.9
	16	3.8	4.1	4.1	3.9	3.8	3.9	3.8	3.8
	21	4.2	4.2	4.1	4.1	4.2	4.2	4.2	4.1

## Sheet: Glu 2
	Behandlet
		B1	B2	B3	0	30	60	90	120
	1	3	3.2	3.4			4.3	4.1	4.6
	2	3.8	3.7	3.7	4.2	3.9	3.8	3.6	3.7
	9	3.1	3.6	3.8	4.5	4.3	4.1	4.4	4.2
	11	3.5	5	5.1	5.6	5.2	5.1	5.3
	12	4.6	4.6	4.2	4.9	4.5	4.3	4.1
	14	3.6	3.6	4.1	5.4	4.6	4.4	4.5	4.4
	17	3.5	3.7	4	4.4	4.3	4.2	4.2	4.1
	18	3.9	4.1	4.1	4.9	4.6	4.5	4.4	4.5
	22	4.8	4.8	4.3	4.8	4.6	4.5	4.6	4.8
	23		3.9	4.2	5.2	4.3	4.6	4.5	4.4
	24	4	4.2	4.1	4.9	4.6	4.7	4.8	4.8
	Ubehandlet
		B1	B2	B3	0	30	60	90	120
	3	4.3	4.6	4.8	5.9	5.5	5.3	8.9	7.6
	5		2.6		5.1		5.3		5.6
	6	3.2	3.8	3.9	5.3	4.9	4.8		4.9
	7	3.6	3.8		5.2		4.7		4.6
	10		4.3	4.2		4.6			4.7
	13	3.6				4.2	3.9	4.1
	15	2.7	3.8	3.6	4.4	4	4	3.9
	16	3.7	4.5	4.4	5.1	4.7	4.7	4.7	5.2
	21	4.2	4.2	3.9	4.5	4.1	3.8	3.9	4.3

## Sheet: Lac 2
	Behandlet
		B1	B2	B3	0	30	60	90	120
	1	0.4	0.4	0.4			0.4	0.4	0.4
	2	0.7	0.7	0.6	0.7	0.7	0.5	0.6	0.6
	9	0.8	0.7	0.7	0.9	0.8	0.7	0.7	0.7
	11	0.7	0.7	0.6	0.6	0.5	0.5	0.6
	12	0.8	0.7	0.5	0.5	0.5	0.5	0.4
	14	0.7		0.6	1.1	1.2	0.8	0.7	0.6
	17	0.7	0.7	0.8	0.8	0.7	0.6	0.5	0.5
	18	0.7	0.6	0.6	0.7	0.7	0.6	0.6	0.5
	22	0.7	0.7	0.7	0.7	0.9	1	0.9	0.9
	23		0.5	0.4	0.6	0.5	0.5	0.5	0.5
	24	0.8	0.6	0.6	0.9	1	0.8	0.8	0.7
	Ubehandlet
		B1	B2	B3	0	30	60	90	120
	3	0.9	0.9	0.9	1.1	1.1	1	2.9	2.5
	5		0.9		1.5		1.5		1.5
	6	0.5	0.5	0.5	0.8	0.7	0.6		0.5
	7	0.8	0.9		1.2		1.6		1.3
	10		0.5	0.6		0.8			1
	13	0.7
	15	1	0.8	0.7	0.8	0.7	0.7	0.7
	16	0.6	0.7	0.7	1.3	1.2	1	0.8	0.8
	21	0.5	0.5	0.4	0.5	0.5	0.5	0.6	0.6
