# Supplementary material for: Testing Danegaptide Effects on Kidney Function after Ischemia/Reperfusion Injury in a New Porcine Two Week Model
Source: PLoS One. 2016 Oct 19;11(10):e0164109. doi: 10.1371/journal.pone.0164109 (PMC5070773; doi:10.1371/journal.pone.0164109)
Supplement: S1 File — (ZIP) [file pone.0164109.s001.zip › PLOS-one/Zealand data 20 grise.xlsx]

## Sheet: Data
Dyr	Højre nyre		Venstre Nyre		Ratio Ve/(Ve+Hø)
	Poolet GFR	Middel GFR	Poolet GFR	Middel GFR	Poolet GFR	Middel GFR
1	36.74	47.3067	28.47	37.2796	0.436589	0.440729
2	28.74	37.2277	12.51	16.63	0.303273	0.308776
3	29.44	36.2549	20.98	25.3667	0.416105	0.411653
4
5	28.35	37.1003	15.08	18.3885	0.347225	0.331391
6	32.07	43.148	19.76	25.8848	0.381246	0.374963
7	46.23	56.5048	26.88	34.9767	0.367665	0.382336
8
9	32.81	43.0223	20.83	29.229	0.38833	0.404546
10	40.38	51.6952	25.7	33.7453	0.388923	0.394957
11	40.42	50.61	13.49	17.4544	0.250232	0.256439
12	42.87	50.8287	24.89	30.3089	0.367326	0.373549
13	34.4	45.0025	28.78	39.05	0.455524	0.464591
14	28.49	36.2072	18.45	24.2861	0.393055	0.401467
15	39.04	50.2418	15.32	19.7696	0.281825	0.282377
16	29.4	37.9606	15.61	20.358	0.346812	0.349082
17	33.31	44.2927	13.67	18.8677	0.290975	0.298727
18	33.43	44.1355	16.5	22.1024	0.330463	0.333682
19
20
21	38.75	50.4959	15.62	20.8023	0.287291	0.291764
22	43.14	56.8421	23.38	32.2589	0.351473	0.362049
23	52.16	66.005	17.2	17.8651	0.247982	0.213009
24	35.31	53.3878	10.84	15.5463	0.234886	0.225525
Middel	36.274	46.9135	19.198	25.0085	0.34336	0.345081
SD	6.55048	8.0097	5.53622	7.42649	0.0635815	0.069059
Middel + 2 ST. DEV	49.375	62.9329	30.2704	39.8615	0.470523	0.483199
Middel - 2 ST. DEV	23.173	30.8941	8.12555	10.1555	0.216197	0.206963
Antal udenfor 2 ST. DEV	1	1	0	0	0	0

## Sheet: Normalfordeling
Dyr	Nr	Fraktil	Højre nyre		Venstre Nyre		Ratio Ve/(Ve+Hø)
			Poolet GFR	Middel GFR	Poolet GFR	Middel GFR	Poolet GFR	Middel GFR
	1	-1.95996	28.35	36.2072	12.51	16.63	0.250232	0.256439
	2	-1.43953	28.49	36.2549	13.49	17.4544	0.281825	0.282377
	3	-1.15035	28.74	37.1003	13.67	18.3885	0.287291	0.291764
	4	-0.934589	29.4	37.2277	15.08	18.8677	0.290975	0.298727
	5	-0.755415	29.44	37.9606	15.32	19.7696	0.303273	0.308776
	6	-0.59776	32.07	43.0223	15.61	20.358	0.330463	0.331391
	7	-0.453762	32.81	43.148	15.62	20.8023	0.346812	0.333682
	8	-0.318639	33.31	44.1355	16.5	22.1024	0.347225	0.349082
	9	-0.189118	33.43	44.2927	18.45	24.2861	0.351473	0.362049
	10	-0.0627068	34.4	45.0025	19.76	25.3667	0.367326	0.373549
	11	0.0627068	36.74	47.3067	20.83	25.8848	0.367665	0.374963
	12	0.189118	38.75	50.2418	20.98	29.229	0.381246	0.382336
	13	0.318639	39.04	50.4959	23.38	30.3089	0.38833	0.394957
	14	0.453762	40.38	50.61	24.89	32.2589	0.388923	0.401467
	15	0.59776	40.42	50.8287	25.7	33.7453	0.393055	0.404546
	16	0.755415	42.87	51.6952	26.88	34.9767	0.416105	0.411653
	17	0.934589	43.14	56.5048	28.47	37.2796	0.436589	0.440729
	18	1.15035	46.23	56.8421	28.78	39.05	0.455524	0.464591
	19	1.43953	52.16	66.005	17.2	17.8651	0.247982	0.213009
	20	1.95996	35.31	53.3878	10.84	15.5463	0.234886	0.225525
Antal	20
