# Supplementary material for: Testing Danegaptide Effects on Kidney Function after Ischemia/Reperfusion Injury in a New Porcine Two Week Model
Source: PLoS One. 2016 Oct 19;11(10):e0164109. doi: 10.1371/journal.pone.0164109 (PMC5070773; doi:10.1371/journal.pone.0164109)
Supplement: S1 File — (ZIP) [file pone.0164109.s001.zip › PLOS-one/Zealand GFR.xlsx]

## Sheet: GFR
	GFR værdier
	1. US
	Gris nr.	1	2	3	4	5	6	7	8	9	10	11	12	13	14	15	16	17	18	19	20	21	22	23	24
	Præiskæmi
	30	51.4548	192.873	3.56652		67.4793	198.281	48.11		78.67	65.7246	0	36.49	98.92	103.15	148.22	104.201	31.51	116.87			64.6034	144.238	156.939	60.8652
	60	110.009	69.4919	19.9381		92.1738	87.103	48.1		18.62	131.474	61.42	218.84	105.38	112.94	59.39	105.963	59.05	59.47			107.695	85.172	178.877	136.771
	90	67.5579	81.3289	98.913		48.2722	140.596	84.74		17.4	82.1705	62.43	589.26	59.36	72.41	110.95	125.153	243	91.15			86.895	69.9597	188.076	138.804
	Mean	76.3405	114.564	40.8059		69.3084	141.993	60.3167		38.23	93.123	41.2833	281.53	87.8867	96.1667	106.187	111.772	111.187	89.1633			86.3977	99.7899	174.631	112.147
	0-90 pool	73.37	119.56	30.34		68.25	152.53	61.18		41.37	93.23	83.42	246.81	86.48	98.94	124.33	112.55	105.8	91.17			88.77	102.86	177.4	113.8
	Tælletal	90.14	193.03	83.55		71.77	120.78	74.16		84.74	76.17	115.55	75.05	110.37	89.73	94.86	75.65	90.28	80.76
	Isk
	60	0.645446	41.4494	30.3431		32.6637	8.68724	30.62		101.19	29.4439	29.33		44.55	53.03	120.63	50.8697	152.4	78.68			43.9732	49.059	70.1006	54.6674
	rep/120	11.2807	28.3196	31.3052		35.8163	94.3501	42.08		69.62	57.416	23.84	199.65	50.52	52.8	47.71	51.8898	51.39	32.23			22.379	65.8258	66.5569	64.9375
	180	161.18	25.3679	31.5798		30.036	72.3421	65.49		58.72	33.2886	57.08	113.8	37.6	45.66	15.11	22.4943	53.13	28.49			36.7095	32.9597	52.0001	62.9219
	240	44.3328	57.2837	25.8086		34.0652	73.9738	47.86		131.89	72.6751	54.79	230.3	66.58	49.06	63.35	10.375	22.24	74.23			33.1169	40.6576	49.7207	55.8086
	300	45.051	44.0923	18.0897		50.3306	23.5309	13.97		47.32	43.3457	28.93	28.76	47.28	57.66	61.13	42.5392	68.21	52.17			53.9645	38.1171	80.0117	65.7304
	Pool rep-300	66.7924	41.0306	26.9238		38.623	63.6784	42.2206		79.6439	52.0384	47.9212	116.27	52.2638	51.6526	49.371	30.78	46.105	48.1857			42.4851	38.0109	59.8035	62.605
	2. US
		1	2	3	4	5	6	7	8	9	10	11	12	13	14	15	16	17	18	19	20	21	22	23	24
	Samlet
	30	0	45.4713	30.7204		7.81178	7.4627	61.6744		140.973	80.0311	78.6591	65.8054	90.41	128.946	91.5447	95.334	74.1018	24.8041			31.4232	142.116	137.828	34.6424
	60	0	66.6294	46.7236		18.6362	54.1562	48.3137		81.9098	85.9929	57.7369	75.9198	67.82	56.7359	84.1737	74.4925	70.4924	30.6087			142.733	112.843	82.7404	98.6032
	90	0	45.6917	37.1463		126.588	36.3065	64.5624		65.7772	82.2085	113.302	68.7389	101.33	63.7545	61.2406	80.7969	80.0282	73.0795			50.4767	93.6903	90.0776	47.0944
	mean	0	52.5975	38.1967	#DIV/0!	51.0118	32.6418	58.1835	#DIV/0!	96.2201	82.7441	83.2327	70.1547	86.52	83.1455	78.9864	83.5411	74.8742	42.8308	#DIV/0!	#DIV/0!	74.8778	116.216	103.549	60.1133
	Pool		52.68	38.85		51.04	34.75	58.27		95.53	82.76	83.42	69.58	86.65	82.96	78.64	84.12	75.11	44.02			92.92	116.45	103.33	60.79
	Højre
	0
	30	44.8258	36.1759	32.2702		36.2107	46.1056	45.2227		39.6488	46.5568	42.1913	31.2582	42.74	32.3649	46.3739	36.5957	44.1634	42.7217			39.0174	55.03	61.3494	57.3748
	60	52.1424	35.2842	26.9258		32.9866	38.7671	46.0065		28.551	51.0772	54.6766	57.4751	41.21	36.5155	51.7595	40.1285	37.9588	47.5471			41.3132	55.5666	62.51	48.4648
	90	47.1807	31.9342	40.8265		36.2162	54.2562	63.2101		65.1379	53.791	53.2859	52.9731	42.46	41.1317	48.9664	36.7512	55.6686	47.1213			53.2848	49.8344	59.2749	50.9983
	120	45.0778	45.5164	44.9972		42.9879	33.463	71.58		38.7516	55.3558	52.2861	61.6086	53.6	34.8168	53.8675	38.3672	39.3799	39.152			68.3683	66.9374	77.2708	56.7132
																								69.6198
	Pool	36.74	28.74	29.44		28.35	32.07	46.23		32.81	40.38	40.42	42.87	34.4	28.49	39.04	29.4	33.31	33.43			38.75	43.14	52.16	35.31
	middel	47.3067	37.2277	36.2549		37.1003	43.148	56.5048		43.0223	51.6952	50.61	50.8287	45.0025	36.2072	50.2418	37.9606	44.2927	44.1355			50.4959	56.8421	66.005	53.3878
	Std afv	3.39228	5.81971	8.16981		4.2095	9.03937	13.0349		15.5792	3.85474	5.69743	13.5152	5.77013	3.69876	3.26784	1.65236	8.03494	3.97441			13.4571	7.20957	7.40215	4.35507
	95% Konfidens	3.32438	5.70321	8.00626		4.12523	8.85842	12.7739		15.2674	3.77757	5.58338	13.2447	5.65463	3.62472	3.20243	1.61929	7.8741	3.89485			13.1877	7.06525	7.25398	4.26789
	Venstre
	0
	30	37.3494	17.3385	19.2804		13.8966	26.9813	34.809		32.9415	33.0118	16.3516	21.8985	37.97		18.3622	20.4489	20.7084	22.3604			18.3132	36.433		14.2683
	60	37.9	16.922	26.4991		16.905	21.8515	31.2706		23.1906	32.1463	16.8704	29.894	40.93	22.75	20.9128	22.2209	13.143	23.0326			18.5396	29.8524		14.586
	90	37.5763	15.0078	22.8895		18.5653	13.0215	34.391		34.2867	34.3387	18.5945	38.1677	24.44	25.5788	17.857	20.378	26.5069	22.9649			22.8826	29.9726		16.3926
	120	36.2927	17.2515	32.7979		24.1872	41.6847	39.4362		26.4972	35.4845	18.001	31.2751	52.86	24.5295	21.9466	18.3841	15.1127	20.0514			23.4738	32.7776	17.5507	16.9385
																								18.1794
	Pool	28.47	12.51	20.98		15.08	19.76	26.88		20.83	25.7	13.49	24.89	28.78	18.45	15.32	15.61	13.67	16.5			15.62	23.38	17.2	10.84
	Middel	37.2796	16.63	25.3667		18.3885	25.8848	34.9767		29.229	33.7453	17.4544	30.3089	39.05	24.2861	19.7696	20.358	18.8677	22.1024			20.8023	32.2589	17.8651	15.5463
	Std afv	0.695685	1.09621	5.76437		4.32181	12.0079	3.36619		5.26901	1.46875	1.02561	6.67336	11.6743	1.43004	1.97356	1.56797	6.01714	1.40027			2.75563	3.09356	0.444553	1.31782
	95% Konfidens	0.681758	1.07427	5.64898		4.23529	11.7675	3.29881		5.16353	1.43935	1.00508	6.53978	11.4406	1.61821	1.93406	1.53658	5.89669	1.37224			2.70046	3.03163	0.435654	1.29144
Gnm snit	GFR ratio	0.440729	0.308776	0.411653		0.331391	0.374963	0.382336		0.404546	0.394957	0.256439	0.373549	0.464591	0.401467	0.282377	0.349082	0.298727	0.333682			0.291764	0.362049	0.213009	0.225525
	GFR ve/(GFR samlet)
Pool	GFR ratio	0.436589	0.303273	0.416105		0.347225	0.381246	0.367665		0.38833	0.388923	0.250232	0.367326	0.455524	0.393055	0.281825	0.346812	0.290975	0.330463			0.287291	0.351473	0.247982	0.234886
	GFR ve/(GFR samlet)

## Sheet: Diureser
	DIURESER
				Spild	udregnet med spild		Ekstra opsamling t:150
	1. US
	Gris nr.	1	2	3	4	5	6	7	8	9	10	11	12	13	14	15	16	17	18	19	20	21	22	23	24
	Præiskæmi
	30	5	22	2.5		7	31	12		12	8	0.25	10	12	10	42	8	5	12			7	270	62	13
	60	6	12	2.5		12	31	7		1.6	70	11	6	46	12	96	13	4	9			17	310	148	42
	90	6	17	14		30	30	14		3	126	15	6	175	9	125	66	19	18			18	175	280	127
	Isk
	60	0.5	75	12.5		100	60	40		60	80	28		124	125	145	88	18	22			89	180	195	288
	rep/120	4	60	17		130	60	109		217	195	25	80	265	102	140	90	65	21			40	320	425	390
	180	107	25	35		40	60	140		87	120	65	55	105	45	45	58	27	14			98	35	90	203
	240	99	60	52		110	59	260		375	385	36	67	175	70	154	21.4286	148	78.2609			66	210	92	180
	300	265	190	84.5		240	61	101		325	202	83	310	185	135	250	64	370	228			295	315	170	178
		ml i perioden
	2. US
		1	2	3	4	5	6	7	8	9	10	11	12	13	14	15	16	17	18	19	20	21	22	23	24
	Samlet
	30	0	86	8		2	2.5	206		72	40	11	20	226	52	46	205	90	13			29	105	182	3
	60	0	125	11		2	8	115		115	120	7	60	130	48	77	96	114	40			98	200	298	13
	90	0	90	8		20	9	128		55	146	32	59	164	33	57	110	155	35			63	212	330	8
	Højre																							21.5
	0
	30	14	15	7		7	14	33		15	30	10	17	23	11	18	9	25	28			12	22	28	8
	60	13	12	6		5	9	19		7	23.5	8	20	12	12.5	20	9	10	18			10	12	20	7
	90	17.5	7	14		5	14	24		12	42	7	33	33	12	18	7	19	15			10	13	17.5	7
	120	12	14	8		8	10	56		8	35	7	48	35	10	33	6	9	10			12	13	22	8
	Venstre
	0
	30	40	40	8.5		15	20	180		69	86	26	16	80	spildt	28	24	64	48			35	115		8
	60	33	50	14		15	12.5	110		31	47	13	15	60	7	44	23	22	39			12	42		7
	90	42	28	19		17	7.5	110		29	92	10	65	65	7.5	35	19	57	30			10	65		7
	120	39	54	20		22	30	175		25	81	10	76	136	8	72	13	25	22			10	68	159	7
																								170

## Sheet: Creatinin clearence
	Creatinin clearence
	1. US
	Gris nr.	1	2	3	4	5	6	7	8	9	10	11	12	13	14	15	16	17	18
	Præiskæmi
	30	54.6429	253.04	10.56		67.4793	198.281	48.11	72.55	78.67	65.7246	0	36.49	98.92	103.15	148.22	104.201	31.51	116.87
	60	0	184.31	15.89		92.1738	87.103	48.1	73.97	18.62	131.474	61.42	218.84	105.38	112.94	59.39	105.963	59.05	59.47
	90	61.6122	158.67	63.26		48.2722	140.596	84.74	72.4	17.4	82.1705	62.43	589.26	59.36	72.41	110.95	125.153	243	91.15
	Isk
	60	0	31.06	20.32		32.6637	8.68724	30.62	36.62	101.19	29.4439	29.33	0	44.55	53.03	120.63	50.8697	152.4	78.68
	rep/120	10.01	34.45	19.41		35.8163	94.3501	42.08	32.65	69.62	57.416	23.84	199.65	50.52	52.8	47.71	51.8898	51.39	32.23
	180	131.1	34.24	17.15		30.036	72.3421	65.49	30.45	58.72	33.2886	57.08	113.8	37.6	45.66	15.11	22.4943	53.13	28.49
	240	38.15	68.97	12.67		34.0652	73.9738	47.86	52.71	131.89	72.6751	54.79	230.3	66.58	49.06	63.35	10.375	22.24	74.23
	300	32.38	13.13	5.51		50.3306	23.5309	13.97	34.23	47.32	43.3457	28.93	28.76	47.28	57.66	61.13	42.5392	68.21	52.17
	0-90	ml/min							U. gen us		93.23
	2. US
		1	2	3	4	5	6	7	8	9	10	11	12	13	14	15	16	17	18
	Samlet
	30		16.03	30.7204		7.81178	29.8508	61.6744		140.973	80.0311	78.6591	65.8054	90.41	128.946	91.5447	95.334	74.1018	24.8041
	60		23.89	46.7236		18.6362	54.1562	48.3137		81.9098	85.9929	57.7369	75.9198	67.82	56.7359	84.1737	74.4925	70.4924	30.6087
	90		16.18	37.1463		126.588	36.3065	64.5624		65.7772	82.2085	113.302	68.7389	101.33	63.7545	61.2406	80.7969	80.0282	73.0795
	Højre
	0			0
	30	32.18	29.3	32.2702		36.2107	46.1056	45.2227		39.6488	46.5568	42.1913	31.2582	42.74	32.3649	46.3739	36.5957	44.1634	42.7217
	60	49.52	23.45	26.9258		32.9866	38.7671	46.0065		28.551	51.0772	54.6766	57.4751	41.21	36.5155	51.7595	40.1285	37.9588	47.5471
	90	33.38	29.67	40.8265		36.2162	54.2562	63.2101		65.1379	53.791	53.2859	52.9731	42.46	41.1317	48.9664	36.7512	55.6686	47.1213
	120	42.15	36.17	44.9972		42.9879	33.463	71.58		38.7516	55.3558	52.2861	61.6086	53.6	34.8168	53.8675	38.3672	39.3799	39.152
	Venstre
	0
	30	24.55	6.44	19.2804		13.8966	26.9813	34.809		32.9415	33.0118	16.3516	21.8985	37.97		18.3622	20.4489	20.7084	22.3604
	60	23.33	5.76	26.4991		16.905	21.8515	31.2706		23.1906	32.1463	16.8704	29.894	40.93	22.75	20.9128	22.2209	13.143	23.0326
	90	31	6.29	22.8895		18.5653	13.0215	34.391		34.2867	34.3387	18.5945	38.1677	24.44	25.5788	17.857	20.378	26.5069	22.9649
	120	22.62	4.71	32.7979		24.1872	41.6847	39.4362		26.4972	35.4845	18.001	31.2751	52.86	24.5295	21.9466	18.3841	15.1127	20.0514
			Jeg har ved gris 2 byttet om på svarene for højre og venstre. Hvis prøverne står rigtigt bliver GFR: venstre: 138,53 og højre: 1,23

## Sheet: Data
Dyr	Højre nyre		Venstre Nyre		Ratio Ve/(Ve+Hø)
	Poolet GFR	Middel GFR	Poolet GFR	Middel GFR	Poolet GFR	Middel GFR
1	36.74	47.3067	28.47	37.2796	0.436589	0.440729
2	28.74	37.2277	12.51	16.63	0.303273	0.308776
3	29.44	36.2549	20.98	25.3667	0.416105	0.411653
4
5	28.35	37.1003	15.08	18.3885	0.347225	0.331391
6	32.07	43.148	19.76	25.8848	0.381246	0.374963
7	46.23	56.5048	26.88	34.9767	0.367665	0.382336
8
9	32.81	43.0223	20.83	29.229	0.38833	0.404546
10	40.38	51.6952	25.7	33.7453	0.388923	0.394957
11	40.42	50.61	13.49	17.4544	0.250232	0.256439
12	42.87	50.8287	24.89	30.3089	0.367326	0.373549
13	34.4	45.0025	28.78	39.05	0.455524	0.464591
14	28.49	36.2072	18.45	24.2861	0.393055	0.401467
15	39.04	50.2418	15.32	19.7696	0.281825	0.282377
16	29.4	37.9606	15.61	20.358	0.346812	0.349082
17	33.31	44.2927	13.67	18.8677	0.290975	0.298727
18	33.43	44.1355	16.5	22.1024	0.330463	0.333682
19
20
21	38.75	50.4959	15.62	20.8023	0.287291	0.291764
22	43.14	56.8421	23.38	32.2589	0.351473	0.362049
23	52.16	66.005	17.2	17.8651	0.247982	0.213009
24	35.31	53.3878	10.84	15.5463	0.234886	0.225525
Middel	36.274	46.9135	19.198	25.0085	0.34336	0.345081
SD	6.55048	8.0097	5.53622	7.42649	0.0635815	0.069059
Middel + 2 ST. DEV	49.375	62.9329	30.2704	39.8615	0.470523	0.483199
Middel - 2 ST. DEV	23.173	30.8941	8.12555	10.1555	0.216197	0.206963
Antal udenfor 2 ST. DEV	1	1	0	0	0	0

## Sheet: Normalfordeling
Dyr	Nr	Fraktil	Højre nyre		Venstre Nyre		Ratio Ve/(Ve+Hø)
			Poolet GFR	Middel GFR	Poolet GFR	Middel GFR	Poolet GFR	Middel GFR
	1	-1.95996	28.35	36.2072	12.51	16.63	0.250232	0.256439
	2	-1.43953	28.49	36.2549	13.49	17.4544	0.281825	0.282377
	3	-1.15035	28.74	37.1003	13.67	18.3885	0.287291	0.291764
	4	-0.934589	29.4	37.2277	15.08	18.8677	0.290975	0.298727
	5	-0.755415	29.44	37.9606	15.32	19.7696	0.303273	0.308776
	6	-0.59776	32.07	43.0223	15.61	20.358	0.330463	0.331391
	7	-0.453762	32.81	43.148	15.62	20.8023	0.346812	0.333682
	8	-0.318639	33.31	44.1355	16.5	22.1024	0.347225	0.349082
	9	-0.189118	33.43	44.2927	18.45	24.2861	0.351473	0.362049
	10	-0.0627068	34.4	45.0025	19.76	25.3667	0.367326	0.373549
	11	0.0627068	36.74	47.3067	20.83	25.8848	0.367665	0.374963
	12	0.189118	38.75	50.2418	20.98	29.229	0.381246	0.382336
	13	0.318639	39.04	50.4959	23.38	30.3089	0.38833	0.394957
	14	0.453762	40.38	50.61	24.89	32.2589	0.388923	0.401467
	15	0.59776	40.42	50.8287	25.7	33.7453	0.393055	0.404546
	16	0.755415	42.87	51.6952	26.88	34.9767	0.416105	0.411653
	17	0.934589	43.14	56.5048	28.47	37.2796	0.436589	0.440729
	18	1.15035	46.23	56.8421	28.78	39.05	0.455524	0.464591
	19	1.43953	52.16	66.005	17.2	17.8651	0.247982	0.213009
	20	1.95996	35.31	53.3878	10.84	15.5463	0.234886	0.225525
Antal	20

## Sheet: Dag 1
Behandlet
	Gris Nr	Mean Baseline		Isk+60	Rep/0	60	120	180
	1	76.3405		0.645446	11.2807	161.18	44.3328	45.051
	2	114.564		41.4494	28.3196	25.3679	57.2837	44.0923
	9	38.23		101.19	69.62	58.72	131.89	47.32
	11	41.2833		29.33	23.84	57.08	54.79	28.93
	12	281.53			199.65	113.8	230.3	28.76
	14	96.1667		53.03	52.8	45.66	49.06	57.66
	17	111.187		152.4	51.39	53.13	22.24	68.21
	18	89.1633		78.68	32.23	28.49	74.23	52.17
	22	99.7899		49.059	65.8258	32.9597	40.6576	38.1171
	23	174.631		70.1006	66.5569	52.0001	49.7207	80.0117
	24	112.147		54.6674	64.9375	62.9219	55.8086	65.7304
	Mean	112.276		63.0552	60.5864	62.8463	73.6649	50.5502
	std. Afvig	67.3092
		39.7764
Ubehandlet
	3	40.8059		30.3431	31.3052	31.5798	25.8086	18.0897
	5	69.3084		32.6637	35.8163	30.036	34.0652	50.3306
	6	141.993		8.68724	94.3501	72.3421	73.9738	23.5309
	7	60.3167		30.62	42.08	65.49	47.86	13.97
	10	93.123		29.4439	57.416	33.2886	72.6751	43.3457
	13	87.8867		44.55	50.52	37.6	66.58	47.28
	15	106.187		120.63	47.71	15.11	63.35	61.13
	16	111.772		50.8697	51.8898	22.4943	10.375	42.5392
	21	86.3977		43.9732	22.379	36.7095	33.1169	53.9645
	Mean	88.6434		43.5312	48.1629	38.2945	47.5339	39.3534
	Standardafv.	29.9568				Total mean after clamp		43.3752
	Konfidens	19.5714				efter % af før		48.9322
	T-test før vs. Efter
	6.67215e-07
	T-test baseline treated vs non-treated
	0.343106

## Sheet: Dag 2
1 = treated									Højre									Venstre
		B1	B2	B3	Mean	SD	N		30	60	90	120	150	Mean	SD	N		30	60	90	120	150	Mean	SD	N		Ratio Treated					Mean
1	1	0	0	0	0				44.8258	52.1424	47.1807	45.0778		47.3067				37.3494	37.9	37.5763	36.2927		37.2796					0.454509	0.420913	0.443342	0.446018	0.441195
1	2	45.4713	66.6294	45.6917	52.5975				36.1759	35.2842	31.9342	45.5164		37.2277				17.3385	16.922	15.0078	17.2515		16.63					0.323997	0.324137	0.319709	0.274846	0.310673
1	9	140.973	81.9098	65.7772	96.2201				39.6488	28.551	65.1379	38.7516		43.0223				32.9415	23.1906	34.2867	26.4972		29.229					0.4538	0.448201	0.344852	0.406095	0.413237
1	11	78.6591	57.7369	113.302	83.2327				42.1913	54.6766	53.2859	52.2861		50.61				16.3516	16.8704	18.5945	18.001		17.4544					0.27931	0.235794	0.258686	0.256106	0.257474
1	12	65.8054	75.9198	68.7389	70.1547				31.2582	57.4751	52.9731	61.6086		50.8287				21.8985	29.894	38.1677	31.2751		30.3089					0.411962	0.342158	0.418777	0.336713	0.377402
1	14	128.946	56.7359	63.7545	83.1455				32.3649	36.5155	41.1317	34.8168		36.2072					22.75	25.5788	24.5295		24.2861						0.383865	0.38343	0.413328	0.393541
1	17	74.1018	70.4924	80.0282	74.8742				44.1634	37.9588	55.6686	39.3799		44.2927				20.7084	13.143	26.5069	15.1127		18.8677					0.31922	0.257192	0.322564	0.277334	0.294078
1	18	24.8041	30.6087	73.0795	42.8308				42.7217	47.5471	47.1213	39.152		44.1355				22.3604	23.0326	22.9649	20.0514		22.1024					0.343572	0.326335	0.327667	0.338687	0.334065
1	22	142.116	112.843	93.6903	116.216				55.03	55.5666	49.8344	66.9374		56.8421				36.433	29.8524	29.9726	32.7776		32.2589					0.398336	0.349482	0.375564	0.328713	0.363024
1	23	137.828	82.7404	90.0776	103.549				61.3494	62.51	59.2749	77.2708	69.6198	65.1013							17.5507	18.1794	17.5507							0.207057	0.185092	0.196074
1	24	34.6424	98.6032	47.0944	60.1133	std afv	antal (n)	konfidens	57.3748	48.4648	50.9983	56.7132		53.3878	std afv	antal (n)	konfidens	14.2683	14.586	16.3926	16.9385		15.5463	std afv	antal (n)	konfidens		0.199158	0.231337	0.243247	0.229981	0.225931
					78.2934	23.0256	10	14.2711						48.0874	8.50555	11							23.774	7.42552	11	4.38812
			dag 2 procent af dag 1		69.7331
0 = Vehicle
														Mean	SD	N							Mean	SD	N		Ratio (untreated)
0	3	30.7204	46.7236	37.1463	38.1967				32.2702	26.9258	40.8265	44.9972		36.2549				19.2804	26.4991	22.8895	32.7979		25.3667					0.37401	0.496007	0.359243	0.421593	0.412713
0	5	7.81178	18.6362	126.588	51.0118				36.2107	32.9866	36.2162	42.9879		37.1003				13.8966	16.905	18.5653	24.1872		18.3885					0.277338	0.338835	0.338897	0.360062	0.328783
0	6	7.4627	54.1562	36.3065	32.6418				46.1056	38.7671	54.2562	33.463		43.148				26.9813	21.8515	13.0215	41.6847		25.8848					0.369167	0.360476	0.193549	0.554703	0.369474
0	7	61.6744	48.3137	64.5624	58.1835				45.2227	46.0065	63.2101	71.58		56.5048				34.809	31.2706	34.391	39.4362		34.9767					0.43494	0.404655	0.352363	0.355229	0.386797
0	10	80.0311	85.9929	82.2085	82.7441				46.5568	51.0772	53.791	55.3558		51.6952				33.0118	32.1463	34.3387	35.4845		33.7453					0.414885	0.386265	0.389638	0.390625	0.395353
0	13	90.41	67.82	101.33	86.52				42.74	41.21	42.46	53.6		45.0025				37.97	40.93	24.44	52.86		39.05					0.47045	0.498296	0.365321	0.496525	0.457648
0	15	91.5447	84.1737	61.2406	78.9864				46.3739	51.7595	48.9664	53.8675		50.2418				18.3622	20.9128	17.857	21.9466		19.7696					0.283647	0.287768	0.267227	0.289479	0.28203
0	16	95.334	74.4925	80.7969	83.5411				36.5957	40.1285	36.7512	38.3672		37.9606				20.4489	22.2209	20.378	18.3841		20.358					0.358472	0.356393	0.356701	0.323941	0.348877
0	21	31.4232	142.733	50.4767	74.8778	std afv	antal (n)	konfidens	39.0174	41.3132	53.2848	68.3683		50.4959	std afv	antal (n)	konfidens	18.3132	18.5396	22.8826	23.4738		20.8023	std afv	antal (n)	konfidens		0.319431	0.309753	0.300425	0.255589	0.296299
					65.1893	20.6827	9	13.5125						45.3782	7.2925	9							26.4824	7.62228	9	4.9798
																				T-test. D vs V	0.254212
				T-test D vs. V	0.133816														Venstre % af højre		58.3593
			dag 2 procent af dag 1		73.541
	50
	75		50
			20.1016

## Sheet: Diureser D1 ordn
	Diureser
	Behandlet
	Gris nr	30	60	90	60	rep/0	60	120	180
	1	5	6	6	0.5	4	107	99	265
	2	22	12	17	75	60	25	60	190
	9	12	1.6	3	60	217	87	375	325
	11	0.25	11	15	28	25	65	36	83
	12	10	6	6		80	55	67	310
	14	10	12	9	125	102	45	70	135
	17	5	4	19	18	65	27	148	370
	18	12	9	18	22	21	14	78.2609	228
	22	270	310	175	180	320	35	210	315
	23	62	148	280	195	425	90	92	170
	24	13	42	127	288	390	203	180	178
	Ubehandlet
	3	2.5	2.5	14	12.5	17	35	52	84.5
	5	7	12	30	100	130	40	110	240
	6	31	31	30	60	60	60	59	61
	7	12	7	14	40	109	140	260	101
	10	8	70	126	80	195	120	385	202
	13	12	46	175	124	265	105	175	185
	15	42	96	125	145	140	45	154	250
	16	8	13	66	88	90	58	21.4286	64
	21	7	17	18	89	40	98	66	295

## Sheet: Diureser D2 Ordn
		B1	B2	B3				30	60	90	120				30	60	90	120
		Fælles						Højre							Venstre
1	1	0	0	0				14	13	17.5	12				40	33	42	39
1	2	86	125	90				15	12	7	14				40	50	28	54
1	9	72	115	55				15	7	12	8				69	31	29	25
1	11	11	7	32				10	8	7	7				26	13	10	10
1	12	20	60	59				17	20	33	48				16	15	65	76
1	14	52	48	33				11	12.5	12	10					7	7.5	8
1	17	90	114	155				25	10	19	9				64	22	57	25
1	18	13	40	35				28	18	15	10				48	39	30	22
1	22	105	200	212				22	12	13	13				115	42	65	68
1	23	182	298	330				28	20	17.5	22						159	170
1	24	3	13	8				8	7	7	8				8	7	7	7
0	3	8	11	8				7	6	14	8				8.5	14	19	20
0	5	2	2	20				7	5	5	8				15	15	17	22
0	6	2.5	8	9				14	9	14	10				20	12.5	7.5	30
0	7	206	115	128				33	19	24	56				180	110	110	175
0	10	40	120	146				30	23.5	42	35				86	47	92	81
0	13	226	130	164				23	12	33	35				80	60	65	136
0	15	46	77	57				18	20	18	33				28	44	35	72
0	16	205	96	110				9	9	7	6				24	23	19	13
0	21	29	98	63				12	10	10	12				35	12	10	10

## Sheet: Pool 1
Behandlet
			Baseline		Rep-180
1	1		73.37		66.7924
1	2		119.56		41.0306
1	9		41.37		79.6439
1	11		83.42		47.9212
1	12		246.81		116.27
1	14		98.94		51.6526
1	17		105.8		46.105
1	18		91.17		48.1857
1	22		102.86		38.0109
1	23		177.4		59.8035
1	24		113.8		62.605
							0.0751955
Ubehandlet
0	3		30.34		26.9238
0	5		68.25		38.623
0	6		152.53		63.6784
0	7		61.18		42.2206
0	10		93.23		52.0384
0	13		86.48		52.2638
0	15		124.33		49.371
0	16		112.55		30.78
0	21		88.77		42.4851

[truncated: 1 more sheets: Pool 2]
